# Supplementary material for: Early response of right-ventricular function to percutaneous mitral valve repair
Source: Clin Res Cardiol. 2021 Oct 20;111(8):859–68. doi: 10.1007/s00392-021-01951-7 (PMC9334433; doi:10.1007/s00392-021-01951-7)
Supplement: Supplementary file 5 — Supplementary file5 (XLSX 2989 KB) [file 392_2021_1951_MOESM5_ESM.xlsx]

## Sheet: TAPSE SPAP
No	ID	ID NEU	Datum der Intervention	ARVFchange	RVchange	RVimprovement	RVpersistent impaired	RVworsening	Alter bei Intervention	Geschlecht	Größe	Gewicht	BMI	BSA	Raucher	Diabetes Mellitus	Hypertonie	COPD	cAVK	KHK	pAVK	Vascular Disease	TIA/ Stroke	Z.n. Bypass OP	Z.n. Klappen OP	Log EuroScore	NYHA	NYHA4	VHF	Pacer	Device	Crea prä	GFR prä	Hb prä	NT-proBNP prä	NTproBNPanalysis	TTE Baseline	Grad der MI (1;2;3)	BaseMRanalysis	BaseMR234	BaseMR4	DeltaMR	BaseMR3	BaseLVEF (%)	BaseLVEF40	BseLVEF50	BaseLVEF (%) neu	DeltaLVEF	BaseLVEDV (ml)
86	UKD-105	103	2014-07-21	4	4	0	1		80	0	160	68.5	27	1.75	0	0	1	0	0	0	0	1	0	0	1	7.9	3	0	1	SM	1	1.9	25	10	4251	4.251	2014-07-14	2	2	1	0	-1	0	55	0	0	61.7834	6.41304	78.5
3	UKD-147	145	2015-02-23	4	4	0	1		85	1	167	79	27.7	1.93	0	0	1	0	1	1	0	1	0	1	0	4	3	0	1	kein Pacer	0	1.5	41	15.2	4526	4.526	2015-02-12	2	2	1	0	0	0	25	1	1	23.4375	2.54491	160
9	Bonn	35	2015-03-27	4	4	0	1		74.926	1	168	70.5	24.9787	1.79968	0	0	1	1	0	1	0		0	1		39.36	4	1	1	1	1	1.14	62.6353	14	23382	23.382		3	4	1	1	-1	1	32.9	1	1	32.9	-8.6	245.7
35	UKD-124	122	2017-05-16	4	4	0	1		75	1	165	75	27.5	1.82		1	1	0	0	1	0	1	0	1	0	9.5	3	0	1	kein Pacer	0	1.9	35	9.7	12957	12.957	2016-08-05	1	1	0	0	0	0	25	1	1	31.5113	-25	155.5
4	UKD-69	67	2013-05-06	4	4	0	1		71	1	176	70	22.6	1.85	0	0	1	0	0	1	0	0	0	1	0	24	3	0	1	CRT	1	4.4	13	11	20483	20.483	2013-03-31	3	4	1	1	-3	1	19	1	1	19.3333	-0.818182	225
34	UKD-338	334	2017-04-07	4	4	0	1		62	1	180	94		2.14	1	0	1	0	0	1	0	0	0	1	0	4.9	3	0	1	kein Pacer	0	0.8	98	6.8	2452	2.452	2017-03-14	3	4	1	1	-4	1	42	0	1	42.1687	9.49254	83
15	UKD-136	134	2014-09-15	2	3	1	0		79	1	176	76	24.5	1.93	0	0	1	0	1	1	0	0	2	0	0	14.8	4	1	0	kein Pacer	0	4.3	12	8	35000	35	2014-09-11	3	4	1	1	-2	1	38	1	1	41.4894	0.683128	141
8	Bonn	323	2018-02-26	4	4	0	1		87.474	0	154	54	22.7694	1.50864	0	0	1	0	1	1	1		0	1		60.86	3	0	1	0	0	1.58	30.9023	14.9	3923	3.923		3	4	1	1	-3	1	55.5	0	0	55.5	-0.2	65.8
103	Bonn	200	2016-12-19	4	4	0	1		73	1	167	60	21.5139	1.67321	0	0	1	0	0	1	0		0	0		7.72	3	0	1	0	0	1.2	59.3483	10.8	6375	6.375		2.5	3	1	0	-2	1	59	0	0	59	0.3	92.2
20	Bonn	502	2012-04-02	4	4	0	1		76.2712	0	158	82	32.8473	1.83554	0	1	0	0	0	0	0		0	0		19.82	4	1	1	0	0	1.7	29.2001	11.9	8241	8.241		3	4	1	1	-2	1	30.4	1	1	30.4	3.1	142.9
127	UKD-28	28	2017-08-02	4	4	0	1		78	1	180	89	27.5	2.14		0	1	0	0	1	0	0	0	0	0	49	3	0	1	ICD	1	1.4	48	12.3	12728	12.728	07.07.2016, 12:32	3	4	1	1	-2	1	25	1	1	28.7129	3.0943	252.5
31	UKD-321	317	2016-02-01	2	3	1	0		65	0	174	88	29.1	2.03	0	1	1	0	0	0	0	0	0	1	1	43	3	0	1	nein	0	2.2	22	12.1	900	0.9	01.09.2015, 08:33	2	2	1	0	-1	0				48.2456	-7.70507	114
806	Koln	39	2014-11-04	2	3	1	0		89	0	155	64	26.6389	1.65999		0	1	0	0	0	0	0	0	0	0	24.04	3		1	0	0	1.07	45	10	2307	2.307	2014-11-04	4	4	1	1	-2	1	46.8354	0	1		-0.850042	79
37	UKD-68	66	2017-03-24	4	4	0	1		84	1	175	83	27.1	1.87	0	0	0	0	0	1	0	0	0	1	1	53	3	0	1	CRT	1	1.9	31	11.2	25472	25.472	2017-02-16	3	4	1	1	-3	1	43	0	1	46.2338	-8.09186	192.5
688	Koln	93	2015-05-12	4	4	0	1		84	0	160	65	25.3906	1.69967		1	1	0	0	1	0	1	0	1	0	50.3	4	1	1	0	0	0.64	74	14.7			2015-05-11	4	4	1	1	-3	1	50.8197	0	0		-7.81967	122
66	Bonn	91	2015-10-19	2	3	1	0		80.1671	1	165	58	21.3039	1.63493	0	0	1	0	0	1	0		0	0		11.78	3	0	1	3	1	1	71.8666	7.7	5181	5.181		2.5	3	1	0	-2	1	67.4	0	0	67.4	-37	21.9
54	Bonn	194	2016-12-12	4	4	0	1		80.2274	0	162	95.1	36.2369	1.99063	0	0	1	0	0	1	0		0	0		51.58	3	0	1	2	1	2.8	16.2497	12.8				2.5	3	1	0	-2	1	25.7	1	1	25.7	11.2	150.6
758	Koln	28	2014-09-23	4	4	0	1		80	0	158	58	23.2335	1.59548		0	1	0	0	1	0	1	2	1	0	33.61	3		1	0	0	1.46	37	11.5	2902	2.902	2014-08-20	4	4	1	1	-2	1	42.3077	0	1		0.549451	78
1	Bonn	516	2012-08-06	2	3	1	0		75.6274	0	160	61	23.8281	1.6335	0	1	1	0	0	1	0		0	0		19.82	2	0	1	1	1	1.39	36.9004	10	3418	3.418		2.5	3	1	0	-1	1	21.5	1	1	21.5	-6.5	96
6	Bonn	460	2013-09-09	4	4	0	1		84.1753	0					0	0	1	0	0	1	0		0	1		34.76	3	0	1	0	0	1.38	36.409	12.2	9005	9.005		2	2	1	0	-1	0	28	1	1	28	7	171.3
84	UKD-167	165	2013-07-15	2	3	1	0		82	1	175	65	21.2	1.84	0	1	1	0	0	1	0	1	0	0	1	71	4	1	1	kein Pacer	0	1.1	67	11.8	2399	2.399	2013-05-15	3	4	1	1	-3	1	60	0	0	44.0909	-15.9028	110
53	Bonn	43	2015-05-05	4	4	0	1		70.4466	0	177	60	19.1516	1.74526	0	1	0	0	0	0	0		0	0		11.68	3	0	0	2	1	1.02	53.5059	12.4	31411	31.411		3	4	1	1	-3	1	19	1	1	19	-6.2	406.3
227	UKD-127	125	2017-02-14	4	4	0	1		67	1	160	81	31.6	1.84	1	0	1	0	0	0	0	0	2	0	0	15	3	0	1	nein	0	0.9	88	11	2937	2.937	2017-01-21	3	4	1	1	-3	1	42	0	1	41.841	31.7089	119.5
738	Koln	126	2015-08-25	4	4	0	1		79	1	178	71	22.4088	1.87365		0	1	0	0	1	0	1	0	0	0	7.62	3		1	0	0	1.28	53	13.3	4964	4.964	2015-08-24	4	4	1	1	-3	1	26.7717	1	1		-8.94987	127
149	Bonn	84	2015-09-29	4	4	0	1		74.1397	1	158	81	32.4467	1.82599	0	1	1	1	0	1	0		0	1		12.78	4	1	0	0	0	2.24	28.7893	14.3	2222	2.222		3	4	1	1	-1	1	59.9	0	0	59.9	13.9	105.7
165	UKD-125	123	2013-07-22	2	3	1	0		83	0	160	70	27.3	1.73	0	0	0	0	0	0	0	0	2	0	0	6.84	3	0	0	kein Pacer	0	1	53	10.2	7701	7.701	2013-06-26	3	4	1	1	-2	1	46	0	1	45.6647	1.02381	86.5
78	Bonn	538	2011-09-28	2	3	1	0		81.5178	1	168	66	23.3844	1.74993	0	1	1	0	0	1	0		0	1		38.73	4	1	1	3	1	2.13	29.9298	10.6	2897	2.897		3	4	1	1	-2	1	30	1	1	30	9.1	203.9
337	UKD-252	249	2015-12-14	1	1			0	78	0	153	71	30.3	1.69	0	0	1	0	0	0	0	0	0	0	0	57	4	1	1	nein	0	0.9	64	15.2	2012	2.012	Nur TEE	2	2	1	0	-1	0				normal
24	Bonn	520	2012-08-20	4	4	0	1		79.2192	1	167	79	28.3266	1.88073	0	0	1	0	0	1	0		0	0		25.39	3	0	0	0	0	1.57	42.8063	13.5	1927	1.927		3	4	1	1	0	1	73.1	0	0	73.1	-20.9	132.9
7	Bonn	264	2017-07-21	4	4	0	1		80.4301	1	182	89	26.8687	2.10576	0	0	1	1	0	1	0		0	0		13.36	4	1	1	0	0	1.9	34.2418	11.8	12842	12.842		3	4	1	1	-2	1	44.6	0	1	44.6	-9.5	194
251	Bonn	122	2016-02-03	2	3	1	0		75.3534	0	170	51	17.6471	1.58183	0	0	0	0	0	1	0		0	1		26.62	3	0	0	0	0	0.86	64.2656	10.5	1353	1.353		2.5	3	1	0	-1	1	61.4	0	0	61.4	5.3	53.7
214	UKD-196	194	2016-11-04	4	4	0	1		86	0	160	63	24.6	1.7	0	1	1	1	0	1	1	1	0	1	1	17.8	3	0	1	kein Pacer	0	1.6	28	12.1	1765	1.765	2016-08-18	2	2	1	0	-1	0	57	0	0	51.9608	-17.1399	102
179	UKD-286	282	2017-09-05	2	3	1	0		80	0	158	82	32.8	1.84	0	0	1	0	0	0	0	0	0	0	0	28.1	3	0	1	nein	0	0.9	59	13.9	1256	1.256	2017-08-01	2	2	1	0	-2	0	49	0	1	51.0345	-6.3913	72.5
93	UKD-37	37	2017-04-04	4	4	0	1		77	0	177	93	29.7	1.81		0	1	0	1	1	1	1	0	0	0	54.8	3	0	1	kein Pacer	0	0.9	60	12.5	7227	7.227	02.02.2017, 16:19	2	2	1	0	-1	0	37	1	1	34.1176	-0.436123	85
335	UKD-35	35	2016-08-05	3	2			1	77	0	154	60	25.3	1.58	0	1	1	1	0	0	0	0	0	0	1	24	3	0	1	kein Pacer	0	0.8	70	11.5	1001	1.001	2016-05-13	2	2	1	0	-1	0	57	0	0	56.7797	9.4557	118
5	Bonn	351	2014-02-13	4	4	0	1		83.1397	1	175	79	25.7959	1.94563	0	0	0	0	0	1	0		0	1		38.12	2	0	1	2	1	1.25	55.142	9	6601	6.601		2.5	3	1	0	-2	1	25.1	1	1	25.1	4	172.2
173	UKD-161	159	2015-09-25	4	4	0	1		79	1	168	60	21.3	1.68	0	1	1	1	0	1	0	0	0	1	0	28.5	3	0	1	ICD	1	1.9	33	10.6	19932	19.932	31.08.2015/20.11.2014	2	2	1	0	0	0	28	1	1	21.1494	-14.6038	217.5
196	Bonn	541	2011-11-28	4	4	0	1		80.5781	1					0	0	0	0	0	1	0		0	1		37.16	3	0	0	2	1	2	32.2617	12.1				3	4	1	1	-1	1	41.8	0	1	41.8	5.8	187.6
13	UKD-301	297	2011-12-19	4	4	0	1		68	1	175	70	22.9	1.85	0	1	1	0	0	1	0	1	0	1	1	31.3	2	0	1	SM	1	1.2	63	11	1201	1.201	2011-11-04	2	2	1	0	-1	0	10	1	1	45.283	48.7629	79.5
2	Bonn	370	2014-05-07	4	4	0	1		83.0767	1	171	78	26.6749	1.90296	0	0	1	0	1	1	1		0	1		54.27	3	0	1	0	0	1.03	68.9556	11.3	2723	2.723		3	4	1	1	-3	1	28.9	1	1	28.9	-0.8	292.3
30	Bonn	414	2013-01-09	2	3	1	0		79.5397	1					0	0	0	0	0	1	0		0	1		35.62	2	0	1	3	1	1.04	68.796	9.4				3	4	1	1	-1	1	43.8	0	1	43.8	9.2	159
147	Bonn	514	2012-07-04	4	4	0	1		66.4603	1	164	78	29.0006	1.84616	0	0	0	0	0	1	0		0	0		13.56	3	0	1	1	1	1.74	39.3971	13.5	1186	1.186		2.5	3	1	0	-2	1	19.2	1	1	19.2	0.8	267.2
739	Koln	51	2014-12-16	4	4	0	1		87	0	165	56	20.5693	1.60208		0	0	0	0	0	0	0	0	0	0	42.44	4	1	1	0	0	2.3	20	12.4	13843	13.843	2014-12-15	4	4	1	1	-2	1	27.907	1	1		8.48758	129
125	UKD-165	163	2017-08-08	4	4	0	1		79	0	172	89	30	2.09	0	0	1	0	0	1	1	1	0	1	0	19.6	3	0	0	ICD	1	1.4	49	14.2	2328	2.328	07.08.2017, 15:55	3	4	1	1	-3	1	42	0	1	42.246	-11.7802	187
57	UKD-226	223	2014-12-18	4	4	0	1		71	1	174	81	26.8	1.98	0	0	1	0	0	0	0	0	0	0	0	32	3	0	1	ICD	1	1.9	35	14.4	26631	26.631	2014-10-08	2	2	1	0	-1	0	29	1	1	26.1538	7.92308	162.5
28	Bonn	489	2012-02-01	4	4	0	1		82.4	0	155	58	24.1415	1.56248	0	0	0	0	0	1	0		0	0		15.8	3	0	1	3	1	0.91	59.1255	14.6	3145	3.145		3	4	1	1	-3	1	41	0	1	41	12	185.7
18	Bonn	462	2013-10-07	4	4	0	1		67.2411	1	180	81	25	2.00699	0	1	0	0	0	1	0		0	1		18.87	2	0	1	2	1	1.76	38.7888	10				2.5	3	1	0	0	1	37	1	1	37	0.9	238.4
81	Bonn	161	2016-07-15	4	4	0	1		78.9534	0	162	77	29.34	1.8198	0	1	1	0	0	1	0		0	1		41.86	3	0	1	3	1	1.88	25.8165	9.2	3639	3.639		3	4	1	1	-3	1	39	1	1	39	21	87.4
119	UKD-56	55	2014-06-30	4	4	0	1		89	1	179	73	22.8	1.9	0	1	0	0	0	1	0	0	0	1	0	50.2	3	0	0	kein Pacer	0	0.9	77	8.6	17177	17.177	10.02.2014, 17:25	2	2	1	0	0	0	28	1	1	40.4332	-1.04348	138.5
14	UKD-57	56	2014-06-02	2	3	1	0		82	1	172	62	21	1.72	0	0	1	0	0	1	0	1	0	1	0	36	3	0	1	kein Pacer	0	2.1	29	10.3	15545	15.545	2014-05-30	3	4	1	1	-2	1	35	1	1	34.4371	3.10976	151
746	Koln	152	2015-12-01	4	4	0	1		86	0	154	74	31.2026	1.7792		1	0	0	0	1	0	1	0	1	0	33.27	3		1	0	0	1.51	31	12.4	9466	9.466	2015-10-16	4	4	1	1	-2	1	37.1429	1	1		-3.80952	87.5
695	Koln	96	2015-05-26	4	4	0	1		86	1	165	62	22.7732	1.68572		0	1	0	0	0	1	1	0	0	0	26.41	3		0	0	0	1.56	45	13.6			2015-05-22	3	3	1	0	-1	1	39.2857	1	1		1.65917	56
87	UKD-299	295	2016-05-30	4	4	0	1		85	1	172	84	28.4	1.97	0	0	1	0	1	0	0	1	0	0	0	6	3	0	1	SM	1	1.9	31	9.4	4831	4.831	2016-04-15	3	4	1	1	-3	1	40	1	1	31.6176	-10	136
309	Bonn	260	2017-07-11	1	1			0	81.7178	0	165	71	26.079	1.78167	0	0	1	0	0	0	0		0	0		28.95	2	0	1	0	0	2.55	18.0341	11.1	11192	11.192		3	4	1	1	-3	1	70.2	0	0	70.2	-9.6	77.4
21	Bonn	71	2015-08-10	2	3	1	0		75.7589	1	177	83	26.493	2.00334	0	0	1	0	0	1	0		0	1		16.43	3	0	0	0	0	1.81	36.6566	10.8	4680	4.68		3	4	1	1	-3	1	43.3	0	1	43.3	-4.5	92
232	UKD-298	294	2016-06-03	4	4	0	1		86	1	179	78	24.3	1.96		0	1	0	0	1	0	0	0	1	0	33	4	1	1	ICD	1	1.3	47	12.5	1319	1.319	11.05.2016, 17:00	3	4	1	1	-2	1				36.803	-0.691863	134.5
720	Koln	52	2014-12-20	4	4	0	1		85	0	162	54	20.5761	1.55885		0	1	0	0	0	0	0	0	0	0	11.07	3		1	0	0	0.93	61	11.4	21198	21.198	2014-12-19	4	4	1	1	-2	1	50.9259	0	0		-7.91517	108
374	UKD-175	173	2013-04-08	3	2			1	75	0	160	80	31.2	1.87	0	0	1	1	0	1	0	1	0	1	0	46.5	3	0	1	kein Pacer	0	1	55	9.6	2897	2.897	2013-01-03	3	4	1	1	-3	1	57	0	0	39.7661	-7.73892	85.5
11	Bonn	572	2018-05-14	4	4	0	1		79.8603	1	178	70	22.0932	1.87106		1	1	0	0	1	0			0		26.21	4	1	0	2	1	2.77	22.1944	10.5	48445	48.445		3	4	1	1	-3	1	17	1	1	17	11.6	171.3
734	Koln	25	2014-09-16	4	4	0	1		64	1	175	85	27.7551	2.03272		0	1	0	0	1	0	1	2	1	0	25	4	1	0	CRT	1	3.23	19	12.5	2984	2.984	2014-07-08	4	4	1	1	-3	1	19.4139	1	1		-9.57265	273
59	UKD-62	60	2017-10-24	4	4	0	1		58	1	180	95	29.3	2.15	0	0	1	0	0	1	0	1	0	0	0	32.7	3	0	1	ICD	1	1.5	52	12.2	4317	4.317	2017-08-25	3	4	1	1	-2	1	25	1	1	26.9841	-9.77509	283.5
100	Bonn	152	2016-06-24	4	4	0	1		65.4767	1	181	78.5	23.9614	1.9884	2	0	1	0	1	1	1		2	1		39.62	2	0	0	1	1	1.5	46.8989	12.8	3414	3.414		3	4	1	1	-2	1	27.1	1	1	27.1	-5.8	189.5
29	Bonn	343	2014-01-15	4	4	0	1		70.5671	0	164	73	27.1416	1.7949	0	0	0	0	0	0	0		0	0		21.75	4	1	1	3	1	0.78	72.8951	13.2	1076	1.076		3	4	1	1	-2	1	59.8889	0	0	59.8889	2.51111	90
52	Bonn	617	2018-09-12	4	4	0	1		56.0411	1	175	74.8	24.4245	1.90098	0	1	1	0	0	0	0		0	0			3	0	1	1	1	1.61	44.6081	13.5	5246	5.246		2	2	1	0	-1	0	14.9	1	1	14.9	8.6	249
772	Koln	18	2014-07-29	4	4	0	1		93	1	176	67	21.6296	1.80985		1	0	1	0	1	1	1	2	0	0	58.13	3		1	0	0	1.61	37	10.8	12592	12.592	2014-07-28	4	4	1	1	-3	1	26.2195	1	1		2.11925	164
277	UKD-126	124	2015-09-21	1	1			0	77	1	140	55	28.1	1.46	0	1	1	0	0	1	0	0	0	0	0	15	3	0	0	kein Pacer	0	1.7	39	7.9	5627	5.627	2015-02-09	2.5	3	1	0	1	1	47	0	1	39.7004	-11.5768	133.5
224	UKD-48	47	2013-02-04	4	4	0	1		79	0	160	52	20.3	1.53	0	0	1	0	0	0	0	0	0	0	0	13	3	0	1	kein Pacer	0	1	10.6	10.6	2511	2.511	2012-10-24	3	4	1	1	0	1	66	0	0	60.4167	-6.52288	96
225	UKD-117	115	2015-03-02	4	4	0	1		78	1	169	84	29.4	1.99	0	0	1	0	1	1	0	1	2	1	0	6.6	4	1	0	ICD	1	1.5	44	13.3	3068	3.068	2015-01-28	3	4	1	1	-2	1	19	1	1	19.598	-0.10687	298.5
26	Bonn	403	2014-10-23	4	4	0	1		82.7397	0	160	74	28.9062	1.77328	0	1	0	0	0	1	0		0	0		13.8	2	0	1	0	0	1.35	37.4749	12.6	19157	19.157		3	4	1	1	-3	1	39.7	1	1	39.7	4.9	64.8
776	Koln	10	2014-07-01	2	3	1	0		68	0	162	97	36.9608	2.08926		0	1	0	0	1	0	1	0	1	0	11.27	3		1	0	0	0.9	58	12.2			2014-04-07	3	3	1	0	-2	1	40.8602	0	1		2.13978	93
169	UKD-337	333	2017-05-02	2	3	1	0		88	1	168	75	26.6	1.85	0	1	1	0	0	1	0	0	0	1	0	21.4	2	0	1	SM	1	0.9	76	12.8	1453	1.453	2017-01-26	2	2	1	0	-1	0	32	1	1	54.5024	17.2958	105.5
171	UKD-107	105	2013-12-02	2	3	1	0		63	0	161	60	24	1.93	0	0	1	0	1	1	1	1	2	0	0	14	3	0	1	kein Pacer	0	3.2	15	12	35000	35	2013-10-15	3	4	1	1	-4	1				70.7317	-2.61577	123
744	Koln	109	2015-06-30	4	4	0	1		75	1	172					0	1	1	0	1	1	1	0	0	0	66.52	4	1	0	0	0	2.63	23	14.3	6007	6.007	2015-05-19	4	4	1	1	-3	1	34.4411	1	1		-14.0186	165.5
123	UKD-324	320	2015-01-26	4	4	0	1		36	1	169	80	28	1.94	0	0	1	0	0	0	0	0	0	0	0	38.4	3	0	0	ICD	1	0.4	140	11.4	5594	5.594	2014-09-09	3	4	1	1	-2	1	30	1	1	31.2155	-16.4458	181
771	Koln	92	2015-05-12	4	4	0	1		68	1	176	76	24.5351	1.92758		1	1	0	0	1	0	1	0	0	0	23.72	3		0	CRT	1	2.87	20	12.5	8690	8.69	2015-04-01	4	4	1	1	-3	1	17.8947	1	1		7.35526	190
48	Bonn	190	2016-11-23	4	4	0	1		70.2548	1	171	92	31.4627	2.04126	2	1	1	0	0	1	0		2	1		39.73	3	0	1	0	0	1.6	42.9149	11				2.5	3	1	0	-2	1	34.7	1	1	34.7	-2.6	226.1
256	Bonn	221	2017-03-03	2	3	1	0		66.7781	1					2	0	1	1	0	1	0		2	1		46.91	4	1	0	0	0	1.6	43.3594	16.9	2944	2.944		2.5	3	1	0	-2	1	35.6	1	1	35.6	-1.5	129.7
411	UKD-280	276	2016-01-29	3	2			1	84	0	160	80	31.3	1.83	0	0	1	1	0	1	0	0	0	0	0	18.4	4	1	0	kein Pacer	0	1.2		12	1573	1.573	2016-01-21	2	2	1	0	0	0	60	0	0	56.9231	4.90066	97.5
773	Koln	64	2015-02-10	2	3	1	0		86	1	180	78	24.0741	1.97484		0	1	0	0	0	0	0	0	0	0	20.52	3		1	0	0	1.32	49	12.1	12220	12.22	2015-02-09	4	4	1	1	-3	1	27.8027	1	1		-6.27159	223
754	Koln	19	2014-07-29	4	4	0	1		87	1	168	75	26.5731	1.87083		0	1	0	0	1	0	1	0	0	0	8.46	3		1	CRT	1	1.25	52	12.9			2014-07-28	4	4	1	1	-3	1	42.4779	0	1		8.46552	113
174	UKD-121	119	2016-08-30	4	4	0	1		91	0	163	65	24.5	1.7		0	1	0	0	0	0	0	0	0	0	57			1	kein Pacer	0	2.4	17	13.8	3154	3.154	2016-08-12	3	4	1	1	-3	1	53	0	0	66.3551	6.57447	53.5
43	Bonn	652	2018-12-19	4	4	0	1		68	1	160	65	25.3906	1.67819	0	0	0	0	1	1	1		1	1			2	0	0	0	0	1.12	65.199	9.5				3	4	1	1	-3	1	53	0	0	53	-1.6	161
132	Bonn	421	2013-02-04	4	4	0	1		83.2877	1	171	80	27.3588	1.92354	0	1	1	1	1	1	1		0	1		72.91	4	1	0	3	1	3.15	18.9719	9.7	6942	6.942		3	4	1	1	-3	1	63.5	0	0	63.5	-22.8	182.6
112	Bonn	395	2014-09-22	2	3	1	0		82.4685	1	175	60	19.5918	1.73094	0	1	0	0	0	1	0		0	0		31.3	4	1	0	0	0	1.63	40.66	11	51993	51.993		3	4	1	1	-3	1	22	1	1	22	-22	131.1
284	Bonn	534	2011-03-08	3	2			1	84.4301	0	163	52	19.5717	1.54705	0	0	0	0	0	0	0		0	0		28.49	4	1	1	0	0	1.98	23.989	11.4				3	4	1	1	-4	1	82.3	0	0	82.3	-22.5	72.7
79	Bonn	175	2016-09-23	2	3	1	0		83.2	0	165	85.5	31.405	1.92809	0	1	1	1	1	1	1		0	1		74.79	3	0	0	0	0	1.2	42.8827	13.5	3494	3.494		3	4	1	1	-3	1	37.8	1	1	37.8	2.5	96.5
167	UKD-137	135	2013-10-07	4	4	0	1		64	1	172	90		2.03	0	1	1	0	0	1	0	0	2	1	0	22.85	2	0	0	kein Pacer	0			13.4			2013-10-01	3	4	1	1	-3	1	35	1	1	37.0861	19.5763	151
278	UKD-308	304	2017-08-01	3	2			1	84	0	155	63	27.5	1.7	0	0	1	0	1	1	0	1	0	0	0	41.5	3	0	1	kein Pacer	0	0.9	57	11.3	7178	7.178	2017-06-19	3	4	1	1	-2	1	45	0	1	45.1613	5.26455	93
46	Bonn	364	2014-04-08	4	4	0	1		90.8575	1	168	66	23.3844	1.74993	0	0	1	0	0	1	0		0	1		69.34	4	1	0	0	0	1.82	35.105	13	32021	32.021		3	4	1	1	-3	1	23.4	1	1	23.4	2.6	211.4
99	Bonn	500	2012-03-26	4	4	0	1		74.3315	1	174	49	16.1844	1.5816	0	1	1	1	0	1	0		0	0		30.45	2	0	0	0	0	1.1	65.3767	13.7	8958	8.958		3	4	1	1	-3	1	19.1	1	1	19.1	7	142.7
212	UKD-135	133	2014-06-16	2	3	1	0		85	0	155	49	20.4	1.45	1	0	1	1	0	1	0	1	2	0	0	43.5	4	1	1	SM	1	1	51	13.3	20626	20.626	2014-06-03	3	4	1	1	-2	1	60	0	0	43.8356	-22.2222	36.5
755	Koln	60	2015-01-27	4	4	0	1		75	1	170	79	27.3356	1.93146		1	0	0	0	1	1	1	2	0	0	20.35	3		0	ICD	1	2.07	27	10.8	6422	6.422	2015-01-26	4	4	1	1	-3	1	17.8571	1	1		3.15735	168
184	UKD-145	143	2017-03-07	2	3	1	0		86	0	160	73	28.5	1.8	0	0	1	0	0	1	0	0	2	0	0	11	3	0	1	kein Pacer	0	0.5	88	12.8	989	0.989	2017-01-19	3	4	1	1	0	1	60	0	0	56.4972	-9.61832	88.5
330	UKD-225	222	2016-06-06	4	4	0	1		51	1	193	120	32.2	2.49	0	0	0	0	0	0	0	0	0	0	0	9.2	3	0	1	ICD	1	0.9	93	12.9	1389	1.389	2016-05-11	3	4	1	1	-2	1	27	1	1	18.9781	-7.84715	274
118	UKD-88	86	2015-11-02	4	4	0	1		71	1	171	71	23	1.83	0	1	1	0	0	0	0	0	0	0	0	22.1	3	0	1	ICD	1	1.1	64	16.3	5767	5.767	2015-09-30	2	2	1	0	-1	0	32	1	1	35.3147	-12.3758	143
44	Bonn	172	2016-09-19	4	4	0	1		79.5507	1	172	83	28.0557	1.96215	0	0	1	0	0	0	0		0	0		16.87	4	1	1	0	0	1.65	40.386	12.8	23078	23.078		2.5	3	1	0	-3	1	32.1186	1	1	32.1186	-4.41856	205.8
58	UKD-162	160	2017-03-14	2	3	1	0		74	1	192	85	23.1	2.15	1	0	1	1	0	1	0	0	0	0	1	22	3	0	1	kein Pacer	0	1.2	62	11.2	302	0.302	10.01.2017, 15:11	3	4	1	1	-4	1	65	0	0	68.8811	-1.36364	143
109	Bonn	28	2015-03-19	4	4	0	1		77.0822	1	178	82	25.8806	2.00121	0	1	1	0	0	1	0		0	1		63.08	3	0	0	1	1	2.75	22.5422	13.6	21973	21.973		3	4	1	1	-2	1	15	1	1	15	9.1	148
230	Bonn	537	2011-09-26	4	4	0	1		87.9096	1	176	69.8	22.5336	1.85354	0	0	0	1	0	1	0		0	0		41.69	3	0	1	0	0	3.01	19.7757	9.8	4248	4.248		3	4	1	1	-2	1	65.2	0	0	65.2	-65.2	187
328	UKD-65	63	2012-09-10	1	1			0	44	1	163	88	33.1	1.99	0	0	1	1	0	0	0	0	0	0	0	28.5	3	0	0	kein Pacer	0	1	79	11.2	1254	1.254	nur TEE	3	4	1	1	-3	1	35	1	1	35	-3.50829
229	UKD-282	278	2017-12-15	2	3	1	0		84	1	170	74	25.6	1.85		1	0	0	0	1	0	0	2	0	1	15.66	3	0	1	SM	1	1.5	42	10.7	4767	4.767	2017-12-05	3	4	1	1	-3	1	46	0	1	50.6667	-5.72222	112.5
724	Koln	103	2015-06-16	4	4	0	1		83	1	177	77	24.5779	1.94572		0	1	0	0	0	0	1	0	1	0	23.87	3		1	0	0	2.44	22	8.9	21220	21.22	2015-05-28	4	4	1	1	-1	1	30.8068	1	1		0.458663	204.5
124	UKD-42	41	2014-12-18	4	4	0	1		75	1	175	87	28.4	2.06	0	0	1	0	0	1	0	1	0	0	0	11.7	3	0	1	kein Pacer	0	1.6	41	11.9	18288	18.288	2014-10-30	3	4	1	1	-2	1	31	1	1	34.4037	-5.29379	218
269	UKD-86	84	2016-09-27	2	3	1	0		79	0	158	60	24	1.61		0	1	1	0	1	0	0	2	0	0	37	3	0	1	kein Pacer	0	1.2	44	7.8	1144	1.144	2016-08-23	3	4	1	1	-4	1	52	0	0	54.2373	0.760736	88.5
60	UKD-305	301	2017-06-27	4	4	0	1		78	1	178	73	23	1.96	1	1	1	1	0	1	0	0	0	1	0	10.1	3	0	0	ICD	1	1.1	64	12.8	870	0.87	04.05.2017, 07.12.2016	3	4	1	1	-4	1	27	1	1	32.9268	-8.38042	328
203	Bonn	471	2013-11-04	4	4	0	1		78.3315	1	192	94	25.4991	2.24047	0	1	1	0	1	1	1		0	0		40.21	3	0	1	1	1	1.34	51.5098	12.5	4290	4.29		3	4	1	1	-3	1	21.5	1	1	21.5	-2	303.8
319	UKD-216	214	2014-06-30	4	4	0	1		76	1	172	76	25.8	1.91	0	1	1	0	0	1	0	1	0	1	0	6.7	3	0	0	kein Pacer	0	2.1	29	9.2	5960	5.96	2014-05-30	3	4	1	1	-3	1	57	0	0	53.125	-6.00398	112
128	Bonn	456	2013-11-06	4	4	0	1		65.6329	1	176	98	31.6374	2.14109		0	1	1	0	1	0			0		11.56	4	1	1	0	0	1.62	42.8926	13.1	5286	5.286		3	4	1	1	-2	1	37.8	1	1	37.8	2.7	198.6
534	UKD-206	204	2016-11-08	1	1			0	81	0	158	78	31.2	1.82	0	0	1	0	0	0	0	0	2	0	0	25.2	2	0	1	kein Pacer	0	1.1	49	12.3	976	0.976	2016-09-05	3	4	1	1	-3	1	56	0	0	57.7181	0.692913	74.5
262	Bonn	387	2014-07-03	4	4	0	1		83.6932	1	170	73	25.2595	1.84227	0	0	0	0	1	1	1		0	1		58.18	3	0	1	0	0	1.2	57.7241	13.3	2122	2.122		3	4	1	1	-3	1	39.2	1	1	39.2	-7.6	113.3
129	UKD-99	97	2016-09-13	4	4	0	1		85	0	163	81	30.5	1.87		1	1	0	0	1	0	0	0	0	1	37	2	0	0	kein Pacer	0	1.1	46	10.5	1420	1.42	2016-05-12	2	2	1	0	-1	0	53	0	0	47.7157	-2.42529	98.5
489	UKD-268	264	2013-07-02	2	3	1	0		84	1	173	78	26.1	1.92	0	0	0	1	1	1	0	1	0	0	0	10.7	4	1	0	ICD	1	1.8	37	15	5122	5.122	2013-05-29	2	2	1	0	-1	0	35	1	1	41.0256	3.15461	156
702	Koln	66	2015-02-24	4	4	0	1		77	1	165	81	29.7521	1.92678		1	1	0	0	1	0	0	0	0	0	6.73	3		0	0	0	1.5	45	14.4	6478	6.478	2015-02-19	4	4	1	1	-2	1	25.4408	1	1		-6.44767	198.5
156	UKD-259	255	2017-09-26	4	4	0	1		77	1	168	76	26.9	1.86	0	0	1	0	0	1	0	0	0	0	0	49.35	3	0	1	CRT	1	1.6	40	10.4	7222	7.222	2017-09-20	3	4	1	1	-3	1	19	1	1	25.3133	-0.981982	199.5
733	Koln	166	2016-02-02	4	4	0	1		79	1	173	62	20.7157	1.72611		1	1	0	0	1	0	1	0	0	0	47.62	2		0	ICD	1	1.23	55	9.2	5505	5.505	2016-02-01	4	4	1	1	-3	1	32.0755	1	1		-3.15239	159
226	UKD-1	1	2016-03-18	4	4	0	1		61	0	172	130	43.9	2.49	0	0	1	1	0	0	0	0	0	0	0	26.6	3	0	0	kein Pacer	0	1.1	56	16.3	316	0.316	2016-01-14	3	4	1	1	-3	1	43	0	1	28.013	-8.23605	153.5
16	Bonn	397	2014-09-08	4	4	0	1		80.0959	0	157	50	20.2848	1.48066	0	0	0	0	0	0	0		0	0		7.94	3	0	1	0	0	1.63	30.349	13.5	3421	3.421		3	4	1	1	-3	1	50.1	0	0	50.1	-11.1	50.4
692	Koln	136	2015-09-29	4	4	0	1		74	1	175	87	28.4082	2.05649		0	0	0	0	1	0	0	2	0	0	19.7	3		1	ICD	1	1.24	57	15.8	4019	4.019	2015-09-28	4	4	1	1	-1	1	31.2139	1	1		-4.39823	173
116	UKD-278	274	2016-06-06	4	4	0	1		77	0	177	65	20.7	1.81		1	1	1	0	0	1	1	0	0	0	28.5	3	0	1	ICD	1	2.1	22	11.9	13883	13.883	2016-04-11	3	4	1	1	-3	1	20	1	1	27.2727	4.53532	143
113	Bonn	98	2015-10-27	2	3	1	0		78.9753	1	170	85	29.4118	1.96537	0	0	0	0	0	1	0		0	0		23.72	3	0	1	0	0	1.07	66.6712	14.1	1842	1.842		3	4	1	1	-2	1	45.3	0	1	45.3	16.1	205.7
82	Bonn	468	2013-10-15	4	4	0	1		67.5315	1					0	0	0	0	0	0	0		0	0		7.68	4	1	0	1	1	2.17	30.435	10	20904	20.904		3	4	1	1	-3	1	24	1	1	24	20.3	246.8
141	Bonn	604	2018-08-20	4	4	0	1		78.2685	1	176	119	38.4168	2.32525	0	0	1	0	1	1	1		0	0		18.37	3	0	1	3	1	1.76	37.6113	8.5	952	0.952		2.5	3	1	0	-2	1	56.9	0	0	56.9	2.4	104.9
406	UKD-341	337	2013-02-18	1	1			0	72	1	183	83	24.8	2.05	0	0	1	0	0	1	0	1	0	0	0	18.3	2	0	1	ICD	1	1.1	64	13	1506	1.506	19.11.2012, 14:35	2	2	1	0		0	25	1	1	26.0465	6.85484	215
206	Bonn	365	2014-04-09	4	4	0	1		62.8192	1	176	86	27.7634	2.02547	0	0	1	0	0	0	0		0	0		25.93	4	1	1	1	1	1.31	55.2961	14.5	10117	10.117		2.5	3	1	0	-2	1	28.4	1	1	28.4	0.2	309.8
56	Bonn	390	2014-08-07	2	3	1	0		84.2521	1	178	70	22.0932	1.87106	0	0	1	0	0	1	0		0	0		7.48	3	0	1	0	0	1.71	38.3061	14.8	12570	12.57		3	4	1	1	0	1	56	0	0	56	-56	94.5
696	Koln	141	2015-10-20	4	4	0	1		76	1	168	62	21.9671	1.70098		0	1	0	0	1	0	1	0	1	0	18.06	4	1	1	0	0	1.12	63	9.9	1229	1.229	2015-10-19	4	4	1	1	-3	1	45.8599	0	1		-10.2965	157
558	UKD-156	154	2015-05-04	3	2			1	91	1	180	75	23.1	1.94	1	0	1	0	0	1	0	0	0	0	0	74	3	0	1	SM	1	1	67	12.7	1092	1.092	21.04.2015, 13:43	2	2	1	0	-1	0	56	0	0	62.0438	1.98817	68.5
69	Bonn	87	2015-10-05	2	3	1	0		72.6712	0	152	60	25.9695	1.56285	0	0	1	0	0	1	0		0	1		12.82	2	0	1	0	0	1.3	40.1878	11.3	1070	1.07		2.5	3	1	0	-3	1	64	0	0	64	-8.1	110
106	Bonn	189	2016-11-23	4	4	0	1		57.6712	1	178	82	25.8806		1	0	1	0	0	1	0		1	0		3.19	3	0	1	1	1	0.95	81.5211	14	2316	2.316		3	4	1	1	-2	1	54.1	0	0	54.1	-22.8	200
496	UKD-93	91	2017-02-14	1	1			0	63	0	167	80	28.7	1.83	0	0	0	0	0	0	0	0	0	0	1	41.3	3	0	1	nein	0	1	62	14.3	207	0.207								65	0	0	65.2582	-1.66667	106.5
487	Bonn	540	2011-11-30	1	1			0	90.3397	1	172	62	20.9573	1.73337	0	0	0	1	0	1	0		0	0		44.96	3	0	1	0	0	7.05	7.3652	10.1				3	4	1	1	-2	1	71	0	0	71	-11	111.6
222	UKD-253	250	2015-05-18	4	4	0	1		84	1	172	73	24.7	1.86	0	0	1	0	0	1	0	1	0	1	0	29.3	3	0	1	Pacer	1	1.1	64	10.8	22717	22.717	2015-03-12	3	4	1	1	-3	1	50	0	0	54.023	-18.5185	130.5
748	Koln	147	2015-11-10	4	4	0	1		79	1	178	85	26.8274	2.05007		0	1	0	0	0	0	1	0	0	0	5.14	3		1	0	0	1.49	44	12.4	3471	3.471	kein TTE baseline	4	4	1	1	-2	1	#DIV/0!
267	UKD-245	242	2014-07-07	4	4	0	1		81	1	185	84	24.56	2.08	0	0	1	1	0	1	0	1	2	1	0	67	4	1	1	kein Pacer	0	1.8	34	11.4	5565	5.565	04.07.2014, 14:06	3	4	1	1	-3	1	60	0	0	59.4828	1.95122	116
280	UKD-192	190	2015-06-16	4	4	0	1		78	1	166	73	26.5	1.83	1	1	1	1	1	1	1	1	2	1	1	44	4	1	1	Pacer	1	2.2	28	9.4	1441	1.441	27.05.2015, 09:29	3	4	1	1	-2	1	53	0	0	42.3398	-23.1695	179.5
694	Koln	69	2015-03-03	4	4	0	1		73	0	155	70	29.1363	1.73606		1	1	0	0	1	0	0	0	0	0	9.83	3		1	0	0			11.8	2055	2.055	2015-03-03	4	4	1	1	-2	1	48.6034	0	1		2.77786	89.5
409	UKD-17	17	2017-05-09	1	1			0	80	1	183	79	23.6	2	0	1	1	0	0	1	0	0	0	1	0	35	2	0	0	kein Pacer	0	1.2	60	14	3391	3.391	2015-03-30	1	1	0	0	0	0	40	1	1	34.4358	11.3369	257
32	UKD-116	114	2013-12-17	4	4	0	1		57	1	165	67	22	1.75	0	0	1	0	0	0	0	0	0	0	0	48	3	0	1	ICD	1	1.5	47	14.6	2176	2.176	2013-11-07	2	2	1	0	0	0	21	1	1	20.1729	2.92344	173.5
39	UKD-275	271	2015-08-24	4	4	0	1		61	1	170	59	20.4	1.67	0	1	1	0	0	0	0	0	0	0	0	24.1	2	0	1	kein Pacer	0	12.2	10	10.9	35000	35	2015-06-26										65.0273	1.26481	91.5
531	UKD-284	280	2012-04-23	2	3	1	0		42	1	189	120	33.6	2.37	1	0	1	0	0	0	0	0	0	0	0	5.99	3	0	0	ICD	1	1.1	76	16.1	5178	5.178	2011-12-21	3	4	1	1	-3	1	31	1	1	32.7402	-4.86935	421.5
41	Bonn	168	2016-08-26	2	3	1	0		66.6767	1	172	74	25.0135	1.86874	0	0	1	0	0	0	0		0	0		3.81	2	0	1	0	0	0.98	76.3654	12.6				3	4	1	1	-3	1	37.9577	1	1	37.9577	-1.85771	193.9
133	UKD-75	73	2016-06-13	4	4	0	1		81	1	174	102	33.7	2.16		1	1	0	1	1	0	0	0	1	1	7.2	3	0	1	CRT	1	1	69	11.7	4023	4.023	2016-05-12	2	2	1	0	-1	0	30	1	1	25.1852	-3.31787	202.5
130	UKD-292	288	2017-07-04	4	4	0	1		79	1	184	77	22.7	2	0	0	1	0	0	0	0	0	0	0	0	36	3	0	1	ICD	1	1.7	37	11.2	25743	25.743	2017-06-01	3	4	1	1	-2	1	28	1	1	52.5581	7.39326	215
180	UKD-151	149	2017-11-14	4	4	0	1		87	0	157	42	17	1.37	0	1	1	0	1	1	0	1	0	0	1	20	2	0	1	SM	1	1.2	40	9.5	2007	2.007	2017-10-26	3	4	1	1	-3	1	44	0	1	48.9655	4.92086	72.5
691	Koln	113	2015-07-14	4	4	0	1		54	1	178	99	31.2461	2.21246		1	1	0	0	0	0	0	0	0	0	4.37	3		0	0	0	0.98	87	14.6	2372	2.372	2015-07-06	3	3	1	0	-2	1	22.9695	1	1		-4.25095	394
282	UKD-31	31	2016-06-10	4	4	0	1		83	0	158	66	26.4	1.67	1	0	1	0	0	1	1	1	0	1	0	66	4	1	1	kein Pacer	0	1.3	38	10.3	2207	2.207	10.05.2016, 16:46	3	4	1	1	-2	1	42	0	1	39.3939	-2.91954	132
279	UKD-281	277	2014-03-10	2	3	1	0		64	1	168	61	22	1.7	1	1	1	1	0	1	0	1	2	0	0	4	2	0	0	kein Pacer	0	3.2	20	8.5	35000	35	2014-01-23	3	4	1	1	-3	1	26	1	1	25.1908	-1.21008	196.5
80	Bonn	204	2017-01-11	2	3	1	0		78.5178	1	174	96	31.7083	2.10489	0	0	1	1	1	1	1		0	0		15.46	2	0	1	0	0	2	32.4318	10.7	3170	3.17		3	4	1	1	-1	1	61.7	0	0	61.7	8.2	195.8
379	UKD-9	9	2016-10-04	1	1			0	74	1	168	79	28	1.89	0	1	1	1	0	0	0	0	0	0	0	41.6	4	1	1	kein Pacer	0	2.8	21	10.2	35000	35	2016-09-09	3	4	1	1	-3	1	44	0	1	40.5714	6	175
257	Bonn	376	2014-05-28	3	2			1	85.674	0	158	70	28.0404		1	0	1	0	0	0	0		1	0		21.69	3	0	1	0	0	1.15	44.7742	13.6	4529	4.529		3	4	1	1	-3	1	66.7	0	0	66.7	-18.8	59.4
168	UKD-315	311	2014-11-24	4	4	0	1		70	1	171	82	28	1.97	0	0	1	1	0	1	0	1	0	1	0	9.2	3	0	1	kein Pacer	0	1.2	59	15.1	4520	4.52	25.03.2014, 14:13	3	4	1	1	-2	1	25	1	1	22.6415	0	212
715	Koln	45	2014-11-25	4	4	0	1		85	0	152	56	24.2382	1.53768		0	0	0	0	0	0	0	0	0	0	20.58	3		1	0	0	2.23	20	13.5	6217	6.217	2014-11-24	4	4	1	1	-2	1	58.75	0	0		-4.28571	80
790	Koln	5	2014-06-17	4	4	0	1		79	1	174	80	26.4236	1.96638		0	1	0	0	1	0	1	0	1	0	49.84	3		1	CRT	1	3.33	17	11.9			2014-05-12	4	4	1	1	-2	1	38.5027	1	1		-7.50267	187
95	Bonn	346	2014-01-29	2	3	1	0		72.389	1	180	73	22.5309	1.92022	0	0	1	0	0	1	0		0	0		18.96	3	0	0	1	1	1.43	48.5587	14.2	5733	5.733		2.5	3	1	0	-2	1	29	1	1	29	5	106
784	Koln	121	2015-08-11	1	1			0	77	0	160	51	19.9219	1.50555		0	1	0	0	0	0	0	0	0	0	12.46	3		1	0	0	0.67	87	14.9	1482	1.482	2015-08-11	4	4	1	1	-3	1	56.7568	0	0		6.75676	55.5
732	Koln	163	2016-01-19	4	4	0	1		80	1	182	98	29.5858	2.22586		1	1	0	0	0	0	0	0	0	0	50.41	3		1	CRT	1	1.61	40	13.2	3056	3.056	2016-01-18	4	4	1	1	-3	1	24.9057	1	1		-1.66347	265
131	UKD-157	155	2016-08-23	2	3	1	0		79	1	176	112	36.2	2.27	1	1	1	1	0	1	1	1	0	1	0	16	3	0	0	kein Pacer	0	2.2	28	11.9	3441	3.441	2016-07-15	1	1	0	0	1	0	20	1	1	53.7037	31.25	162
211	UKD-115	113	2014-07-21	2	3	1	0		57	1	172	87	29.4	2	0	0	1	0	0	0	0	0	0	0	0	13.9	3	0	0	ICD	1	2.8	24	14.9	2019	2.019	18.07.2014, 15:37	2	2	1	0	-1	0	13	1	1	27.5701	12.4762	214
36	UKD-236	233	2013-04-29	2	3	1	0		61	1	168	80	28.3	1.9	0	1	1	1	0	1	1	1	0	0	0	19.3	4	1	1	SM	1	1	73	13.3	3049	3.049	17.09.2012/23.04.2012	3	4	1	1	-3	1	25	1	1	32.6203	8.22581	187
331	UKD-256	252	2018-03-06	1	1			0	77	0	160	69	27	1.72	0	1	1	0	0	1	0	0	0	0	0	12	3	0	1	nein	0	1.5	34	10.1			2018-02-19	3	4	1	1	-2	1	57	0	0	51.7857	-10.75	84
563	Bonn	634	2018-10-10	3	2			1	78.9151	0	158	84.8	33.9689	1.86192	0	1	1	0	0	0	0		0	0			3	0	1	0	0	0.94	57.4551	12				2	2	1	0	-1	0	68	0	0	68	2.3	56.2
571	Bonn	233	2017-04-07	1	1			0	78.9452	0					0	0	1	0	0	0	0		0	0		14.8	3	0	1	0	0	0.76	73.422	13.7	1780	1.78		3	4	1	1	-3	1	56.3	0	0	56.3	-3.6	72.3
769	Koln	149	2015-11-17	1	1			0	86	1	175	65	21.2245	1.77756		0	1	0	0	1	0	0	2	0	0	50.25	3		0	0	0	2.16	27	11.7	29109	29.109	2015-06-09	3	3	1	0	-2	1	34.8703	1	1		-15.2851	173.5
428	UKD-264	260	2017-01-17	2	3	1	0		70	0	168	51	18.1	1.6	1	0	1	1	0	0	0	0	0	0	0	19.2	3	0	0	nein	0	0.7	83	13.6	1629	1.629	2016-11-29	3	4	1	1	0	1	42	0	1	36.2637	0.13198	136.5
155	Bonn	290	2017-10-06	4	4	0	1		78.9014	1	175	82	26.7755	1.9767	0	0	1	0	1	1	1		0	0		41.26	3	0	0	0	0	2.74	22.5302	13.7				2	2	1	0	0	0	30.5954	1	1	30.5954	4.90461	230.1
544	UKD-174	172	2015-12-14	4	4	0	1		44	1	187	100	28.6	2.26	1	0	1	0	0	1	0	0	0	1	0	6	2	0	0	kein Pacer	0	1.3	68	13.7	4185	4.185	2015-11-09	1	1	0	0	1	0	22	1	1	28.9017	5.07889	173
47	Bonn	591	2018-07-13	4	4	0	1		88.1781	1	178	88	27.7743	2.06218	0	0	1	0	0	1	0		0	1		22.34	3	0	0	3	1	1.54	42.8283	9.7				2.5	3	1	0	-2	1	52	0	0	52	4.4	121.3
711	Koln	73	2015-03-10	4	4	0	1		70	1	177	75	23.9395	1.92029		0	1	0	0	1	0	1	0	1	0	21	3		1	0	0	1.41	45	8.1	6331	6.331	2015-02-18	3	3	1	0	-2	1	41.9847	0	1		2.38146	131
345	Bonn	674	2010-10-25	3	2			1	79	1	176	78.5	25.3422	1.94842	0	1	1	0	0	0	0		0	0			3	0	1	1	1	1.94	33.5503	11.6				3	4	1	1	-2	1	36	1	1	36	-36	180
705	Koln	42	2014-11-18	3	2			1	73	1	168	75	26.5731	1.87083		0	0	0	0	1	0	1	0	1	0	17.59	3		0	0	0	1.87	37	11.8	17640	17.64	2014-11-17	4	4	1	1		1	51.7647	0	0		-2.75285	85
796	Koln	17	2014-07-29	4	4	0	1		92	0	160	66	25.7812	1.7127		0	0	0	0	0	0	0	0	0	0	15.21	3		1	0	0	1.69	26	10.6	6277	6.277	2014-07-28	4	4	1	1	-2	1	44.8276	0	1		1.17241	87
177	UKD-172	170	2016-04-22	4	4	0	1		81	1	170	90	31.1	2.01	0	1	1	0	1	1	0	1	2	1	0	44	4	1	0	ICD	1	3	18	12	24822	24.822	30.03.2016, 16:35	3	4	1	1	-3	1	35	1	1	32.6034	-3.10811	205.5
185	UKD-345	341	2016-07-04	4	4	0	1		78	1	189	90	25.2	2.17	0	0	0	0	0	0	0	0	0	0	0	6	2	0	1	ICD	1	2.2	27	12.9	5493	5.493	2016-05-19	2	2	1	0	0	0	25	1	1	29.3436	14.3443	129.5
471	UKD-249	246	2016-09-13	4	4	0	1		67	0	160	55	21.5	1.56		0	1	1	1	1	0	1	0	0	0	20.5	3	0	0	ICD	1	2.4	21	12.1	35000	35	2016-06-16	3	4	1	1	-4	1	28	1	1	29.6992	4.66932	133
198	Bonn	30	2015-03-23	4	4	0	1		90.8247	0	160	50	19.5312	1.50112	0	0	0	0	0	0	0		0	0		15.21	4	1	1	0	0	1.09	47.0692	11.4	5741	5.741		2.5	3	1	0	-1	1	60	0	0	60	-60	69.4
88	UKD-46	45	2016-06-13	4	4	0	1		59	1	190	98	27.1	2.26	1	1	1	0	0	1	0	0	0	1	0	21.2	3	0	1	CRT	1	1.2	69	12	1292	1.292	2016-05-10	3	4	1	1	-3	1	15	1	1	25.9475	7.66667	171.5
265	UKD-334	330	2013-02-25	3	2			1	62	1	163	65	24.5	1.7	0	0	1	0	0	1	0	1	0	1	1	13.3	3	0	0	kein Pacer	0	1	77	13.1	1355	1.355	17.08.2012, 27.03.2012	2	2	1	0	0	0	45	0	1	28.5714	-1	105
246	Bonn	372	2014-05-12	2	3	1	0		83.8219	1	181	70	21.3669	1.89387	0	1	1	0	1	1	1		0	0		33.8	3	0	1	0	0	1.63	40.5258	10.9				2.5	3	1	0	-2	1	43.9	0	1	43.9	8	212.9
466	UKD-24	24	2014-06-23	1	1			0	67	1	178	80	25.3	1.99	0	1	1	1	0	1	1	1	0	1	0	27.6	4	1	1	SM	1	0.9	89	8.5	3868	3.868	2014-06-04	2	2	1	0	0	0	60	0	0	61.794	-12.5373	150.5
401	Bonn	398	2014-09-15	1	1			0	79.1808	1	182	92	27.7744	2.13564	0	1	1	0	0	1	0		0	1		34.1	2	0	1	3	1	1.28	54.1873	11.1	2607	2.607		3	4	1	1	-3	1	34.9	1	1	34.9	-1	255
484	Bonn	268	2017-08-17	1	1			0	81.2575	0	152	60	25.9695	1.56285	0	1	1	0	0	0	0		0	0		16.56	4	1	1	0	0	0.87	62.4503	13				3	4	1	1	-3	1	71.9	0	0	71.9	-1.8	90.3
138	Bonn	547	2011-11-09	4	4	0	1		80.6438	1	162	73	27.8159	1.779	0	0	1	0	0	1	0		0	1		37.16	4	1	1	1	1	1.21	57.6063	10.7	3019	3.019		2.5	3	1	0	-1	1	32.8	1	1	32.8	-0.3	136
308	Bonn	277	2017-09-18	1	1			0	65.9699	1	180	102	31.4815	2.21357	0	0	1	1	1	1	1		0	1		46.63	4	1	0	0	0	3.25	19.1866	10.1				3	4	1	1	-3	1	53	0	0	53	-1	190
189	Bonn	545	2011-11-09	2	3	1	0		82.4959	0	165	59	21.6713	1.64685	0	1	0	0	0	0	0		0	0		38.8	3	0	0	0	0	0.79	69.5896	12	2706	2.706		2.5	3	1	0	-1	1	27.8	1	1	27.8	1.4	183.2
510	Bonn	525	2012-10-08	1	1			0	86.8466	0					0	0	0	0	0	0	0		0	0		14.69	2	0	1	0	0	1.53	32.1175	11.8	21976	21.976		3	4	1	1	-1	1	61.1	0	0	61.1	2.4	122.1
369	UKD-5	5	2013-09-09	3	2			1	77	1	182	83	25.1	2.04	0	0	1	0	0	1	1	1	0	0	0	23	3	0	1	CRT	1	3.1	19	9.8	8285	8.285	2013-06-06	3	4	1	1	-3	1	28	1	1	21.0762	-8.02793	223
479	Bonn	659	2019-01-30	3	2			1	95	0	154	56	23.6128	1.53214	0	0	1	0	0	0	0		0	0			3	0	1	0	0	0.96	54.0036	11.2	2639	2.639		3	4	1	1	-3	1	59.2	0	0	59.2	1.2	30.1
172	UKD-271	267	2016-02-05	2	3	1	0		87	0	146	58	27.2	1.5	0	0	1	0	0	0	0	1	0	0	1	5	3	0	1	kein Pacer	0	1.3		10.5	3060	3.06	Keine Bilder im System	3	4	1	1	0	1	59	0	0	59	-59
315	UKD-346	342	2013-04-08	3	2			1	81	1	174	80	26.4	1.97	1	0	1		0	1	0	1	0	1	1	6.24	3	0	0	kein Pacer	0	1.2	56	12.6	6071	6.071	2012-11-05	3	4	1	1	-3	1	59	0	0	62.2568	-14.814	128.5
27	Bonn	488	2012-01-27	4	4	0	1		62.7397	1	170	58	20.0692	1.6707	0	0	0	0	0	0	0		0	0		10.27	3	0	1	1	1	5.74	10.0543	12.6	77324	77.324		3	4	1	1	-3	1	27.8	1	1	27.8	-5.6	194.1
10	Bonn	1	2015-01-13	4	4	0	1		76.5863	1	170	62	21.4533	1.71873	0	1	1	0	1	1	1		0	1		43.74	3	0	0	2	1	2.51	25.0803	8.5	5412	5.412		3	4	1	1	-3	1	32	1	1	32	-10.1	271.2
765	Koln	70	2015-03-10	2	3	1	0		75	1	180	79	24.3827	1.98746		0	0	0	0	1	0	1	0	0	0	21.09	3		0	CRT	1	1.3	54	12.3	6703	6.703	2015-02-27	4	4	1	1	-3	1	15.1786	1	1		1.79756	168
413	UKD-251	248	2013-08-01	3	2			1	71	1	167	74	26.5	1.83	0	0	1	0	1	0	0	1	0	0	1	14	4	1	1	SM	1	0.8	98	7.2	4398	4.398	26.07.2013, 07:41	3	4	1	1	-4	1	60	0	0	64.9789	-16.129	118.5
453	Bonn	511	2012-06-26	1	1			0	78.3918	0	155	56.8	23.642	1.54866	0	0	1	0	0	0	0		0	0		8.64	2	0	0	0	0	1.09	48.497	10.1	2031	2.031		3	4	1	1	-4	1	71.8	0	0	71.8	-12	123.7
143	Bonn	553	2011-10-17	4	4	0	1		73.7589	0	160	58	22.6562	1.59886	0	1	1	0	0	1	0		0	0		8.08	3	0	1	3	1	1.46	35.0439	12	2731	2.731		3	4	1	1	-3	1	49.7	0	1	49.7	2.5	71.3
213	UKD-207	205	2013-06-27	4	4	0	1		74	1	179	85	26.5	2.04	0	1	1	0	0	1	0	1	0	1	0	19	3	0	0	CRT	1	3	20	13.5	16220	16.22	2013-05-15	3	4	1	1	-2	1	43	0	1	41.5512	-13.8229	180.5
68	Bonn	46	2015-05-13	4	4	0	1		83.7808	0	160	61	23.8281	1.6335	1	0	1	0	0	1	0		1	1		31.8	3	0	1	1	1	1.66	29.4469	10.3	5056	5.056		3	4	1	1	-3	1	31.3	1	1	31.3	3.7	172.5
45	Bonn	347	2014-02-10	4	4	0	1		81.3479	1	178	82	25.8806	2.00121	0	0	1	0	0	1	0		0	1		21.53	2	0	1	2	1	1.33	51.56	13	1791	1.791		2.5	3	1	0	-2	1	32.4	1	1	32.4	-7.4	162
362	Bonn	496	2012-03-03	1	1			0	69.0767	1					1	0	0	0	0	1	0		1	1		10.98	2	0	0	2	1	0.89	84.734	11.5	3137	3.137		3	4	1	1	-3	1	33.7	1	1	33.7	-13.2	174.8
217	UKD-158	156	2017-06-13	4	4	0	1		58	0	151	71	31.14	1.66		0	1	0	0	1	0	0	0	1	0	56	3	0	0	ICD	1	0.8	84	14.3	1385	1.385	2017-03-10	3	4	1	1	-3	1	30	1	1	37.1237	-5	149.5
186	Bonn	285	2017-09-27	2	3	1	0		78.5507	0	162	81	30.8642	1.85939		1	1	0	0	1	0			0		10.92	3	0	1	0	0	0.98	54.809	12.4				2.5	3	1	0	-1	1	34.8668	1	1	34.8668	21.1332	82.6
808	Koln	98	2015-06-02	1	1			0	68	0	159	62	24.5243	1.65479		0	1	0	0	1	0	1	0	1	0	17.55	3		0	0	0	1.04	55	13.1	1908	1.908	2015-06-01	4	4	1	1	-2	1	53.0612	0	0		-4.70057	98
182	UKD-311	307	2017-05-05	4	4	0	1		86	1	178	83	26.6	2.01	0	1	0	0	0	1	1	1	0	1	1	19.3	3	0	1	Pacer	1	1.7	35	11.7	13184	13.184	2017-04-03	2	2	1	0	-1	0	26	1	1	27.4194	10.8	124
731	Koln	54	2014-12-30	4	4	0	1		72	1	176	74	23.8895	1.90205		0	1	0	0	1	0	1	0	0	0	21.18	3		1	CRT	1	2.1	30	8.4			2014-12-29	4	4	1	1	-3	1	37.5297	1	1		-0.817979	210.5
270	UKD-294	290	2016-08-16	3	2			1	75	0	160	65	25.4	1.68		1	1	0	1	1	0	1	0	1	1	54.82	4	1	0	nein	0	0.9	62	9.9	35000	35	04.08.2016, 09:48	2	2	1	0	-1	0				28.9593	-10.6259	221
293	Bonn	222	2017-03-06	3	2			1	72.8274	1	181	68.2	20.8174	1.87302	0	0	0	0	0	1	0		0	0		5.58	3	0	0	0	0	1.3	54.1379	10.7	6600	6.6								30	1	1	30	0	164
122	UKD-314	310	2016-08-26	2	3	1	0		68	0	165	65	23.9	1.72	1	0	1	0	0	0	0	0	0	1	1	12.4	3	0		CRT	1	1	56	12	3773	3.773	2016-08-03							23	1	1	17.4026	5.39806	192.5
220	UKD-123	121	2013-12-09	2	3	1	0		74	0	168	77	27.3	1.87	0	1	1	0	0	0	0	0	0	0	0	43.7	4	1	0	kein Pacer	0	0.8	73	12.6			2013-11-27	3	4	1	1	-2	1	28	1	1	44.0318	2.18373	188.5
354	Bonn	335	2018-04-13	1	1			0	85.189	0	153	57	24.3496	1.53644	0	0	0	0	0	0	0		0	0		10.74	3	0	1	0	0	1.03	50.9049	13	1468	1.468		2.5	3	1	0	-2	1	59.2	0	0	59.2	-0.8	59.2
704	Koln	7	2014-06-24	4	4	0	1		78	0	168	60	21.2585	1.67332		0	0	0	0	0	0	0	0	0	0	18.78	3		1	0	0	0.95	56	14.8	5112	5.112	2014-05-06	4	4	1	1	-3	1	29.6703	1	1		-0.67033	91
63	Bonn	39	2015-04-21	2	3	1	0		87.0849	1	173	72	24.0569	1.85488	0	0	1	0	0	1	0		0	0		15.95	3	0	1	0	0	2.43	25.3653	14.5	2261	2.261		2.5	3	1	0	-3	1	55.2	0	0	55.2	21.9	67.4
718	Koln	95	2015-05-19	4	4	0	1		81	1	181	77	23.5036	1.96758		0	1	0	0	0	0	0	0	0	1	14.44	3		0	0	0	1.23	57	15.6	1578	1.578	2015-05-18	4	4	1	1	-3	1	52.381	0	0		-5.32213	84
774	Koln	41	2014-11-11	1	1			0	86	0	165	74	27.1809	1.84165		0	1	1	0	1	0	1	0	0	0	29.79	3		0	0	0	1.8	24	10.5	7738	7.738	2014-11-11	4	4	1	1	-3	1	53.1469	0	0		-4.11962	143
33	UKD-120	118	2014-11-24	4	4	0	1		64	1	175	80	26.1	1.97	0	1	1	1	0	1	0	1	0	1	0	20	4	1	1	kein Pacer	0	0.7	100	7.8	6607	6.607	2014-11-11	3	4	1	1	-3	1	50	0	0	53.7143	7.59494	87.5
276	UKD-221	218	2016-12-06	3	2			1	86	1	168	83	29.4	1.97	0	1	1	0	0	1	1	1	0	1	1	20.4	3	0	0	SM	1	3.5	15	12.2	1609	1.609	2016-05-19	3	4	1	1	-3	1	38	1	1	29.0909	18.5737	137.5
323	UKD-87	85	2014-07-28	1	1			0	81	1	182	72	21.7	1.92	0	1	1	0	0	1	0	1	0	1	0	22	3	0	1	kein Pacer	0	1.8	34	11.7	3003	3.003	2014-07-09	2	2	1	0	-1	0	48	0	1	51.9608	-3.12367	102
97	Bonn	105	2015-11-16	4	4	0	1		77.2849	1	170	65	22.4913	1.7536	2	0	1	0	1	0	1		2	0		52.5	2	0	1	0	0	2.4	26.3628	12.1	12702	12.702		3	4	1	1	-2	1	28.6	1	1	28.6	-4.8	127.8
467	UKD-312	308	2014-05-22	2	3	1	0		74	1	160	55	21.5	1.52	0	0	1	0	0	1	0	0	2	0	0	16.81	3	0	0	kein Pacer	0	3.5	12	8.8	35000	35	2014-03-31	3	4	1	1	0	1				51.4925	1.69895	67
353	Bonn	251	2017-06-16	1	1			0	78.6521	1					0	0	1	0	0	1	0		0	0		11.1	2	0	1	0	0	1.3	53.2989	12.7	2051	2.051		3	4	1	1	-3	1	57.6	0	0	57.6	-1.8	147.5
344	Bonn	435	2013-04-08	1	1			0	85.8877	1	172	90	30.4218	2.03085	0	0	1	0	0	1	0		0	1		35.17	2	0	0	1	1	1.6	41.1998	12.2	2427	2.427		2.5	3	1	0	-2	1	55.9	0	0	55.9	0.2	143.7
22	Bonn	501	2012-04-02	4	4	0	1		64.1589	1	180	98	30.2469	2.17626	0	0	1	0	0	0	0		0	0		10.9	3	0	1	2	1	2.8	22.9163	12.8	22445	22.445		3	4	1	1	-2	1	19	1	1	19	-3	267.9
301	Bonn	543	2011-12-19	3	2			1	80.5699	0	161	60.9	23.4945	1.63975	1	0	0	0	0	0	0		1	0		16.56	3	0	1	0	0	1	53.2708	11.7	3346	3.346		3	4	1	1	-1	1	69.5	0	0	69.5	-4.5	107.4
757	Koln	49	2014-12-09	4	4	0	1		75	0	160	62	24.2188	1.65999		1	0	0	1	1	0	0	0	0	1	33.46	3		1	0	0	0.85	66	11.5	2225	2.225	Z.n. Prothese	4	4	1	1	-2	1	17.4825	1	1		13.0053	143
752	Koln	145	2015-11-03	3	2			1	50	1	165	87	31.9559	1.99687		0	1	0	0	1	0	1	0	0	0	8.12	2		0	ICD	1	1.83	42	11.4	5691	5.691	2015-11-02	4	4	1	1	-3	1	25.4386	1	1		1.9137	228
761	Koln	77	2015-03-31	3	2			1	78	1	180	84	25.9259	2.04939		1	0	0	0	1	0	1	0	0	0	25.87	2		0	CRT	1	1.85	33	12.9	6499	6.499	2015-03-31	4	4	1	1	-2	1	25.2427	1	1		0.0614178	206
474	UKD-307	303	2017-08-04	2	3	1	0		70	0	165	60	22	1.75	1	0	1	0	0	0	0	0	0	0	0	44.45	1	0	0	kein Pacer	0	1	51	15	1589	1.589	2017-05-22							26	1	1	26.4286	2.18182	140
770	Koln	90	2015-05-05	4	4	0	1		88	0	160	47	18.3594	1.4453		0	1	0	0	1	0	1	2	0	0	43.1	3		0	CRT	1	1.73	29	12.9	29123	29.123	2015-04-30	4	4	1	1	-2	1	34.902	1	1		2.2409	127.5
371	UKD-119	117	2017-09-19	3	2			1	79	0	163	61	23	1.66	0	0	0	0	0	0	0	0	2	0	0	12.6	3	0	1	nein	0	0.8	74	16	1195	1.195	14.04.2016/28.04.2016							44	0	1	44.1989	10.8611	90.5
373	UKD-34	34	2015-07-20	2	3	1	0		56	1	170	85	29	1.97	0	0	0	0	0	0	0	0	0	0	0	33.5	3	0	1	CRT	1	0.8	100	10	3750	3.75	01.06.2015, 12:12	3	4	1	1	-4	1	30	1	1	34.4633	-5.75	177
101	Bonn	45	2015-05-08	2	3	1	0		86.0411	1					0	0	0	0	0	1	0		0	0		21.63	3	0	1	2	1	1.46	45.7751	13.8	5044	5.044		2.5	3	1	0	-2	1	20	1	1	20	7.9	228.5
259	Bonn	177	2016-09-30	3	2			1	80.4384	0	156	70	28.764	1.70039	0	1	1	1	0	0	0		0	0		23.32	3	0	1	0	0	1.4	36.1411	8.6	2003	2.003		3	4	1	1	-3	1	68.9	0	0	68.9	-17.2	88.2
508	UKD-98	96	2016-03-14	4	4	0	1		78	0	176	93	30	2.13	0	0	1	0	0	0	0	0	0	1	0	25	3	0	1	kein Pacer	0	0.9	66	12.1	2350	2.35	2016-02-11	3	4	1	1		1				41.6667	1.74169	120
105	Bonn	527	2012-10-29	4	4	0	1		89.1288	0					0	0	1	0	0	1	0		0	1		27.45	2	0	1	3	1	1.03	50.4399	12.5	2291	2.291		3	4	1	1	-3	1	31.6	1	1	31.6	23.9	205.4
729	Koln	59	2015-01-20	4	4	0	1		51	1	174	86	28.4053	2.03879		0	1	0	0	0	0	1	0	0	0	8.96	2		0	ICD	1	1.17	65	13.8	3850	3.85	2015-01-19	4	4	1	1	-3	1	23.7327	1	1		-0.655796	217
261	Bonn	424	2013-03-07	3	2			1	81.6274	1	178	78	24.6181	1.95912	0	0	0	0	0	1	0		0	1		52.52	3	0	0	3	1	2.61	23.6664	10.1				3	4	1	1	-3	1	27.8	1	1	27.8	-8.8	177.3
114	Bonn	81	2015-09-08	4	4	0	1		78.8658	1	176	82	26.4721	1.98488	0	0	1	0	1	1	1		0	1		47.62	4	1	0	0	0	1.32	52.3392	10.3	11681	11.681		3	4	1	1	-2	1	19.9	1	1	19.9	9.5	151.8
194	Bonn	522	2012-09-12	4	4	0	1		71.1014	0	168	70	24.8016	1.79425	1	1	1	0	0	0	0		1	0		13.91	3	0	0	0	0	1.28	41.0951	8.9	2834	2.834		3	4	1	1	-1	1	66.6	0	0	66.6	-14.7	123.8
12	Bonn	205	2017-01-13	2	3	1	0		88.2274	0					0	0	1	0	0	1	0		0	0		18.26	3	0	1	1	1	1.5	32.7548	14.4										30	1	1	30	1.8	165
233	Bonn	207	2017-01-18	2	3	1	0		81.3973	1	180	83	25.6173		0	1	1	1	1	1	1		0	0		32.15	3	0	1	0	0	1.7	38.837	10.7	38319	38.319		2.5	3	1	0	-2	1	35	1	1	35	0.8	165
207	Bonn	495	2012-02-29	4	4	0	1		77.6904	1	182	77	23.246	1.98005	0	1	0	0	1	1	1		0	1		48.26	3	0	1	1	1	1.21	58.0442	12.2				3	4	1	1	-2	1	33.6	1	1	33.6	-16.2	190.9
221	UKD-122	120	2015-11-06	4	4	0	1		73	1	173	66		1.79	0	0	1	0	0	1	1	1	2	1	0	25.8	3	0	0	0	0	1.8	36	14.1	2648	2.648	2015-11-05	3	4	1	1	-3	1	20	1	1	21.2465	21.5704	176.5
813	Koln	156	2015-12-15	1	1			0	76	0	159	71	28.0843	1.77083		0	1	0	0	1	0	0	0	0	0	10.64	3		0	0	0	0.65	87	11.7	274	0.274	2015-12-14	3	3	1	0	-2	1	73.5294	0	0		-10.3715	68
710	Koln	80	2015-04-07	4	4	0	1		79	1	193	102	27.3833	2.33845		0	1	0	0	0	0	0	0	0	0	15.08	2		1	0	0	0.94	77	9.8	4857	4.857	2015-04-02	4	4	1	1	-2	1	30.9859	1	1		4.99539	213
247	Bonn	440	2013-05-02	3	2			1	75.074	0	164	68	25.2826	1.74158	0	0	1	0	0	1	0		0	1		24.29	4	1	1	2	1	2.11	22.8295	9.2	7363	7.363		2.5	3	1	0	-2	1	33.3	1	1	33.3	3.3	190.5
121	UKD-323	319	2016-01-18	4	4	0	1		77	1	170	74	25.6	1.87	0	0	1	0	0	1	0	1	0	1	0	9	2	0	1	0	0	2	37	13.8	6296	6.296	2015-12-08	3	4	1	1	-3	1	30	1	1	36.7089	6.40662	197.5
40	Bonn	241	2017-05-22	2	3	1	0		80.7507	0	168	89	31.5334	1.98704	0	0	1	0	0	1	0		0	0		27.63	3	0	0	3	1	1.3	39.3369	13.9	454	0.454		3	4	1	1	-2	1	48	0	1	48	17.4	117.9
778	Koln	15	2014-07-17	1	1			0	75	1	170	84	29.0657	1.99165		0	1	0	0	1	0	0	0	0	0	4.25	3		1	0	0	1.28	49	7.9	3614	3.614	____	4	4	1	1	-3	1	#DIV/0!
144	Bonn	555	2011-10-31	4	4	0	1		70.5452	1	172	90	30.4218	2.03085	0	1	1	0	0	0	0		0	0		10.03	3	0	1	0	0	1.91	34.9532	13.1	5416	5.416		2.5	3	1	0	-2	1	30.9	1	1	30.9	3.6	194.1
164	UKD-276	272	2017-07-11	4	4	0	1		78	1	185	98	28.6	2.2	0	0	1	0	0	0	0	0	0	0	1	20.2	4	1	1	ICD	1	1.3	55	9.1	3566	3.566	2017-06-25	3	4	1	1	-3	1				57.8704	-23.255	108
363	Bonn	317	2018-02-07	4	4	0	1		71.0027	1	178	75	23.6713	1.92673		1	1	0	1	1	1			1		53.48	4	1	1	1	1	1.49	46.4914	12.3	3673	3.673		3	4	1	1	-2	1	16.6	1	1	16.6	3.8	201.9
55	Bonn	448	2013-07-01	4	4	0	1		80.2082	0	163	70	26.3465	1.75537	0	1	1	0	0	0	0		0	0		7.08	4	1	1	0	0	1.45	34.727	10.8	5879	5.879		3	4	1	1	-2	1	35	1	1	35	2.3	180.1
712	Koln	16	2014-07-22	4	4	0	1		83	1	174	80	26.4236	1.96638		1	1	0	0	0	0	0	0	0	0	7.03	3		0	ICD	1	1.07	61	8	3614	3.614	2014-07-21	4	4	1	1	-2	1	19.7628	1	1		1.84209	253
162	Bonn	422	2013-02-04	4	4	0	1		70.737	0	163	53	19.9481	1.55962	0	0	1	0	0	0	0		0	0		4.02	2	0	1	0	0	1.22	43.4815	14.8	10664	10.664		3	4	1	1	-2	1	33.9	1	1	33.9	-4.1	207.5
73	Bonn	146	2016-05-25	4	4	0	1		78.9589	1	183	76	22.694	1.97692	2	0	1	0	0	0	0		2	0		11.85	2	0	1	0	0	1	72.0884	13.2				3	4	1	1	-2	1	72.2	0	0	72.2	-14.5	146
74	Bonn	523	2012-09-12	4	4	0	1		71.1014	1	165	71	26.079	1.78167	0	0	1	0	0	0	0		0	1		12.35	3	0	1	3	1	0.99	74.4979	13.8	2998	2.998		3	4	1	1	-2	1	32.1	1	1	32.1	0.8	250.4
750	Koln	115	2015-07-21	3	2			1	88	0	178	80	25.2493	1.98886		0	0	0	0	0	0	0	2	0	0	12.81	3		1	ICD	1	0.92	56	15.3	1985	1.985	zu schlechte Bilder	3	3	1	0	-1	1	#DIV/0!
295	Bonn	546	2011-11-21	4	4	0	1		75.6137	0					0	0	0	1	0	0	0		0	0		41.04	2	0	1	2	1	0.82	67.8492	14.7	12648	12.648		3	4	1	1	-3	1	29.2	1	1	29.2	0.8	232.4
333	UKD-104	102	2016-11-14	1	1			0	73	0	159	47	18.6	1.4	0	0	1	0	0	0	0	0	0	0	0	15.7	3	0	0	nein	0	1.4	38	11.7	2581	2.581	2016-09-02	3	4	1	1	-2	1	50	0	0	50.9091	-13.2184	55
299	Bonn	425	2013-02-15	3	2			1	61.9342	1	174	75.3	24.8712	1.89846	0	0	1	0	0	1	0		0	1		14.29	3	0	1	1	1	1.19	61.9576	13.1				3	4	1	1	-2	1	35	1	1	35	-3	204
372	UKD-30	30	2016-05-02	1	1			0	76	1	190	117	32.4	2.44	0	1	1	0	0	1	1	1	0	1	0	51	4	1	1	kein Pacer	0	3	19	8.5	6337	6.337	15.04.2016, 16:45	3	4	1	1	-2	1	59	0	0	54.6448	-6.97297	183
350	Bonn	427	2013-02-18	4	4	0	1		65.0685	1	180	81.5	25.1543	2.01225	0	1	1	0	0	1	0		0	1		40.29	2	0	1	1	1	2.34	28.1092	10.8	5145	5.145		2.5	3	1	0	-2	1	31	1	1	31	9.8	223
139	Bonn	270	2017-08-21	2	3	1	0		86.2219	0	172	53	17.9151	1.62159	0	0	1	0	0	1	0		0	0		21.69	3	0	1	3	1	1.2	42.5732	11.5				2.5	3	1	0	-2	1	71.2477	0	0	71.2477	-2.54774	55.3
150	Bonn	345	2014-01-27	2	3	1	0		78.1753	1	191	98	26.8633	2.27189	0	0	1	0	0	1	0		0	1		18.35	2	0	1	1	1	1.88	34.8632	12.5	1850	1.85		2.5	3	1	0	-2	1	38.9	1	1	38.9	-0.1	180.1
140	Bonn	593	2018-07-17	2	3	1	0		73.663	1	178	90	28.4055	2.08197	0	0	0	0	1	0	1		0	0		17.9	3	0	1	3	1	1	73.1116	13.5	1297	1.297		3	4	1	1	-3	1	53	0	0	53	7.1	110.1
423	UKD-204	202	2017-07-25	4	4	0	1		63	1	184	97	28.7	2.18	1	1	1	1	0	1	1	1	2	0	0	6.54	3	0	0	CRT	1	1.3	58	11.9	2405	2.405	20.06.2017, 09:29	1	1	0	0	-1	0	24	1	1	35.533	2.25	197
562	Bonn	38	2015-04-21	1	1			0	86.8055	0	160	64	25	1.66717	0	0	1	1	0	1	0		0	0		32.65	2	0	1	3	1	1.52	32.3645	8.5	5750	5.75		3	4	1	1	-3	1	78.3	0	0	78.3	-6.3	74.6
742	Koln	168	2016-02-04	4	4	0	1		84	1	178	90.5	28.5633	2.11535		1	1	0	0	1	1	1	0	1	0	57.17	4	1	1	0	0	2.62	21	9.9	14276	14.276	2016-01-07	4	4	1	1	-3	1	40.9302	0	1		-5.66238	107.5
465	UKD-77	75	2015-06-22	2	3	1	0		89	0	167	65	22	1.73	0	1	0	0	1	0	0	1	0	0	0	20.23	3	0	1	Pacer	1	0.9	54	11.7	826	0.826	2015-05-26	2	2	1	0	0	0	57	0	0	55.0562	-4.343	89
223	UKD-247	244	2012-07-30	2	3	1	0		79	1	168	77	27.3	1.83	0	1	1	0	0	1	0	0	0	1	0	34	3	0	1	kein Pacer	0	3.3	18	11.3	4922	4.922	2012-03-08	3	4	1	1	-2	1	35	1	1	47.3469	10.098	122.5
50	Bonn	202	2016-12-21	4	4	0	1		77.4055	0	159	61.5	24.3266	1.63174	0	0	1	0	0	0	0		0	0		16.13	4	1	1	0	0	1.2	43.5157	10.6	5120	5.12		3	4	1	1	-3	1	57.6	0	0	57.6	6.6	38.6
61	Bonn	325	2018-03-02	2	3	1	0		82.1616	0	175	98.5	32.1633	2.13688	0	0	1	0	0	0	0		0	0		22.73	2	0	1	3	1	1.08	48.5504	15	4874	4.874		2.5	3	1	0	-2	1	26.3	1	1	26.3	3.3	78.3
529	UKD-237	234	2016-02-09	1	1			0	89	0	173	80	27	1.96	0	0	1	0	0	1	0	0	0	1	1	46	4	1	1	kein Pacer	0	1	50	11.8	4801	4.801	2015-11-25	3	4	1	1	-3	1	48	0	1	59.5833	9.51295	120
326	UKD-178	176	2013-04-15	1	1			0	66	0	162	80	30.5	1.85	0	0	1	0	0	1	0	1	0	0	0	39.2	2	0	1	kein Pacer	0	0.7	85	8.9	1451	1.451	2013-01-14	3	4	1	1	-3	1	39	1	1	28.5714	9.20144	126
552	UKD-198	196	2014-09-22	2	3	1	0		82	1	168	84	29.8	1.98	0	0	1	1	1	1	0	1	0	1	0	32.4	3	0	0	kein Pacer	0	1.8	33	11.4	520	0.52	2014-07-24	3	4	1	1	-3	1	60	0	0	62.5	-3.20988	104
85	UKD-129	127	2011-03-28	4	4	0	1		80	1	171	88	30.1	2	0	1	1	1	0	1	0	0	0	1	0	26.7	3	0	0	SM	1	0.9	81	12.4	1520	1.52		3	4	1	1	-3	1	42	0	1	42	-42
70	Bonn	47	2015-05-26	4	4	0	1		67.0137	0	160	57	22.2656	1.58708	0	0	1	0	0	0	0		0	0		9.77	2	0	0	1	1	1.07	51.1472	10.9	18729	18.729		3	4	1	1	-3	1	20	1	1	20	1	70
90	UKD-16	16	2013-04-26	4	4	0	1		82	1	167	64	23	1.72	0	0	1	0	0	0	0	0	0	0	0	18.4	3	0	1	SM	1	2.7	39	14.1	16061	16.061	2013-04-18	3	4	1	1	-2	1	29	1	1	21.5	3.65306	200
83	Bonn	178	2016-10-04	4	4	0	1		67.9973	1	169	90	31.5115	2.00511	0	0	0	0	1	1	1		0	0		13.81	4	1	1	1	1	1	74.3091	15	2465	2.465		3	4	1	1	-3	1	24.6	1	1	24.6	-4	157.3
781	Koln	56	2015-01-06	2	3	1	0		84	1	171	62	21.2031	1.7161		0	1	0	0	1	0	1	0	1	0	25.1	3		0	0	0	0.83	78	12.2	13067	13.067	2015-01-05	4	4	1	1	-3	1	31.7073	1	1		-2.3818	205
178	UKD-185	183	2014-05-12	4	4	0	1		79	0	164	80	29.7	1.87	0	0	1	0	0	1	0	1	2	0	1	37	3	0	1	kein Pacer	0	1.3	39	12.4	2816	2.816	2014-03-10	3	4	1	1	-3	1	60	0	0	60	-60
504	UKD-150	148	2016-10-25	1	1			0	81	0	167	77	27.6	1.89	0	0	0	0	0	1	0	0	2	0	0	20	3	0	0	kein Pacer	0	0.9	31	8.8	3812	3.812	2016-10-21	3	4	1	1	0	1	35	1	1	44.7712	-9.13127	153
175	UKD-316	312	2014-07-07	4	4	0	1		76	1	185	75	21.9	2.19	0	0	1	0	0	0	0	0	0	0	0	9.2	3	0	1	ICD	1	1.1	71	14.4	908	0.908	2014-05-27	3	4	1	1	-3	1	38	1	1	39.0572	9.58621	148.5
135	UKD-176	174	2016-06-03	4	4	0	1		80	1	168	82	29.1	1.92		1	1	0	0	1	0	0	0	1	0	36	3	0	0	ICD	1	1.4	47	12.8	3147	3.147	2016-05-10	3	4	1	1	-2	1	42	0	1	42.2857	6.01061	175
65	Bonn	646	2018-11-14	4	4	0	1		89.5507	0	166	59	21.4109	1.65408	1	1	1	0	0	1	0		1	0			2	0	1	0	0	2.19	21.1008	11.7	5839	5.839		2.5	3	1	0	1	1	50.8287	0	0	50.8287	-28.6287	108.6
210	UKD-229	226	2012-12-03	2	3	1	0		72	1	187	95	27.2	2.21	0	1	1	0	0	0	0	0	0	0	0	8.75	4	1	1	kein Pacer	0	2.3	28	10.9	1786	1.786	2012-08-28	3	4	1	1	-3	1	56	0	0	59.2357	-15.1837	157
722	Koln	74	2015-03-18	4	4	0	1		53	0	165	107	39.3021	2.21454		1	1	0	0	0	0	0	0	0	0	3.13	3		0	CRT	1	0.94	64	13.2	280	0.28	2015-03-17	3	3	1	0	-2	1	25.6798	1	1		-1.13988	165.5
272	UKD-267	263	2017-09-05	1	1			0	82	1	158	62	24.8	1.63	1	0	1	0	0	1	0	0	0	1	0	16	2	0	0	nein	0	1.9	33	13.2	1488	1.488	2017-07-28	2	2	1	0	-1	0				68.1633	-6.81873	122.5
325	UKD-250	247	2015-02-09	1	1			0	79	0	178	70	22.1	1.86	0	1	1	0	0	0	0	0	0	0	0	12.3	3	0	1	kein Pacer	0	1.7	29	11.8	1987	1.987	2014-12-04	2	2	1	0	-2	0	30	1	1	15.8672	-6.19048	135.5
700	Koln	78	2015-03-31	3	2			1	81	1	178	81	25.565	2.00125		0	1	0	0	1	0	0	0	0	0	15.62	2		1	0	0	1.97	32	11.8	5820	5.82	2015-03-30	4	4	1	1	-2	1	28.2209	1	1		-2.68894	163
367	UKD-66	64	2013-09-10	2	3	1	0		80	1	180	89	27.5	1.89	0	1	1	1	0	0	0	1	0	0	0	25	4	1	1	CRT	1	1.8	37	11.2	7706	7.706	2013-09-09	3	4	1	1	-3	1	30	1	1	27.6596	-6.81499	211.5
356	Bonn	530	2012-11-28	1	1			0	81.5671	1	175	84	27.4286	1.99704	0	0	0	0	0	0	0		0	0		18.82	3	0	1	0	0	1.51	44.5104	11.7	3634	3.634		2.5	3	1	0	-2	1	33.6	1	1	33.6	24.7	84.5
743	Koln	38	2014-11-04	4	4	0	1		79	1	182	83	25.0574	2.04844		0	1	0	0	0	0	0	0	0	0	8.1	3		1	0	0	1.41	49	13.1	5218	5.218	2014-11-03	4	4	1	1	-2	1	38.7324	1	1		3.13752	142
713	Koln	44	2014-11-25	4	4	0	1		73	0	169	57	19.9573	1.6358		0	1	0	0	0	0	0	0	0	0	13.13	3		0	0	0	1.94	23	12.1	8085	8.085	2014-11-24	3	3	1	0	0	1	23.3333	1	1		4.21769	90
491	UKD-72	70	2014-05-22	2	3	1	0		80	0	169	69	24.2	1.8	0	0	1	0	0	1	0	1	0	1	0	37	3	0	0	kein Pacer	0	1.3	40	12	789	0.789	2014-03-20	2	2	1	0	-1	0	60	0	0	70.8029	8.86228	68.5
431	Bonn	451	2013-07-08	4	4	0	1		76.5671	1	180	75	23.1481	1.94241	0	0	0	1	0	0	0		0	0		32.78	3	0	1	0	0	1.58	42.7885	12				2.5	3	1	0	-1	1	61	0	0	61	-5.3	116.2
751	Koln	72	2015-03-17	4	4	0	1		77	1	180	96	29.6296	2.19089		0	0	1	0	1	0	1	0	1	0	17.47	3		1	CRT	1	0.96	74	13	824	0.824	2015-03-16	3	3	1	0	-1	1	60	0	0		-4.53782	60
91	UKD-47	46	2017-03-17	4	4	0	1		79	1	182	116	35	2.36	0	1	1	1	0	1	0	0	0	1	0	32	4	1	0	kein Pacer	0	1.6	41	121	6164	6.164	2017-03-20	3	4	1	1	-2	1	40	1	1	50.1493	10.1805	167.5
152	Bonn	552	2011-09-28	4	4	0	1		78.1479	1	165	67	24.6097	1.7383	0	0	0	0	0	1	0		0	0		5.14	2	0	1	0	0	0.83	89.5694	10.7	10346	10.346		3	4	1	1	-2	1	55.6	0	0	55.6	-55.6	109.5
190	Bonn	362	2014-04-03	2	3	1	0		87.0959	1	186	75	21.6788	1.98913	0	0	1	1	0	1	0		0	0		13.92	2	0	1	0	0	1.02	69.0707	12.2	3399	3.399		2	2	1	0	0	0	55.7	0	0	55.7	4.3	153.3
302	Bonn	479	2013-11-25	1	1			0	76.5562	1	172	82	27.7177	1.95207	0	0	1	0	1	1	1		0	1		63.16	3	0	1	1	1	1.51	45.0869	12.1	9495	9.495		3	4	1	1	-3	1	21.1	1	1	21.1	15.3	252.6
273	UKD-97	95	2013-10-21	4	4	0	1		82	1	172	88	20	2.01	0	1	1	1	1	1	0	1	0	1	0	36.5	3	0	0	kein Pacer	0	1	76	13.9	1301	1.301	2013-08-22	3	4	1	1	-3	1	50	0	0	67.4095	-0.439883	179.5
693	Koln	89	2015-05-05	4	4	0	1		66	1	178	100	31.5617	2.22361		0	1	0	0	1	0	1	0	1	0	16.56	3		0	CRT	1	1.56	45	14	2476	2.476	2015-05-04	4	4	1	1	-3	1	18.9583	1	1		0.729776	240
318	UKD-55	54	2014-01-20	4	4	0	1		73	1	178	100	32	2.18	0	1	1	0	0	1	0	1	2	0	0	13.9	3	0	1	ICD	1	1.8	33	11.3	6137	6.137	2013-11-20	2	2	1	0	-1	0	43	0	1	34.6835	-25.0253	197.5
320	UKD-100	98	2016-07-26	3	2			1	83	0	168	60	21.3	1.68		0	1	0	0	1	0	0	0	1	1	19.5	3	0	1	kein Pacer	0	1.7	28	11.7	6295	6.295	2016-07-11	3	4	1	1	-3	1	48	0	1	52.5862	1.38776	116
311	Bonn	383	2014-06-27	1	1			0	79.5205	1	170	70	24.2215	1.80971	0	1	1	0	0	1	0		0	0		16.87	3	0	1	0	0	1.75	37.7376	9.3				3	4	1	1	-3	1	36.1	1	1	36.1	-7.2	150.7
383	UKD-303	299	2016-02-29	1	1			0	81	1	170	70	24.2	1.82	0	0	1	0	0	1	0	1	0	0	0	19.5	4	1	1	kein Pacer	0	1.1	65	10.5	2208	2.208	2016-01-08	2	2	1	0	-1	0	40	1	1	54.4118	15.914	68
407	UKD-155	153	2014-01-13	3	2			1	74	1	180	93	27.7	2.16	0	1	1	0	1	1	0	1	2	1	1	43.09	2	0	0	kein Pacer	0	0.9	83	13	2192	2.192	06.12.2013, 14:52	2	2	1	0	0	0	65	0	0	56.2842	-9.80874	183
387	UKD-287	283	2015-06-22	4	4	0	1		83	0	168	64	22.7	1.73	0	0	1	0	1	1	0	1	2	0	0	43	2	0	1	kein Pacer	0	0.9		11.8	4226	4.226	2015-02-06	2	2	1	0	-1	0	60	0	0	58.5526	9.09091	76
714	Koln	3	2014-06-10	4	4	0	1		78	1	173	65	21.7181	1.76737		0	1	0	0	1	0	0	0	0	0	15.08	3		1	ICD	1	1.88	35	13.1	6108	6.108	2014-05-14	4	4	1	1	-3	1	31.0976	1	1		-6.09756	164
243	Bonn	156	2016-07-01	1	1			0	95.9014	0	159	60	23.7332	1.61471	0	0	1	0	0	1	0		0	0		35.04	3	0	1	0	0	1.9	24.516	8.6	1449	1.449		3	4	1	1	-4	1	65.2	0	0	65.2	-6.4	63.8
148	Bonn	162	2016-07-25	4	4	0	1		67.7507	0	164	60	22.3081	1.65136	2 2016.3.	0	1	0	0	0	0		2 2016.3.	0		12.03	3	0	1	0	0	1.3	40.7639	13.7	11096	11.096		2.5	3	1	0	-2	1	32.5	1	1	32.5	-0.9	95.3
450	Bonn	282	2017-09-22	3	2			1	71.4521	1	178	64.2	20.2626	1.80353	0	0	1	1	1	1	1		0	1		38.65	3	0	1	3	1	1.77	38.0638	11.2				2.5	3	1	0	-1	1	67	0	0	67	-25.4	109.5
158	Bonn	9	2015-01-27	4	4	0	1		85.6027	1	170	100	34.6021	2.10592	1	0	0	0	0	0	0		1	0		15.06	4	1	1	0	0	3.21	18.4602	11.1				3	4	1	1	-2	1	76.5	0	0	76.5	-33	131.6
727	Koln	68	2015-03-03	3	2			1	75	0	170	52	17.9931	1.56702		0	1	1	0	1	0	0	0	0	1	39.43	3		1	CRT	1	1.58	32	11.8	1660	1.66	2015-03-02	3	3	1	0	-1	1	51.6129	0	0		-9.68983	77.5
181	Bonn	129	2016-02-12	4	4	0	1		85.9397	0	170	74	25.6055	1.85296	0	1	1	1	0	1	0		0	0		17.39	4	1	1	0	0	1.7	28.5012	11.3				2.5	3	1	0	-2	1	72.9	0	0	72.9	-16.3	71.7
216	UKD-90	88	2015-09-14	4	4	0	1		74	1	170	68		1.79	1	1	1	1	0	1	1	1	0	1	0	14.7	3	0	0	Pacer	1	1.9	34	12.2	15435	15.435	2015-05-20	3	4	1	1	-2	1	20	1	1	25.486	7.01613	231.5
316	UKD-228	225	2012-11-19	4	4	0	1		61	1	180	61	18.8	2.07	0	1	1	0	0	0	0	1	0	0	0	19	4	1	0	CRT	1	0.9	82	13	3891	3.891	2012-10-18	2	2	1	0	0	0	20	1	1	23.6726	2.12121	226
166	UKD-10	10	2016-04-11	4	4	0	1		57	0	155	74	28	1.74	0	0	1	0	0	1	0	1	0	0	0	31	3	0	0	ICD	1	1.5	37	12.9	5780	5.78	2016-02-19	1	1	0	0	1	0	35	1	1	26.7666	-16.8653	233.5
740	Koln	26	2014-09-16	3	2			1	78	1	178	63	19.8839	1.76494		0	1	0	0	1	0	1	0	0	0	18.35	2		0	0	0	1.4	48	12.1	2220	2.22	2014-07-10	4	4	1	1	-2	1	33.6283	1	1		15.1812	113
455	Bonn	153	2016-06-24	4	4	0	1		79.3452	1	176	80	25.8264	1.96416	1	1	1	0	0	1	0		1	0		15.96	2	0	1	0	0	1.2	58.3526	13.3	1665	1.665		2.5	3	1	0	-1	1	43.2	0	1	43.2	-3.5	130.8
707	Koln	11	2014-07-08	4	4	0	1		91	0	163	65	24.4646	1.71553		0	1	0	0	0	0	1	2	0	0	8.44	3		1	0	0	0.98	55	12.4	3120	3.12		4	4	1	1	-3	1	60.7843	0	0		-8.81063	102
605	Bonn	102	2015-11-10	1	1			0	83.0822	1	176	60	19.3698	1.73811	0	0	1	0	0	0	0		0	0		19.86	3	0	1	0	0	1.21	57.259	12.7	1245	1.245		2.5	3	1	0	-1	1	31.1	1	1	31.1	3.7	121.7
799	Koln	118	2015-07-28	1	1			0	88	1	195	75	19.7239	2.01556		0	1	0	0	0	0	0	0	0	0	8.99	3		0	ICD	1	1.29	50	11	2614	2.614	2015-07-27	3	3	1	0	-2	1	56.0714	0	0		-4.81357	140
505	UKD-262	258	2017-10-17	1	1			0	84	1	165	74	27.2	1.81	0	1	1	0	0	1	0	0	0	0	0	35	3	0	1	SM	1	0.9	79	11.1	6371	6.371	2017-08-21	3	4	1	1	-3	1	44	0	1	39.934	7.94346	151.5
405	UKD-39	39	2015-01-19	1	1			0	78	0	165	68	25	1.77	0	0	1	0	0	0	0	0	0	0	0	13	2	0	0	kein Pacer	0	0.9	59	12.7	2133	2.133	17.11.2014, 10:45	3	4	1	1	-2	1	41	0	1	38.1443	9.24876	97
425	UKD-63	61	2018-08-07	4	4	0	1		79	0	160	80	31.3	1.83	0	1	1	0	0	1	0	0	0	0	0	17.33	3	0	1	nein	0	1.35	37	9.6	3128	3.128	2018-06-21	2	2	1	0	2	0	58	0	0	59.3909	10.9655	98.5
358	Bonn	319	2018-02-21	4	4	0	1		59.7945	1	175	74	24.1633	1.89231	0	0	1	0	1	1	1		0	0		6.35	4	1	0	0	0	0.97	79.0026	16.5	2732	2.732		3	4	1	1	-3	1	71.4	0	0	71.4	-22.4	48.4
347	Bonn	379	2014-06-03	3	2			1	81.0795	0	150	73	32.4444	1.68246	0	0	1	0	0	0	0		0	0		16.56	3	0	1	0	0	1.66	29.6434	11.4	9373	9.373		3	4	1	1	-3	1	50.5	0	0	50.5	-10.3	114.8
360	UKD-149	147	2016-03-08	2	3	1	0		59	1	176	100	32.3	2.21	1	1	1	1	0	1	0	0	0	0	0	35	3	0	0	kein Pacer	0	1.6	46	13.1	1137	1.137	04.02.2016/29.09.2015	3	4	1	1	-3	1	38	1	1	29.4118	-6.39827	204
71	Bonn	235	2017-04-26	4	4	0	1		74.3863	0	166	73	26.4915	1.81074	0	0	0	0	0	0	0		0	0		14.72	4	1	0	0	0	1.1	48.5022	13.9	16150	16.15		2.5	3	1	0	-2	1	21.1	1	1	21.1	2.4	120.2
338	UKD-195	193	2015-03-09	1	1			0	80	0	170	79	27.3	1.93	0	0	1	1	1	1	1	1	0	1	0	22	3	0	1	kein Pacer	0	0.9	57	12.7	736	0.736	2015-01-27	3	4	1	1	-4	1	60	0	0	51.3333	-4.2029	75
275	UKD-289	285	2016-03-07	4	4	0	1		83	0	176	74	23.9	1.9	0	0	1	0	0	0	0	0	0	0	1	16.6	3	0	1	kein Pacer	0	1.2	44	9.5	3019	3.019	2016-01-25	3	4	1	1	-3	1	52	0	0	47.651	-4.11864	74.5
730	Koln	128	2015-09-01	4	4	0	1		88	1	170	87	30.1038	2.0269		1	1	0	0	1	0	1	2	1	0	44.57	3		0	CRT	1	1.9	31	13.3	1366	1.366	2015-08-31	4	4	1	1	-2	1	26.0355	1	1		0.194005	169
709	Koln	159	2016-01-05	4	4	0	1		79	0	163	76	28.6048	1.85502		1	1	0	0	1	0	0	0	0	0	23.85	3		1	0	0	0.93	59	14	19565	19.565	2016-01-04	4	4	1	1	-1	1	57.8199	0	0		-12.5567	105.5
108	Bonn	198	2016-12-16	4	4	0	1		78.6466	1	168	76	26.9274	1.85807	0	0	1	0	0	1	0		0	0		8.1	4	1	1	2	1	1.5	45.1862	14	8895	8.895		3	4	1	1	-3	1	45.5	0	1	45.5	6.7	140.1
574	Bonn	526	2012-10-29	1	1			0	73.3973	1	180	83	25.6173	2.0279	2	0	1	0	0	0	0		2	0		12.05	3	0	1	0	0	1.25	56.555	12.4				3	4	1	1	-3	1	48.9	0	1	48.9	10.4	206.3
555	UKD-101	99	2013-02-25	4	4	0	1		84	1	166	57	20.7	1.66	0	0	1	1	0	1	0	1	0	0	0	23.4	3	0	0	kein Pacer	0	1	73	16.2	8186	8.186	2012-03-27	3	4	1	1	-3	1	50	0	0	39.1509	0.892857	106
502	UKD-325	321	2016-05-19	3	2			1	86	0	168	55		1.62	0	0	1	0	0	0	0	1	0	0	0	2	4	1	1	1	1	1.8	25	12.1	2958	2.958	2016-04-13	3	4	1	1	-3	1	60	0	0	45.5782	-0.740741	73.5
427	UKD-45	44	2016-11-08	3	2			1	78	1	168	75	26.6	1.85	0	1	1	1	0	1	0	0	0	0	0	42	3	0	1	SM	1	1.1	67	14.2	1937	1.937	2016-10-27	3	4	1	1	-4	1	49	0	1	50	-2.01205	98
424	UKD-215	213	2017-06-06	3	2			1	76	0	170	75	26	1.88	0	0	1	1	0	1	0	0	0	1	0	28.4	3	0	1	kein Pacer	0	0.8	63	13.1	613	0.613	2017-05-11	2.5	3	1	0		1	53	0	0	55.2	0.551913	62.5
145	Bonn	518	2012-08-20	2	3	1	0		83.9808	0	163	79	29.7339	1.84797	0	0	0	0	0	1	0		0	0		9.05	3	0	0	3	1	1.52	32.5826	13.8	5278	5.278		3	4	1	1	-3	1	35.3	1	1	35.3	20.5	115.5
159	Bonn	215	2017-02-08	2	3	1	0		78.8575	0					0	0	0	0	0	0	0		0	0		10.92	3	0	0	0	0	1	53.5036	13.2	7516	7.516								30	1	1	30	0.3	267
19	Bonn	486	2012-01-16	4	4	0	1		73.9452	1	174	77	25.4327	1.91656	2	1	1	0	0	1	0		2	1		28.54	2	0	1	0	0	1.14	62.8031	13.4	1854	1.854		3	4	1	1	-3	1	35	1	1	35	5.6	158.1
193	Bonn	487	2012-01-25	4	4	0	1		83.5699	1	173	76	25.3934	1.898	0	0	1	0	0	1	0		0	1		18.06	3	0	1	0	0	1.94	33.1695	9.7	4587	4.587		3	4	1	1	-2	1	56.4	0	0	56.4	0.2	109.4
183	UKD-340	336	2014-05-12	4	4	0	1		82	0	160	58	22.7	1.6	0	0	1	0	1	1	1	1	2	0	1	10	3	0	1	SM	1	0.9	62	9	9095	9.095	2014-02-25	2	2	1	0	-1	0	60	0	0	38.8298	-18.5492	94
176	UKD-304	300	2015-02-10	2	3	1	0		84	0	155	60	25	1.61	0	1	1	0	0	1	0	1	0	0	0	31	2	0	1	kein Pacer	0	1.1	45	9.8	1244	1.244	2014-12-19	3	4	1	1		1	60	0	0	56.2814	-2.45283	99.5
329	UKD-6	6	2013-10-14	1	1			0	86	1	175	55	18	1.67	1	0	1	1	0	1	0	1	0	0	0	19	3	0	1	SM	1	1.8	37	14.4	4760	4.76	2013-07-11	3	4	1	1	-2	1	50	0	0	54.6256	-0.406504	113.5
324	UKD-80	78	2014-07-28	2	3	1	0		68	1	170	80	27.7	1.94	0	1	1	1	0	1	1	1	0	1	0	50.12	3	0	0	kein Pacer	0	1.3	58	11	2236	2.236	2014-05-30	2	2	1	0	-2	0	50	0	0	47.9245	-4.37262	132.5
767	Koln	112	2015-07-14	1	1			0	79	0	147	46	21.2874	1.37052		0	1	1	0	0	0	0	0	0	0	22.15	4	1	0	0	0	0.78	73	12.5	494	0.494	2015-07-06	4	4	1	1	-3	1	58.0645	0	0		-8.96272	62
17	Bonn	101	2015-11-03	2	3	1	0		84.211	0	154	54	22.7694	1.50864	0	1	1	0	1	1	1		0	1		37.14	3	0	1	0	0	1.4	35.8064	6.9	6566	6.566		2.5	3	1	0	-1	1	66.5	0	0	66.5	-10.1	78.5
240	Bonn	310	2018-01-17	3	2			1	79.9397	1	174	82	27.0842	1.9685	0	1	0	0	0	1	0		0	1		20.43	3	0	1	0	0	1.38	49.5857	11.5	4974	4.974		2	2	1	0	-1	0	42.4	0	1	42.4	-6.4	87
237	Bonn	72	2015-08-10	2	3	1	0		77.4849	0	170	83	28.7197	1.94558	1	1	1	0	0	1	0		1	1		16.13	4	1	1	0	0	1.65	30.1269	11.9	2207	2.207		2.5	3	1	0	-2	1	68.3	0	0	68.3	-12.1	70.3
285	UKD-230	227	2016-04-01	4	4	0	1		60	1	180	70	21.6	1.89	0	0	1	0	0	1	0	1	0	1	0	23.9	4	1	0	kein Pacer	0	1	87	10.1	2222	2.222	2016-03-22	3	4	1	1	0	1	25	1	1	57.6923	23.1013	130
493	UKD-21	21	2016-04-25	2	3	1	0		21	0	164	85	31.6	1.91	0	0	1	0	0	0	0	0	0	1	0	6	3	0	1	kein Pacer	0	1.1	52	14.4	1976	1.976	2016-03-07	2	2	1	0	-1	0	51	0	0	48.6486	-2.27119	129.5
600	Bonn	269	2017-08-17	1	1			0	77.7671	1	172	76	25.6896	1.89004	0	0	0	1	1	1	1		0	1		65.85	3	0	1	0	0	5.3	10.5534	10	15220	15.22		3	4	1	1	-2	1	63.4	0	0	63.4	10	141.5
728	Koln	120	2015-08-04	4	4	0	1		57	1	183	95	28.3675	2.19754		0	0	0	0	0	0	0	0	0	0	8.96	3		0	CRT	1	1.41	55	16.8	1831	1.831	2015-08-03	3	3	1	0	-2	1	25.8224	1	1		-2.94101	304
416	UKD-144	142	2016-04-04	3	2			1	67	0	160	70	27.3	1.73	1	0	1	1	1	1	1	1	0	0	0	14.78	4	1	0	kein Pacer	0	1.2	49	9.3	630	0.63	2016-02-02	2	2	1	0	-1	0	64	0	0	55.4945	4.89952	91
741	Koln	76	2015-03-26	4	4	0	1		77	1	184	76	22.448	1.9709		1	0	0	0	1	1	1	0	0	0	15.8	3		1	0	0	5.83	9	10.8	9775	9.775	2015-02-19	4	4	1	1	-3	1	38.5246	1	1		4.27376	122
254	Bonn	515	2012-08-06	4	4	0	1		82.6795	0	153	55	23.4952	1.51329	0	0	0	0	0	1	0		0	0		5.77	3	0	0	0	0	0.92	58.3444	11.6	3273	3.273		3	4	1	1	-1	1	57.4	0	0	57.4	2.3	56.3
134	Bonn	597	2018-07-25	4	4	0	1		65.8274	1	176	72	23.2438	1.87815	0	1	1	0	0	0	0		0	0		3.57	4	1	1	0	0	1.12	65.6302	14.7	1642	1.642		3	4	1	1	-3	1	44	0	1	44	-0.5	91.4
49	Bonn	160	2016-07-15	4	4	0	1		76.1507	1	173	72	24.0569	1.85488	0	0	0	0	0	1	0		0	1		27.87	3	0	0	1	1	1.2	58.8414	12.6	18219	18.219		2	2	1	0	-1	0	26.4	1	1	26.4	-5.6	246.1
723	Koln	57	2015-01-13	4	4	0	1		73	0	150	49	21.7778	1.42887		0	1	0	0	0	0	0	0	0	0	12.87	3		0	0	0	3.1	14	13.4	12632	12.632	2015-01-12	4	4	1	1	-3	1	27.1127	1	1		-0.796887	142
117	UKD-103	101	2011-10-24	4	4	0	1		81	1	168	62	22	1.68	0	0	1	1	1	1	0	1	0	0	0	5.2	3	0	1	CRT	1	2.9	21	12.4	7887	7.887	2011-06-09	3	4	1	1	-3	1	28	1	1	32.9154	7.44776	159.5
307	Bonn	577	2018-05-29	4	4	0	1		80.6849	1	167	66	23.6652	1.74238	0	1	1	0	0	1	0		0	0		9.15	3	0	1	0	0	1.18	59.2935	9.7	1662	1.662		3	4	1	1	-3	1	44.7	0	1	44.7	2.6	119.4
253	Bonn	554	2011-10-31	1	1			0	80.2658	0	164	65	24.1672	1.70851	1	1	1	0	0	1	0		1	0		8.44	2	0	1	0	0	0.8	68.9694	12.2	1906	1.906		3	4	1	1	-2	1	55.5	0	0	55.5	2	66.8
810	Koln	106	2015-06-30	1	1			0	85	0	163	65	24.4646	1.71553		0	1	0	1	0	0	1	0	0	0	10.74	3		0	0	0	0.85	66	11.9	2237	2.237	2015-04-29	3	3	1	0	0	1	62.2951	0	0		-4.23057	61
98	Bonn	513	2012-07-04	2	3	1	0		74.5726	1	180	72	22.2222	1.909	0	0	0	0	0	1	0		0	0		4.25	3	0	1	3	1	1.43	48.2666	10.7	1535	1.535		2.5	3	1	0	-2	1	60.9	0	0	60.9	-0.7	76
412	UKD-94	92	2014-07-14	1	1			0	85	0	163	69	26	1.68	0	0	1	0	0	0	0	0	0	0	1	43.56	2	0	0	SM	1	0.8	55	9.8	3639	3.639	2014-06-16	2	2	1	0	-1	0	60	0	0	68.9655	11.5789	43.5
703	Koln	9	2014-07-01	4	4	0	1		86	0	158	72	28.8415	1.77764		1	1	1	0	1	1	1	0	1	0	76.76	3		0	0	0	1.16	46	14.1	3637	3.637	2014-05-02	3	3	1	0	-2	1	31.8182	1	1		-8.81818	132
314	Bonn	131	2016-02-17	1	1			0	86.1863	0	175	80	26.1224	1.95606	0	1	1	0	0	0	0		0	0		29.64	2	0	1	0	0	0.68	82.0036	10.2	1145	1.145		3	4	1	1	-3	1	47.7	0	1	47.7	10.5	58
607	UKD-310	306	2013-11-04	1	1			0	74	1	172	72	24.3	1.85	0	1	0	0	0	0	0	0	0	0	0	45	3	0	0	kein Pacer	0	2.2	30	14.3	4770	4.77	2013-09-27	3	4	1	1	-3	1	25	1	1	37.7729	-3.69955	229
157	Bonn	380	2014-06-03	4	4	0	1		77.2027	1	186	90	26.0146	2.1494	0	0	1	0	0	1	0		0	0		7.16	2	0	1	3	1	0.86	86.1861	11.2	758	0.758		3	4	1	1	-1	1	47.6	0	1	47.6	-0.6	133.7
753	Koln	79	2015-04-07	4	4	0	1		81	1	173	64	21.3839	1.75373		0	0	0	0	0	0	0	0	0	0	5.83	3		1	0	0	1.65	39	11.7	8323	8.323	2015-04-02	4	4	1	1	-3	1	56.1753	0	0		1.35895	125.5
503	UKD-160	158	2016-07-25	1	1			0	89	1	170	75	26	1.86		1	1	0	0	1	0	0	0	0	0	62.4	3	0	0	kein Pacer	0	1.4	43	12.8	1253	1.253	2016-06-07	3	4	1	1	-3	1	55	0	0	51.4894	-3.56115	117.5
146	Bonn	517	2012-08-13	2	3	1	0		71.3425	1					0	1	1	1	0	1	0		0	0		14.26	3	0	0	0	0	1.94	34.2519	12.1				2.5	3	1	0	-3	1	24.9	1	1	24.9	-0.9	160.8
296	Bonn	26	2015-03-10	1	1			0	75.8603	0	163	78	29.3575	1.83799	2	0	0	0	0	0	0		2	0		13.28	3	0	1	0	0	1.18	44.5499	7.8				3	4	1	1	-3	1	60	0	0	60	7.3	112.8
274	UKD-266	262	2012-03-26	4	4	0	1		68	1	172	62	21	1.72	1	0	1	1	1	1	1	1	0	0	0	16.2	3	0	0	CRT	1	0.7	114	13.4	14405	14.405	2011-11-25	3	4	1	1	-2	1	25	1	1	24.5333	-2.03349	187.5
408	UKD-203	201	2014-11-03	2	3	1	0		70	0	167	63	22.6	1.71	0	0	1	0	0	0	0	0	0	0	0	49.78	2	0	0	kein Pacer	0	1.1	51	12.2	7590	7.59	12.08.2014, 08:21	2	2	1	0	0	0	21	1	1	35.0114	-0.0384615	218.5
89	UKD-327	323	2013-04-09	4	4	0	1		74	1	182	64	19.3	1.83	0	0	1	1	0	1	0	1	0	0	0	5.09	3	0	1	kein Pacer	0	0.9	81	10.4	1919	1.919	2013-01-23	3	4	1	1	-3	1	60	0	0	56.5445	-17.7381	95.5
582	UKD-29	29	2016-01-08	1	1			0	75	0	164	75	27.9	1.82	0	0	1	0	0	0	1	1	0	0	0	51.5	4	1	1	kein Pacer	0	1	53	14.4	560	0.56	2015-12-23	2	2	1	0	-1	0	47	0	1	51.2195	-0.266332	102.5
287	Bonn	491	2012-02-09	1	1			0	59.8712	1	180	117	36.1111	2.34649	0	1	0	0	0	1	0		0	0		8.57	3	0	1	1	1	3.37	18.7663	12.3				2.5	3	1	0	-2	1	22.1	1	1	22.1	5.3	195.4
281	Bonn	311	2018-01-17	1	1			0	72.9753	1	181	74	22.5878	1.93913	0	1	1	1	0	1	0		0	1		14.78	2	0	1	0	0	0.87	86.0217	14	440	0.44		3	4	1	1	-3	1	68.2	0	0	68.2	-12.3	107
255	Bonn	612	2018-09-05	1	1			0	77.8219	1	180	92	28.3951	2.1186	2	1	1	0	1	1	1		2	0			3	0	1	3	1	1.85	35.5491	9.1	2550	2.55		2	2	1	0	-1	0	42.4	0	1	42.4	7.4	131
290	Bonn	83	2015-09-15	2	3	1	0		87.2986	0	158	64	25.6369	1.65203	0	0	1	0	0	1	0		0	0		27.25	3	0	0	0	0	1.13	45.5161	10.1	2470	2.47		3	4	1	1	-3	1	77.6	0	0	77.6	-10.3	91.3
288	Bonn	117	2016-01-08	4	4	0	1		74.3178	0	170	73	25.2595	1.84227	0	0	1	0	0	1	0		0	0		25.82	4	1	1	1	1	1.2	43.8768	13.9	12710	12.71		2.5	3	1	0	-2	1	20.2	1	1	20.2	-5.5	156.9
787	Koln	117	2015-07-28	1	1			0	88	0	173	62	20.7157	1.72611		0	1	0	0	0	0	0	2	0	0	12.08	3		1	0	0	1.26	38	12.1	5486	5.486	2015-07-27	4	4	1	1	-1	1	70.2128	0	0		-6.16782	47
291	Bonn	342	2014-01-15	3	2			1	70.8411	1	175	77.5	25.3061	1.92984	0	0	0	0	0	0	0		0	0		10.03	3	0	1	2	1	1.33	53.028	13.5	3260	3.26		2.5	3	1	0	-2	1	42.6	0	1	42.6	-22.4	227.8
294	Bonn	103	2015-11-13	1	1			0	71.4986	1	170	80	27.6817	1.91538	0	1	1	0	0	1	0		0	0		3.29	3	0	1	0	0	1.3	54.3407	14.8				2.5	3	1	0	-2	1	53.2	0	0	53.2	-10.1	75.9
321	UKD-326	322	2012-07-02	2	3	1	0		61	1	185	118	34.5	2.4	0	0	1	0	0	0	0	1	0	0	0	4	3	0	0	kein Pacer	0	1.2	60	15.2	314	0.314	2011-11-30	3	4	1	1	-2	1	30	1	1	32.4324	11.1765	166.5
422	UKD-60	59	2017-02-21	1	1			0	85	0	157	61	24.7	1.61	0	0	1	0	0	0	0	0	0	0	0	41.2	3	0	1	kein Pacer	0	0.8	68	13.8	2340	2.34	2017-01-04	3	4	1	1	-2	1	40	1	1	42.0792	2.85714	101
429	UKD-263	259	2016-06-20	2	3	1	0		69	1	180	77	23.8	1.96		1	1	0	1	1	0	1	0	1	0	20	3	0	1	kein Pacer	0	1.2	64	13.8	2607	2.607	2016-06-01	3	4	1	1	-2	1	42	0	1	42.7609	-3.41079	148.5
249	Bonn	619	2018-09-14	3	2			1	81.9918	1	183	66	19.708	1.86187	0	1	0	0	1	1	1		0	1			3	0	0	1	1	2.14	29.7334	11.6	28708	28.708		3	4	1	1	-3	1	18	1	1	18	5.1	102.1
735	Koln	55	2015-01-06	4	4	0	1		72	1	183	79	23.5898	2.00395		1	1	0	0	1	0	1	0	1	0	22.84	3		1	ICD	1	2.14	12	11.4	12501	12.501	2015-01-05	4	4	1	1	-3	1	43.3333	0	1		-13.7131	180
575	UKD-217	215	2016-03-11	1	1			0	70	0	169	89.5	31.5	2.06	0	1	1	0	0	0	0	0	0	0	0	25	4	1	1	kein Pacer	0	0.8	76	12.1	1735	1.735	2016-02-19	2	2	1	0	-1	0	31	1	1	44.3099	10.2338	206.5
94	Bonn	484	2013-12-04	4	4	0	1		69.4932	1	172	79	26.7036	1.92139	0	0	1	0	0	1	0		0	1		19.51	2	0	1	0	0	1.1	66.2761	13.9	1808	1.808		3	4	1	1	-3	1	27.9	1	1	27.9	7.6	280.5
126	UKD-235	232	2017-10-10	4	4	0	1		71	1	184	88	26	2.11	1	0	1	0	0	1	0	1	0	1	0	29	1	0	1	ICD	1	1.1	69	12.5			2017-07-10	3	4	1	1	-3	1	35	1	1	34.0206	0.560859	194
357	Bonn	564	2018-05-07	1	1			0	70.0055	1	172	87	29.4078	2.0018	2	0	0	1	0	0	0		2	0		26.08	4	1	1	0	0	2.32	27.9707	13				2.5	3	1	0	-2	1	33.9747	1	1	33.9747	2.02526	166.3
462	UKD-11	11	2017-06-06	1	1			0	81	0	166	94	34.1	2.8	0	0	1	0	0	0	1	1	0	0	0	51	3	0	0	kein Pacer	0	1.4	35	9.1	1395	1.395	2017-05-03	3	4	1	1	-2	1	52	0	0	47.5219	-4.52525	171.5
766	Koln	12	2014-07-08	2	3	1	0		78	1	175	70	22.8571	1.84466		0	1	0	0	1	0	1	2	0	0	7.62	2		1	ICD	1	1.49	46	11.9				4	4	1	1	-3	1	32.8	1	1		11.5396	125
153	Bonn	409	2014-11-24	4	4	0	1		75.526	1					0	1	1	0	0	1	0		0	1		16.43	2	0	1	0	0	1.55	43.8674	15.4	1579	1.579		2.5	3	1	0	-3	1	38.9	1	1	38.9	2.4	110.1
583	UKD-133	131	2015-01-19	1	1			0	82	0	158	73	29.2	1.79	0	1	1	1	0	1	0	1	0	1	0	19.86	3	0	1	SM	1	1.1	48	11.2	2153	2.153	2014-11-14	3	4	1	1	-3	1	38	1	1	41.2879	7.54795	132
500	UKD-50	49	2017-05-23	1	1			0	70	0	165	80	29.4	1.87	0	1	0	1	0	1	1	1	0	0	0	33.37	3	0	1	kein Pacer	0	0.8	71	11	3432	3.432	2017-05-19	1	1	0	0	2	0	62	0	0	49.2647	-13.8367	136
554	UKD-290	286	2014-02-02	1	1			0	81	0	158	68	21	1.7	0	0	1	0	0	0	0	0	0	0	0	17.4	3	0	1	kein Pacer	0	0.9	62	13.2	1072	1.072	2013-12-13	3	4	1	1	-3	1	54	0	0	63.6364	0.411765	99
652	UKD-273	269	2017-05-02	1	1			0	85	0	160	78	30.5	1.81	0	0	1	1	0	0	0	0	0	0	0	13	4	1	1	ICD	1	1.3	39	10.5	2324	2.324	2017-02-16										46.3158	-6.31579	95
801	Koln	97	2015-05-26	2	3	1	0		62	1	168	85	30.1162	1.99165		0	1	0	0	0	0	0	0	0	0	5.41	3		0	0	0	1	76	13.9			2015-05-22	4	4	1	1	-3	1	26.513	1	1		-5.7076	173.5
197	Bonn	587	2018-07-06	2	3	1	0		83.4603	0	156	71	29.1749	1.71067	0	0	1	0	0	0	0		0	0		9.52	4	1	1	0	0	0.71	78.5289	14.2	788	0.788		3	4	1	1	-3	1	67.6	0	0	67.6	-18.6	48.7
339	UKD-183	181	2014-03-04	3	2			1	80	0	180	63	19	1.8	0	0	1	1	0	0	0	0	0	0	0	10.2	3	0	1	kein Pacer	0	0.7	83	15.7	2652	2.652	21.02.2014, 15:43	2	2	1	0	0	0	55	0	0	56.9378	4.27602	104.5
312	Bonn	344	2014-02-10	3	2			1	82.8986	0	160	42	16.4062	1.39391	0	0	1	0	0	1	0		0	0		37.64	3	0	1	2	1	2.56	17.9006	11.1	173689	173.689		3	4	1	1	-2	1	21.8	1	1	21.8	-10.4	274.3
763	Koln	37	2014-10-28	2	3	1	0		80	1	175	56	18.2857	1.64992		0	1	0	0	1	0	1	0	0	0	26.71	3		1	0	0	5.47	9	11.4	21436	21.436	2014-07-23	4	4	1	1	-3	1	52.0408	0	0		0.56034	98
417	UKD-49	48	2014-10-20	2	3	1	0		86	1	176	84	27.1	2.03	0	0	1	0	1	1	0	1	0	1	1	27.7	2	0	1	SM	1	1.5	43	11.5	2067	2.067	2014-10-13	3	4	1	1	-3	1	40	1	1	17.619	2.53247	105
426	UKD-67	65	2017-01-10	1	1			0	70	1	170	68	23.5	1.81	0	1	1	0	0	1	0	0	0	1	0	42	3	0	0	ICD	1	0.9	88	14	2391	2.391	26.10.2016, 10:35	3	4	1	1	-3	1	23	1	1	23.2394	-23	213
238	Bonn	164	2016-08-10	3	2			1	82.4301	1	179	67	20.9107	1.84402	0	0	1	1	0	1	0		0	1		32.45	3	0	1	3	1	1.7	38.7378	14.3	2906	2.906		2.5	3	1	0	-3	1	38.2	1	1	38.2	4.7	62.2
656	Bonn	466	2013-10-14	1	1			0	84.1781	1	167	57	20.4382	1.63713	0	0	1	0	0	1	0		0	0		7.48	4	1	1	0	0	1.3	52.5693	11	1533	1.533		3	4	1	1	-3	1	55.3	0	0	55.3	5.7	169.9
435	UKD-233	230	2016-06-20	3	2			1	74	0	156	49	20.1	1.46	0	0	1	1	0	1	0	0	0	1	0	18	4	1	0	ICD	1	1.6	32	10.1	3315	3.315	2016-03-03	3	4	1	1	0	1	29	1	1	28.9593	0.047619	110.5
62	Bonn	475	2013-11-14	4	4	0	1		71.9315	1					0	1	0	0	1	1	1		0	1		36.32	4	1	1	1	1	1.74	38.7694	8.9	22165	22.165		3	4	1	1	-3	1	29.8	1	1	29.8	-9.1	179.5
297	Bonn	539	2011-10-04	1	1			0	68.3479	1	168	105	37.2024	2.13168	0	0	1	1	1	1	1		0	0		22.35	3	0	1	1	1	1.75	38.9155	13.2	3754	3.754		3	4	1	1	-3	1	36.4	1	1	36.4	0	244.9
737	Koln	104	2015-06-23	4	4	0	1		78	1	178	75	23.6713	1.9257		0	1	0	0	1	0	0	0	0	0	4.83	3		1	0	0	0.75	98	14.7	1437	1.437	2015-06-22	2	2	1	0	-1	0	49.2857	0	1		-2.18427	140
268	UKD-261	257	2014-03-24	3	2			1	77	1	186	75	22	1.97	0	1	1	0	0	0	0	0	0	0	0	21	3	0	1	kein Pacer	0	1.1	64	12.6	1592	1.592	2014-02-20	2	2	1	0	-1	0	29	1	1	28.6364	4.74384	220
760	Koln	125	2015-08-25	3	2			1	88	1	186	64	18.4992	1.81842		0	0	0	0	1	0	0	2	0	0	18.64	3		1	0	0	1.52	41	10.9	2768	2.768	2015-08-24	4	4	1	1	-3	1	69.4444	0	0		-17.1602	108
365	UKD-52	51	2015-05-18	1	1			0	91	1	170	64	22.1	1.72	1	0	1	1	0	0	0	0	0	0	1	20	3	0	1	0	0	1.6	37	13.8	2077	2.077	14.04.2015, 11:32	2	2	1	0	0	0	60	0	0	56.3492	4.31925	126
476	Bonn	533	2011-02-11	1	1			0	65.9178	0	155	48	19.9792	1.44173	0	0	0	1	0	1	0		0	0		3.13	2	0	0	0	0	0.73	79.7829	7.5				3	4	1	1	-1	1	67.7	0	0	67.7	-8.4	108.2
23	Bonn	605	2018-08-20	2	3	1	0		76.7781	1	179	106	33.0826	2.24099	1	1	1	0	0	1	0		1	1		12.14	3	0	0	3	1	1.18	59.894	15.5	164	0.164		2.5	3	1	0	-2	1	58	0	0	58	12.2	88
370	UKD-200	198	2014-11-03	3	2			1	72	0	152	70	30.3	1.72	0	1	1	0	0	1	0	1	0	1	0	21	3	0	1	kein Pacer	0	1.4	39	10	1388	1.388	16.10.2014, 12:40	3	4	1	1	-3	1	60	0	0	44.7964	-13.7313	110.5
527	UKD-211	209	2017-12-12	1	1			0	71	0	167	78	28	1.88		0	1	0	0	1	0	0	0	0	0	20	3	0	1	nein	0	1.2	47	13.6	855	0.855	11.10.2017, 12:03	3	4	1	1		1	66	0	0	51.8519	-8.42424	108
567	Bonn	297	2017-11-22	1	1			0	85.9288	1	172	74	25.0135	1.86874	0	0	1	0	0	1	0		0	0		16.6	3	0	1	3	1	1.8	35.9603	10.7				2.5	3	1	0	-3	1	65	0	0	65	-4	97.5
523	Bonn	480	2013-11-25	2	3	1	0		70.6959	1	177	68	21.7051	1.84062	0	1	1	0	0	1	0		0	1		37.37	3	0	1	1	1	2.17	30.1534	10.8	5992	5.992		2.5	3	1	0	-2	1	25	1	1	25	-1	280
725	Koln	13	2014-07-15	4	4	0	1		70	1	178	62	19.5682	1.75087		0	1	0	0	1	0	1	2	1	0	20.2	3		1	ICD	1	3.09	19	11.5			2014-07-14	4	4	1	1	-2	1	30	1	1		-7.91798	150
248	Bonn	275	2017-08-25	3	2			1	84.5205	0	162	64	24.3865	1.68225	0	0	1	0	0	0	0		0	0		15.46	3	0	1	3	1	19.4	1.72245	13.3				2	2	1	0	-1	0	40	1	1	40	0.8	52.9
385	Bonn	48	2015-05-26	2	3	1	0		84.8603	1					0	0	1	0	1	1	1		0	0		14.28	3	0	1	0	0	1.97	32.4861	12.5	3613	3.613		3	4	1	1	-3	1	54.24	0	0	54.24	-6.14	125
343	Bonn	56	2015-06-16	1	1			0	80.9753	0	172	96	32.45	2.08732	0	0	0	0	0	0	0		0	0		8.44	4	1	1	0	0	1.54	32.3331	14.3	240	0.24		2.5	3	1	0	-2	1	63.1	0	0	63.1	-3.3	105.2
421	UKD-322	318	2015-03-06	3	2			1	75	1	166	90	32.7	2.04	0	1	1	0	1	1	0	1	0	1	0	12.56	4	1	1	SM	1	0.8	87	10.5			18.02.2015, 08:50	2	2	1	0	-1	0	52	0	0	56.2162	9.84211	92.5
393	Bonn	529	2012-11-19	1	1			0	79.3233	1	162	80	30.4832		0	0	0	0	0	1	0		0	1		32.06	4	1	0	1	1	2.22	28.6925	10.1	4360	4.36		2.5	3	1	0	-1	1	23.1	1	1	23.1	10.9	220
519	Bonn	413	2014-12-18	1	1			0	73.0329	1	175	85	27.7551	2.00711	0	0	1	0	0	0	0		0	0		5.58	3	0	0	0	0	1.12	64.2608	16.4				2.5	3	1	0	-2	1	40	1	1	40	-4.8	187.8
219	UKD-209	207	2014-04-07	4	4	0	1		86	1	174	74	24.4	1.9	0	1	1	0	0	1	0	1	0	0	0	8.5	3	0	0	kein Pacer	0	2.8	19	10.8	9872	9.872	2014-03-21	3	4	1	1	-2	1	29	1	1	13.245	0.721362	151
618	Bonn	573	2018-05-15	1	1			0	80.8055	0	170	62	21.4533	1.71873	0	0	1	0	0	0	0		0	0		16.56	3	0	1	0	0	1.16	44.8587	12.4				3	4	1	1	-3	1	74.1	0	0	74.1	-15	84.2
120	UKD-329	325	2014-05-19	4	4	0	1		75	1	170	112	38.8	2.3	0	1	1	1	1	1	1	1	2	1	0	12.3	3	0	0	CRT	1	1.9	34	14.3	1144	1.144	2014-03-12	3	4	1	1	-4	1	30	1	1	39.3333	-0.793651	150
436	Bonn	519	2012-08-20	1	1			0	79.1589	0	165	57	20.9366	1.62289	0	0	1	0	0	0	0		0	0		9.18	2	0	1	3	1	1.39	36.5601	12.1				2.5	3	1	0	-2	1	55.5	0	0	55.5	12.8	52.5
756	Koln	8	2014-06-24	3	2			1	85	1	179	85	26.5285	2.05582		0	0	0	0	0	0	0	2	0	0	14.84	2		0	0	0	0.86	63	14.3	879	0.879	2014-05-12	4	4	1	1	-2	1	#DIV/0!
402	Bonn	642	2018-11-02	3	2			1	55.9342	1	182	97	29.2839	2.18422	0	0	1	0	0	0	0		0	0			3	0	1	1	1	5.63	10.5238	9.6				2.5	3	1	0	1	1	31	1	1	31	11.1	284.2
310	Bonn	400	2014-09-22	4	4	0	1		81.8137	1	176	66	21.3068	1.80996	0	0	1	0	0	1	0		0	1		52.52	2	0	1	2	1	2.54	24.4094	11.2	3634	3.634		3	4	1	1	-3	1	16.4	1	1	16.4	-6.4	289.8
64	Bonn	600	2018-08-10	4	4	0	1		82.4	1	165	90	33.0579	1.97059	0	0	1	0	0	1	0		0	1		22.68	3	0	1	3	1	2.16	29.3863	13.6	1577	1.577		2.5	3	1	0	-2	1	45.2	0	1	45.2	10.4	155
456	Bonn	283	2017-09-25	1	1			0	84.1178	1	170	72	24.9135	1.8315		0	1	1	1	1	1			0		51.35	3	0	1	3	1	2.64	23.2143	9.3				2.5	3	1	0	-2	1	53.3972	0	0	53.3972	7.90279	114.8
470	UKD-128	126	2016-11-22	3	2			1	80	0	167	89	31.9	1.98	0	0	1	0	0	1	0	0	0	0	0	46	3	0	1	kein Pacer	0	1.3	38	12.9	2529	2.529	2016-11-10	2	2	1	0	-1	0	50	0	0	61.3636	1.94805	88
488	Bonn	598	2018-08-08	1	1			0	82.2493	1	178	86.5	27.3008	2.04716	0	0	1	0	0	1	0		0	0		17.12	3	0	1	1	1	2.33	26.9363	13.7	6848	6.848		3	4	1	1	-3	1	32.7	1	1	32.7	-12.2	234.6
242	Bonn	353	2014-02-17	2	3	1	0		90.5397	0	163	63	23.7118	1.6785	0	0	1	0	0	1	0		0	0		15.21	3	0	1	0	0	0.97	53.8851	11.6				3	4	1	1	-3	1	56	0	0	56	8.7	68.5
721	Koln	131	2015-09-10	4	4	0	1		82	0	159	68	26.8977	1.73301		0	1	0	0	1	0	1	0	1	0	36.64	3		0	0	0	0.98	54	11.2	2871	2.871	2015-09-09	4	4	1	1	-2	1	51.3514	0	0		-8.78107	148
509	UKD-95	93	2017-03-03	1	1			0	85	1	176	68	22	1.83	0	0	1	0	0	0	0	0	0	0	0	3	3	0	1	nein	0	1.5	41	12.8	12109	12.109	2017-01-26							52	0	0	43.4211	-13.1607	114
499	UKD-108	106	2016-02-29	1	1			0	74	0	168	68	24.1	1.78	0	0	1	0	0	0	0	0	0	0	0	20	2	0	1	kein Pacer	0	0.8	75	14	6217	6.217	2016-01-29	3	4	1	1	-3	1	42	0	1	25.2033	-11.2029	123
388	Bonn	258	2017-07-05	3	2			1	88.411	1	170	68	23.5294	1.78755	0	0	1	0	1	1	1		0	1		54.43	3	0	1	3	1	1.3	52.0483	12.4				2.5	3	1	0	-2	1	35.3486	1	1	35.3486	1.45145	162.1
576	UKD-330	326	2016-02-12	3	2			1	76	0	166	65	23.6	1.73	0	0	1	0	0	0	0	0	0	0	0	8.4	2	0	1	0	0	1	56	12.8	2727	2.727	2016-01-22	3	4	1	1	-4	1	60	0	0	49.2958	-28.6486	106.5
578	UKD-241	238	2014-09-08	2	3	1	0		84	1	182	100	30.2	2.25	0	0	1	1	0	1	0	1	0	1	1	30	3	0	1	SM	1	1.6	36	10.5	4472	4.472	2014-08-07	2	2	1	0	-1	0	60	0	0	45.4545	-4.71545	192.5
433	Bonn	252	2017-06-16	1	1			0	68.7973	0	162	55.5	21.1477	1.58339	0	1	1	0	1	1	1		0	0		7.39	3	0	1	3	1	0.97	56.9745	12.2	453	0.453		2.5	3	1	0	-2	1	70.5	0	0	70.5	-3.3	66.4
396	Bonn	179	2016-10-21	1	1			0	75.0356	0	163	57	21.4536	1.6086	0	0	1	0	0	1	0		0	0		8.59	4	1	1	0	0	0.73	77.712	10				2	2	1	0	-1	0	42	0	1	42	14.8	142
461	UKD-2	2	2013-01-14	2	3	1	0		77	1	175	75	24.5	1.9	1	0	1	1	1	1	1	1	0	1	1	57.87	3	0	1	SM	1	1.3	52	8.9	2140	2.14	2012-11-28	3	4	1	1	-3	1	45	0	1	11.7647	5.12225	297.5
451	Bonn	665	2019-02-18	1	1			0	77	0	165	81	29.7521	1.88429	0	1	1	0	0	1	0		0	0			3	0	1	0	0	1.13	46.6909	12.5	1638	1.638		3	4	1	1	-3	1	70	0	0	70	-9.6
775	Koln	162	2016-01-19	1	1			0	73	0	165	77	28.2828	1.87861		1	1	0	0	0	0	0	0	0	0	17.33	3		1	ICD	1	0.81	73	12.3	1323	1.323	2016-01-18	4	4	1	1	-3	1	31.5789	1	1		18.9645	114
187	Bonn	58	2015-06-17	4	4	0	1		79.0137	1	170	70	24.2215	1.80971	0	0	1	1	0	1	0		0	1		28.23	3	0	1	0	0	1.97	32.9602	11	14579	14.579		2.5	3	1	0	-2	1	34.9	1	1	34.9	-4.3	164
497	UKD-20	20	2016-05-27	2	3	1	0		67	1	175	83	27.1	1.99	1	0	1	0	1	1	0	1	0	1	0	18.87	3	0		ICD	1	1.3	54	11.8	1422	1.422	2016-03-14	3	4	1	1	-3	1	26	1	1	26.0223	5.51515	269
506	UKD-163	161	2016-07-04	2	3	1	0		76	1	179	70	21.8	1.88		0	1	0	0	1	0	0	0	0	0	74	4	1	1	CRT	1	3.4	16	8.7	25325	25.325	10.05.2016, 11:41	3	4	1	1	-3	1	58	0	0	51.831	-8	177.5
384	Bonn	508	2012-05-21	2	3	1	0		86.9589	1	167	60	21.5139	1.67321	0	0	0	0	0	0	0		0	0		8.99	2	0	0	0	0	1.65	39.6626	12.1	535	0.535		3	4	1	1	-2	1	66.6	0	0	66.6	2.7	143.6
286	UKD-258	254	2012-10-08	4	4	0	1		62	1	187	122	34.9	2.44	0	1	1	0	0	1	0	1	0	0	0	13	3	0	1	SM	1	1.2	64	14.4	3597	3.597	2012-06-04	3	4	1	1	-3	1	30	1	1	53.7071	-10.4781	276.5
726	Koln	23	2014-08-26	3	2			1	86	1	182	80	24.1517	2.01108		0	0	0	0	0	0	0	0	0	0	8.46	3		1	0	0	0.84	76	9.4			2014-07-09	4	4	1	1	-2	1	50.3817	0	0		-4.98109	131
690	Koln	130	2015-09-10	3	2			1	60	0	169	65.8	23.0384	1.75754		0	0	0	0	1	0	1	0	0	0	6.93	3		0	ICD	1	1.1	59	15	2097	2.097	2015-09-08	4	4	1	1	-2	1	35.2941	1	1		-19.8275	204
533	UKD-177	175	2016-05-06	1	1			0	84	1	172	81	27.7	1.94	0	0	0	0	0	1	0	0	0	1	0	6	3	0	0	SM	1	2.3	25	12.1	6084	6.084	2016-05-03	3	4	1	1	-3	1	35	1	1	24.6154	-2.14286	130
51	Bonn	504	2012-05-07	4	4	0	1		85.1288	1	177	72	22.9819	1.88588	0	0	1	0	0	1	0		0	0		7.96	4	1	1	0	0	1.6	41.2741	13.9	5255	5.255		2.5	3	1	0	-1	1	53.7	0	0	53.7	-18.7	190.7
644	Bonn	675	2010-12-06	1	1			0	56	1	178	107	33.771	2.24083		0	1	0	0	0	0		0	0			3	0	0	0	0	1.47	49.5532	15				3	4	1	1	0	1	61.2	0	0	61.2	-61.2	153.8
815	Koln	146	2015-11-06	2	3	1	0		79	1	153	107	45.7089	2.13249		0	1	0	0	1	0	1	0	0	0	26.93	2		1	ICD	1	1.22	56	14.2	1218	1.218	2015-11-05	4	4	1	1	-3	1	33.5938	1	1		10.6985	128
306	Bonn	644	2018-11-07	2	3	1	0		88.5178	1					1	0	1	0	0	0	0		0	0			4	1	1	0	0	1.77	36.4443	11.7	2103	2.103		3	4	1	1	-3	1	49	0	1	49	-0.7	135.1
538	Bonn	82	2015-09-15	1	1			0	58.4466	0	158	56	22.4323	1.56089	0	0	0	0	0	0	0		0	0		12.04	3	0	0	1	1	1.03	54.951	13.3	6917	6.917		3	4	1	1	-2	1	23.7	1	1	23.7	8.8	181
92	Bonn	261	2017-07-13	4	4	0	1		66.0301	0					0	0	1	1	0	1	0		0	0		7.79	3	0	1	0	0	1.8	28.1481	12.4	1607	1.607		2.5	3	1	0	-2	1	40.4	0	1	40.4	8.3	55.9
584	UKD-219	216	2017-08-15	3	2			1	84	0	149	50	22.5	1.43	0	0	0	1	0	0	0	0	0	1	1	19.7	2	0	0	kein Pacer	0	0.6	86	12.3	539	0.539	2017-08-08	3	4	1	1	-3	1	58	0	0	59.919	-15.3333	123.5
202	Bonn	657	2019-01-28	4	4	0	1		74	1	176	104.2	33.6389	2.19764	0	0	1	0	0	0	0		0	0			3	0	1	0	0	1.09	66.1293	15.8				3	4	1	1	-3	1	58	0	0	58	-2.7	220.5
191	Bonn	248	2017-06-14	2	3	1	0		86.5863	0	176	57	18.4013	1.70063	0	0	1	1	0	0	0		0	0		18.37	3	0	1	3	1	1	52.4976	11.7	2463	2.463		2	2	1	0	-1	0	42	0	1	42	16.9	45
204	Bonn	314	2018-01-29	4	4	0	1		81.6384	1	175	72	23.5102	1.8704	0	0	1	1	0	1	0		0	1		24	2	0	1	0	0	1.57	42.5457	12.5				3	4	1	1	-3	1	60.1	0	0	60.1	0.6	161.4
366	UKD-171	169	2012-01-16	2	3	1	0		64	1	174	85	28.1	2	1	1	1	0	0	0	0	1	0	0	0	42.25	3	0	1	kein Pacer	0	1.3	54	13.9	2139	2.139	2011-12-21	3	4	1	1	-3	1	33	1	1	34.6939	-0.953668	147
241	Bonn	568	2018-05-09	1	1			0	68.2027	1	179	78	24.3438	1.96709	0	1	1	0	1	1	1		0	0		13.54	3	0	0	0	0	3.05	20.5066	8.9	20356	20.356		2.5	3	1	0	-2	1	47.3	0	1	47.3	2.6	186
701	Koln	86	2015-04-28	4	4	0	1		85	1	192	114	30.9245	2.46577		1	0	0	0	0	0	0	0	0	0	10.95	3		1	CRT	1	1.59	40	12.7	2393	2.393	2015-04-27	3	3	1	0	-2	1	40	1	1		-3.55422	177.5
620	UKD-239	236	2015-01-05	3	2			1	81	1	170	83	28.7	1.98	0	1	1	1	0	1	0	1	0	0	1	4.6	3	0	1	kein Pacer	0	1	74	13.2	2294	2.294	02.01.15/16.10.14	3	4	1	1	-2	1	60	0	0	68.2692	-16.8266	156
797	Koln	83	2015-04-21	1	1			0	91	0	150	40	17.7778	1.29099		0	1	0	0	1	0	1	0	0	0	23.65	3		0	0	0	1.25	38	11	18285	18.285	2015-04-10	4	4	1	1	0	1	70.9677	0	0		-16.2802	62
300	Bonn	388	2014-07-03	1	1			0	84.7699	0	168	88	31.1791	1.97752	0	1	1	0	0	0	0		0	0		15.46	4	1	1	0	0	1.56	31.5604	14.3	1376	1.376		3	4	1	1	-3	1	36.6	1	1	36.6	11.7	102.7
170	UKD-139	137	2013-08-05	2	3	1	0		73	1	178	93	29.4	2.1	0	1	0	0	0	1	0	1	0	1	1	16	3	0	0	SM	1	1.1	66	11.4	1616	1.616	2013-07-24	3	4	1	1	-2	1	38	1	1	23.3333	-38	270
398	Bonn	454	2013-08-19	3	2			1	68.0329	0	160	59	23.0469	1.61052	0	0	1	0	0	0	0		0	0		6.31	3	0	0	2	1	0.85	66.5044	13.7	29427	29.427		3	4	1	1	0	1	12.3	1	1	12.3	5.9	291.6
351	Bonn	506	2012-05-14	2	3	1	0		71.9479	1					0	1	1	0	1	1	1		0	1		22.5	2	0	1	0	0	1.12	64.4564	11.7	3396	3.396		3	4	1	1	-2	1	44.2	0	1	44.2	-2.1	284.2
809	Koln	14	2014-07-15	1	1			0	79	1	180	104	32.0988	2.28035		1	0	1	0	1	0	0	0	0	0	14.56	3		1	CRT	1	3.71	15	11			2014-07-14	4	4	1	1	-3	1	50.7042	0	0		-2.16621	142
209	UKD-36	36	2013-02-25	2	3	1	0		81	0	170	75	26	1.79	0	0	1	0	0	0	0	0	0	0	1	35.1	4	1	1	kein Pacer	0	0.8	66	10.2	2135	2.135	2012-02-22	3	4	1	1	-2	1	57	0	0	57.2254	-6.61832	86.5
67	Bonn	170	2016-09-07	4	4	0	1		75.9644	1	174	60	19.8177	1.72377	0	0	1	0	0	1	0		0	0		21.34	3	0	1	1	1	4	14.6723	10.9	18660	18.66		2.5	3	1	0	-2	1	19.4	1	1	19.4	3.6	183.9
75	Bonn	135	2016-03-07	4	4	0	1		76.5644	0	158	68.5	27.4395	1.70044		0	1	0	0	1	0			1		36.49	3	0	0	2	1	1.9	25.6627	10	67570	67.57		2.5	3	1	0	-2	1	23.6	1	1	23.6	2.3	216.1
231	UKD-296	292	2013-01-28	2	3	1	0		82	0	161	54	20.8	1.56	0	0	1	1	0	0	0	0	0	0	0	4	3	0	0	kein Pacer	0	1.5	35	10.4	322	0.322	25.01.2013, 18:41	2	2	1	0	0	0	63	0	0	62.8378	-3	74
161	Bonn	641	2018-11-02	2	3	1	0		84.3589	0	158	56	22.4323	1.56089	0	0	0	0	0	1	0		0	0			3	0	1	0	0	0.79	69.2749	13.6	3152	3.152		3	4	1	1	0	1	49.5	0	1	49.5	-1.5	56.6
389	Bonn	658	2019-01-28	1	1			0	79	1					0	0	1	0	0	0	0		0	0			2	0	1	0	0	1.41	48.4865	13.2	998	0.998		3	4	1	1	-4	1	70	0	0	70	-12	77.2
699	Koln	82	2015-04-14	3	2			1	72	0	162	82	31.2452	1.92094		0	1	0	0	0	0	0	0	0	0	6.71	3		0	0	0	0.87	67	11.9	1441	1.441	2015-04-14	4	4	1	1	-3	1	40.0709	0	1		-3.03388	141
244	Bonn	32	2015-03-24	1	1			0	79.0438	1	176	81	26.1493	1.97455	0	0	1	1	0	0	0		0	0		12.61	3	0	1	0	0	1.13	62.5919	15.2				3	4	1	1	-2	1	35.8	1	1	35.8	4.4	190.7
160	Bonn	236	2017-04-28	4	4	0	1		72.9863	1	165	75.9	27.8788	1.83293	0	0	0	0	1	1	1		0	1		37.87	2	0	0	2	1	1.7	39.7065	10.5	1235	1.235		2.5	3	1	0	-2	1	28.5	1	1	28.5	-4.3	256.4
434	Bonn	116	2015-12-18	2	3	1	0		93.6904	0	150	63	28	1.58035	0	0	1	0	0	1	0		0	0		17.97	2	0	1	0	0	1.4	35.0394	13.8				2.5	3	1	0	-2	1	70.3	0	0	70.3	-19.5	63.5
804	Koln	32	2014-10-07	1	1			0	72	1	198	97	24.7424	2.30976		0	1	0	0	1	0	1	0	1	0	8.48	3		1	CRT	1	1.5	47	13.9	1972	1.972	2014-08-28	4	4	1	1	-3	1	27.2727	1	1		4.14929	253
698	Koln	40	2014-11-11	4	4	0	1		78	0	171	70	23.939	1.82346		0	0	0	0	1	0	1	0	0	0	6.59	3		0	0	0	0.93	58	13.2	3365	3.365	2014-11-11	4	4	1	1	-3	1	29.3333	1	1		5.88406	75
441	Bonn	25	2015-03-10	1	1			0	79.8438	1	173	93	31.0735	2.06802	0	1	1	1	0	0	0		0	0		22.84	3	0	1	0	0	2.28	27.786	12.3	3829	3.829		3	4	1	1	-2	1	48.8	0	1	48.8	2.1	122.3
440	Bonn	13	2015-02-03	1	1			0	53.4877	1					0	0	1	0	0	1	0		0	0		2.27	2	0	0	0	0							2.5	3	1	0	-2	1	30.2	1	1	30.2	-11	238.9
252	Bonn	147	2016-05-27	1	1			0	78.3644	1	187	80.4	22.9918	2.05677	0	0	0	0	0	1	0		0	0		5.14	3	0	1	0	0	1.4	48.9666	13.2	1070	1.07		3	4	1	1	-3	1	68.7	0	0	68.7	1.9	94
812	Koln	167	2016-02-02	1	1			0	90	0	159	50	19.7777	1.48605		0	1	0	0	1	0	1	0	0	0	78.9	4	1	0	0	0	2.44	17	12.5	10186	10.186	2016-02-01	4	4	1	1	-3	1	26.1261	1	1		1.83596	111
72	Bonn	145	2016-05-23	4	4	0	1		68.137	0	165	67	24.6097	1.7383	1	0	1	1	0	0	0		1	0		8.8	2	0	1	0	0	1.2	44.6571	13.4	6471	6.471		3	4	1	1	-3	1	32	1	1	32	19.7	114.9
111	Bonn	562	2018-04-24	2	3	1	0		90.6247	0	163	61.5	23.1473	1.6614	0	1	1	0	1	0	1		0	0		25.69	4	1	1	3	1	1.3	38.4265	10.6				2.5	3	1	0	-2	1	36.16	1	1	36.16	11.34	62.5
619	UKD-43	42	2012-03-12	1	1			0	72	0	160	85	33.2	1.94	0	0	1	0	0	1	0	1	0	0	0	32.26	3	0	0	kein Pacer	0	1.2	45	11.7	503	0.503	2012-01-13	3	4	1	1		1	61	0	0	63.5452	-2.2	149.5
632	UKD-166	164	2016-02-05	3	2			1	78	1	186	103	30	2.24	0	1	1	1	1	0	0	0	0	0	1	10	2	0	1	SM	1	1.4	47	15.6	2154	2.154	2015-12-18	3	4	1	1	-2	1				67.7632	-18.7976	152
560	UKD-336	332	2016-09-27	1	1			0	76	1	174	82	27.1	1.97		0	1	0	1	1	0	1	0	1	0	25.7	3	0	1	nein	0	2.3	26	12.7	898	0.898	2016-09-02	3	4	1	1	-3	1				55.5118	7.58343	127
154	Bonn	477	2013-12-11	4	4	0	1		86.5973	1	170	72	24.9135	1.8315	2	0	1	0	1	1	1		2	0		68.99	2	0	1	0	0	4.03	14.1645	12.1				3	4	1	1	-3	1	49.9	0	1	49.9	-8.5	179
419	UKD-102	100	2014-08-25	3	2			1	77	1	169	76	26.6	1.87	0	0	1	0	0	0	0	0	0	0	0	72	2	0	0	kein Pacer	0	1.3	54	13.7	4360	4.36	2014-08-06	3	4	1	1	-2	1	32	1	1	30.9339	-4.53012	257
460	Bonn	443	2013-05-27	1	1			0	72.6575	1					0	1	1	1	0	1	0		0	1		33.61	4	1	1	0	0	2.59	24.4484	8.7				3	4	1	1	-4	1	47.8	0	1	47.8	-33.9	235.6
454	Bonn	419	2013-01-21	3	2			1	79.2877	0	157	53	21.5019	1.51779	0	1	0	1	0	0	0		0	0		7.13	3	0	1	0	0	2.04	23.4742	10	7860	7.86		3	4	1	1	-2	1	54.4	0	0	54.4	-8.7	90.1
188	Bonn	263	2017-07-21	4	4	0	1		82.0411	0	170	62	21.4533	1.71873	0	1	0	0	0	0	0		0	0		22.73	3	0	1	0	0	1.78	27.2841	12	36085	36.085		2	2	1	0	-1	0	18	1	1	18	11.3	280
438	Bonn	350	2014-02-17	3	2			1	81.7068	1	172	103	34.8161	2.1507	0	0	1	0	0	1	0		0	0		9.72	3	0	1	3	1	2.55	24.3054	14.3	2181	2.181		3	4	1	1	-4	1	48.1	0	1	48.1	-8.2	140.2
759	Koln	84	2015-04-21	3	2			1	71	1	184	83	24.5156	2.05967		0	0	0	0	0	0	0	2	0	1	17.96	2		0	CRT	1	1.35	49	14.9	4318	4.318	2015-02-17	4	4	1	1	-3	1	22.5256	1	1		-0.903976	293
464	UKD-15	15	2014-11-10	3	2			1	71	1	167	75.5	27.1	1.87	0	0	1	0	0	1	0	1	0	1	0	27.8	3	0	0	kein Pacer	0	1.1	73	14.9	437	0.437	2014-06-26	2	2	1	0	-2	0	60	0	0	57.3487	8.18182	173.5
327	UKD-134	132	2015-09-14	3	2			1	81	1	187	86	24.6	2.11	1	1	1	0	0	1	0	0	0	1	1	23.5	3	0	1	ICD	1	1.1	64	14.5	3646	3.646	2015-09-11	3	4	1	1	-3	1	22	1	1	33.691	3.5079	233
313	Bonn	574	2018-05-15	2	3	1	0		80.7534	0	162	50.3	19.1663	1.51856	0	0	1	0	0	0	0		0	0		21.58	3	0	1	2	1	0.94	57.1872	7.9	5273	5.273		3	4	1	1	-3	1	24	1	1	24	-1.8	188.5
792	Koln	99	2015-06-02	2	3	1	0		81	0						0	1	0	0	0	0	1	0	0	0	8.44	3		1	ICD	1	1.12	46	10.6	5327	5.327	2015-06-01	4	4	1	1	-3	1	51.5152	0	0		1.42602	66
348	Bonn	288	2017-10-04	1	1			0	82.5644	1	174	76	25.1024	1.90594	0	0	1	0	0	1	0		0	0		10.32	3	0	1	1	1	1.29	53.2486	15.4	2014	2.014		2.5	3	1	0	-2	1	48.8	0	1	48.8	-3	160.8
359	Bonn	326	2018-03-09	3	2			1	80.9589	1	165	60		1.65866	0	0	1	0	0	1	0		0	1		15.29	4	1	1	0	0	0.91	79.9699	8.6	5077	5.077		2	2	1	0	-1	0	60.8	0	0	60.8	0.5	59.6
586	Bonn	457	2013-09-04	1	1			0	78.1726	1	171	82	28.0428	1.94383	0	0	1	1	0	0	0		0	0		11.89	4	1	0	0	0	1.59	42.2995	11.8	10362	10.362		3	4	1	1	-2	1	42.4	0	1	42.4	-1.3	124.5
689	Koln	148	2015-11-17	4	4	0	1		81	1	180	80	24.6914	2		0	1	0	0	1	0	1	0	1	0	25.54	3		1	0	0	1.59	40	14.8	1965	1.965	2015-11-16	4	4	1	1	-3	1	58.011	0	0		-2.21395	90.5
399	Bonn	458	2013-09-04	3	2			1	96.7863	1	161	69	26.6193	1.72912	0	0	1	0	0	0	0		0	0		22.62	4	1	1	0	0	1.15	58.8671	13.2	2333	2.333		3	4	1	1	-3	1	41.1	0	1	41.1	-5.5	132.2
814	Koln	158	2016-01-05	1	1			0	91	0	158	76	30.4438	1.82635		0	1	0	0	0	0	0	0	0	0	42.69	3		1	0	0	1.08	45	13.5	3302	3.302	2016-01-04	4	4	1	1	-2	1	76.4706	0	0		-18.0199	85
289	Bonn	455	2013-08-26	3	2			1	79.3918	1	170	84	29.0657	1.95551	0	0	1	0	1	1	1		0	1		31.64	3	0	1	3	1	1.78	37.0168	12.1	2750	2.75		3	4	1	1	-3	1	46.3	0	1	46.3	9.7	170.5
469	Bonn	478	2013-12-18	3	2			1	94.1233	0	158	70	28.0404	1.71617	0	0	1	0	1	1	1		0	0		19.71	3	0	1	3	1	1.51	32.0806	9.8	13522	13.522		3	4	1	1	-2	1	70.1	0	0	70.1	-3.2	34
473	UKD-313	309	2017-01-03	3	2			1	82	0	158	56	22.4	1.56	0	1	1	0	0	0	0	0	0	0	0	40.47	3	0	1	SM	1	1	54	11.3	772	0.772	18.10.2016, 13:11	3	4	1	1	0	1				55.5556	9.66184	67.5
239	Bonn	338	2018-04-16	4	4	0	1		80.7123	1	176	84	27.1178	2.00531	0	1	1	0	0	1	0		0	1		15.29	3	0	1	0	0	1.94	33.4046	9	16888	16.888		3	4	1	1	-4	1	71.5372	0	0	71.5372	-9.23716	118.4
472	UKD-83	81	2017-05-23	1	1			0	78	0	168	62	22	1.7	0	0	1	0	0	1	1	1	2	0	0	2	3	0	0	kein Pacer	0	1	58	12.1	427	0.427	2016-10-26	3	4	1	1	-3	1	60	0	0	65.812	1.01695	58.5
468	UKD-81	79	2017-07-18	1	1			0	84	0	165	60	22	1.66	0	0	1	0	0	1	0	0	0	0	0	19	3	0	0	SM	1	1.4	35	12.7	906	0.906	2017-06-29	3	4	1	1	-3	1	43	0	1	43.5294	12.3571	85
482	Bonn	625	2018-09-21	3	2			1	78.6438	1	180	80	24.6914	1.99642	0	0	0	0	0	1	0		0	0			3	0	1	1	1	0.78	96.1039	14.6	1575	1.575		2.5	3	1	0	-2	1	28	1	1	28	-2.7	300
549	Bonn	112	2015-11-30	1	1			0	75.4438	0	164	55	20.4491	1.59141	0	0	0	0	0	0	0		0	0		16.83	4	1	1	0	0	1.2	43.7431	14.5				3	4	1	1	-4	1	46	0	1	46	23.8	79
522	Bonn	459	2013-09-09	1	1			0	79.6301	1		70			2	0	1	0	0	1	0		2	1		24.54	2	0	0	0	0	1.48	45.7759	12.6	8899	8.899		2.5	3	1	0	-2	1	52.2	0	0	52.2	-4.3	158.9
283	UKD-317	313	2014-07-07	3	2			1	68	1	185	75	21.9	2.19	0	0	1	0	0	0	0	0	0	1	1	7.3	3	0	1	ICD	1	2.5	25	9.9	5666	5.666	2014-05-27	2	2	1	0	0	0	38	1	1	40.056	9.22222	178.5
716	Koln	143	2015-10-27	4	4	0	1		76	1	167	67	24.0238	1.76297		0	1	0	0	0	1	1	0	1	0	25.64	2		1	0	0	0.85	85	12.1	3084	3.084	kein TTE baseline	4	4	1	1	-3	1	24.8485	1	1		-8.91098	165
266	UKD-70	68	2014-01-20	2	3	1	0		73	1	180	82	23	2	0	0	1	0	0	1	0	1	0	1	0	38.8	3	0	0	CRT	1	2.4	26	9.6	1488	1.488	2014-01-06	3	4	1	1	-3	1	31	1	1	30.4054	6.3057	148
292	Bonn	371	2014-05-12	3	2			1	79.1479	1	174	62	20.4783	1.74796	0	0	1	0	0	1	0		0	1		19.37	3	0	1	0	0	1.27	54.6846	12.7	4081	4.081		3	4	1	1	-2	1	32	1	1	32	-32	133.2
298	Bonn	420	2013-01-28	1	1			0	73.6712	1					0	1	0	0	1	1	1		0	1		39.45	4	1	0	1	1	1.79	37.3408	8.6	12290	12.29		2.5	3	1	0	-2	1	27.9	1	1	27.9	6.1	221.8
621	UKD-112	110	2015-01-26	1	1			0	92	0	168	78	27.6	1.91	0	0	1	0	0	0	0	0	0	0	0	31	2	0	1	kein Pacer	0	1.3	35	12.9	1061	1.061	2015-01-21	3	4	1	1	-1	1	51	0	0	51.3514	9.4878	111
375	UKD-152	150	2017-01-31	2	3	1	0		49	1	170	61	19.8	1.71	1	0	1	0	0	1	0	0	0	1	0	37	3	0	0	ICD	1	6.2	10	12.6	15906	15.906	2016-09-22	3	4	1	1	-3	1	29	1	1	29.4271	12.7647	192
768	Koln	157	2015-12-15	2	3	1	0		88	0	160	58	22.6562	1.60555		0	1	0	0	0	0	0	2	0	0	30.09	3		1	0	0	1.12	44	12.7	654	0.654	2015-12-14	3	3	1	0	-2	1	58.1395	0	0		1.86047	64.5
352	Bonn	392	2014-08-18	1	1			0	79.1973	1	178	80	25.2493	1.98031	0	0	1	0	0	1	0		0	1		13.64	2	0	1	0	0	1.22	57.2718	12	1328	1.328		2.5	3	1	0	-3	1	57	0	0	57	-4.4	126
404	UKD-142	140	2014-02-27	1	1			0	85	0	163	55	21	1.85	0	0	1	0	0	1	0	1	0	0	0	6	3	0	1	kein Pacer	0	1.1	45	10.8	619	0.619	2014-02-13	3	4	1	1	-3	1	58	0	0	65	-16.9844	110
391	Bonn	85	2015-09-29	1	1			0	56.6712	1	180	88	27.1605	2.07895	2	0	1	0	0	0	0		2	0		1.51	3	0	1	0	0	1	77.1091	16.4	273	0.273		3	4	1	1	-3	1	56.6	0	0	56.6	0.8	136.1
303	Bonn	242	2017-05-22	4	4	0	1		77.1808	1	175	70	22.8571	1.84814	2	0	1	1	0	0	0		2	0		22.66	3	0	1	1	1	1.4	49.1181	10.8	7553	7.553		2.5	3	1	0	-2	1	46.8	0	1	46.8	-8.8	106.4
559	Bonn	453	2013-08-19	3	2			1	76.8767	1	173	60	20.0474	1.71658	0	0	1	0	0	0	0		0	0		13.16	4	1	1	2	1	1.51	45.0487	13.6	6935	6.935		3	4	1	1	-3	1	26.7	1	1	26.7	-8.1	395.8
498	UKD-13	13	2013-04-22	1	1			0	86	1	156	55	22.6	1.54	0	0	1	0	1	1	1	1	0	0	0	16	2	0	0	kein Pacer	0	1	68	14.9	353	0.353	2013-02-27	3	4	1	1	-4	1	60	0	0	60	4.92537
568	Bonn	550	2011-11-23	1	1			0	84.674	0	168	70	24.8016	1.79425	0	0	1	0	0	0	0		0	0		41.39	2	0	1	0	0	1.53	32.2831	10.5	4504	4.504		3	4	1	1	-3	1	52.2	0	0	52.2	-2.2	82.9
811	Koln	155	2015-12-08	1	1			0	81	0	170	58	20.0692	1.65496		0	1	0	0	1	1	1	0	0	0	11.31	3		1	0	0	1.21	42	12.3	1812	1.812	2015-12-07	4	4	1	1	-2	1	61.7834	0	0		-3.62741	78.5
601	Bonn	57	2015-06-17	1	1			0	92.2712	0	150	55	24.4444	1.49172	0	0	1	1	0	0	0		0	0		23.9	3	0	0	0	0	0.91	57.783	10.9	251	0.251		2.5	3	1	0	-2	1	61.4	0	0	61.4	-3.9	125.9
779	Koln	111	2015-07-07	2	3	1	0		82	0	162	83	31.6263	1.93261		0	1	0	0	1	0	1	0	0	0	8.97	3		0	0	0	1.58	31	11.4	524	0.524	2015-05-07	4	4	1	1	-2	1	64.9485	0	0		-14.0051	97
107	Bonn	52	2015-06-01	4	4	0	1		67.9315	1					0	0	1	0	0	1	0		0	0		18.48	3	0	1	1	1	1.41	49.9952	13.9	1747	1.747		3	4	1	1	-3	1	24	1	1	24	-5.8	149
199	Bonn	441	2013-05-13	4	4	0	1		83.6767	1	166	80	29.0318	1.8826	0	0	1	0	0	1	0		0	0		19.46	4	1	1	1	1	1.54	43.2863	11.3	6114	6.114		2.5	3	1	0	-2	1	25	1	1	25	0	280
627	Bonn	231	2017-03-31	1	1			0	80.0904	0	158	59	23.634	1.5959	0	0	0	1	0	1	0		0	0		31.62	3	0	1	0	0	0.99	53.9575	11.2	5362	5.362		2.5	3	1	0	-1	1	40	1	1	40	-11.5	128.7
195	Bonn	624	2018-09-19	4	4	0	1		84.9425	1	182	85	25.6612	2.06501	0	0	0	0	1	1	1		0	0			2	0	1	1	1	1.33	51.1094	14.2	3756	3.756		3	4	1	1	-2	1	39.1023	1	1	39.1023	-3.40227	216.1
418	UKD-306	302	2014-12-08	3	2			1	84	0	164	104	38.7	2.18	0	1	1	0	0	0	0	0	0	0	0	43.7	4	1	1	SM	1	1.4	36	11.5	2172	2.172	22.10.2014, 15:20	3	4	1	1	-4	1	54	0	0	46.5574	-23.6203	152.5
342	Bonn	559	2018-04-20	4	4	0	1		61.2164	0	163	86		1.91586	0	1	1	0	0	0	0		0	0		2.37	3	0	1	0	0	1.23	44.3565	9.1				2	2	1	0	-1	0	71.9	0	0	71.9	-6.9	105.9
525	UKD-242	239	2017-09-26	1	1			0	81	0	160	55	21.5	1.56	0	0	1	0	0	0	0	0	0	0	0	41.9	3	0	1	nein	0	1.2	44	9.3	5195	5.195	2017-08-25	3	4	1	1	0	1				normal
526	UKD-3	3	2017-07-11	1	1			0	76	1	182	67	20	1.84	0	0	0	0	0	1	0	0	2	0	0	22	3	0	0	kein Pacer	0	1.1	64	12.4	2711	2.711	2017-06-02	2	2	1	0	-1	0	60	0	0	30.2483	-38.0335	221.5
588	Bonn	603	2018-08-17	4	4	0	1		77.2329	1	165	71	26.079	1.78167	0	1	1	1	0	0	0		0	0		34.84	3	0	1	2	1	2.77	22.3456	8.5	15076	15.076		2.5	3	1	0	-2	1	22.3	1	1	22.3	11.1	214.1
96	Bonn	586	2018-07-06	4	4	0	1		76.2712	0					0	0	1	0	1	0	1		0	0		11.29	3	0	1	0	0	1.08	49.2892	11.6	1504	1.504		2.5	3	1	0	-2	1	60.2	0	0	60.2	0.4	42.5
624	Bonn	510	2012-06-26	1	1			0	72.8493	0	175	78	25.4694	1.93513	0	0	0	0	0	0	0		0	0		6.34	2	0	1	0	0	1.88	26.2417	10.5	2133	2.133		2.5	3	1	0	-2	1	62.4	0	0	62.4	-62.4	174.6
390	Bonn	360	2014-02-26	1	1			0	86.7699	1	170	70	24.2215	1.80971	0	1	1	0	0	0	0		0	0		29.04	3	0	1	3	1	1.82	35.4345	13	2637	2.637		3	4	1	1	-3	1	32.3	1	1	32.3	2.7	152.3
102	Bonn	199	2016-12-19	2	3	1	0		73.7397	0	165	52	19.1001	1.56079	0	0	1	0	1	0	1		0	0		31.58	3	0	1	0	0	0.92	59.7155	11.8	3168	3.168		3	4	1	1	-3	1	45.2	0	1	45.2	8.8	95.1
590	Bonn	512	2012-06-27	1	1			0	83.0986	0	145	71	33.7693	1.62234	0	0	0	0	0	1	0		0	0		5.77	3	0	1	0	0	1.33	38.0925	8.8	2060	2.06		3	4	1	1	-3	1	65	0	0	65	-8.4	110.1
532	UKD-25	25	2016-04-11	3	2			1	85	1	182	58	17.5	1.76	0	0	1	0	0	0	0	0	0	0	0	33.6	3	0	1	kein Pacer	0	1	66	11.7	2289	2.289	16.03.2016, 16:43	2	2	1	0	0	0	55	0	0	58.8983	-1.56085	118
745	Koln	87	2015-04-28	3	2			1	73	1	176	75	24.2123	1.91485		0	0	0	0	0	0	0	0	0	0	9.79	3		0	0	0	1.37	51	15	3977	3.977	2015-04-17	4	4	1	1	-2	1	21.9388	1	1		-2.17933	294
205	Bonn	267	2017-07-26	2	3	1	0		73.9123	1	178	92	29.0367	2.10151	0	1	1	0	0	1	0		0	1		14.68	3	0	0	0	0	1.5	45.7593	14				3	4	1	1	-3	1	40	1	1	40	-40	530
631	UKD-7	7	2014-02-03	1	1			0	73	1	175	98	32	2.1	0	0	1	0	0	0	0	0	0	0	0	18.6	3	0	1	kein Pacer	0	0.7	94	11.7	2440	2.44	2014-01-30	2	2	1	0	-1	0	46	0	1	46.5517	-7.30268	116
478	Bonn	142	2016-05-02	3	2			1	73.9616	1	180	92.2	28.4568	2.12055	2	0	0	0	0	1	0		2	1		28.54	4	1	1	1	1	1.4	49.5448	10.3	1412	1.412		3	4	1	1	-3	1	43	0	1	43	-0.4	191.7
518	Bonn	228	2017-03-20	1	1			0	75.4164	0	165	70	25.7117	1.77096	0	1	1	0	1	1	1		0	0		10.64	3	0	1	3	1	1.1	48.367	7.2	1793	1.793		2.5	3	1	0	-2	1	54.8	0	0	54.8	-0.8	89
580	UKD-109	107	2015-05-08	1	1			0	80	0	160	69	24	1.72	0	0	1	0	0	1	0	1	0	0	0	15.6	3	0	1	Pacer	1	1.2	43	10.8	1402	1.402	2014-11-25	3	4	1	1	-3	1	55	0	0	64.1975	5.13986	121.5
557	UKD-257	253	2017-05-09	1	1			0	74	1	181	94	28.7	2.15		0	0	0	0	1	0	0	0	0	1	7	3	0	1	CRT	1	1.6	41	15.1	1637	1.637	2016-11-15	2.5	3	1	0	-3	1	30	1	1	34.1667	2.84314	180
520	Bonn	401	2014-09-29	1	1			0	74.411	1					0	1	1	0	0	0	0		0	0		5.94	3	0	1	2	1	1.64	41.2255	13.5	1739	1.739		2.5	3	1	0	-2	1	33.2	1	1	33.2	2.4	165.2
361	Bonn	329	2018-03-14	3	2			1	81.8438	0	174	82	27.0842	1.9685	0	0	1	0	0	1	0		0	0		13.03	3	0	1	0	0	0.82	66.7674	14	175	0.175		2.5	3	1	0	-2	1	45.1	0	1	45.1	0.1	103.9
609	Bonn	660	2019-02-06	3	2			1	83	0	164	65	24.1672	1.70851	0	0	0	1	1	1	1		0	0			2	0	1	0	0	2.5	18.3927	11				3	4	1	1	-3	1	57	0	0	57	-0.4	85
639	Bonn	426	2013-02-18	1	1			0	76.474	0	161	91	35.1067	1.94495	0	0	1	0	0	0	0		0	0		11.18	3	0	0	3	1	1.08	49.2626	14	437	0.437		3	4	1	1	-3	1	42.1	0	1	42.1	4.5	104.4
628	Bonn	601	2018-08-13	2	3	1	0		77.9945	0	153	69	29.4758	1.6664	0	0	1	0	0	1	0		0	0		13.98	4	1	1	0	0	1.86	26.202	9.8	2851	2.851		2	2	1	0	-1	0	70.1	0	0	70.1	-1.5	134.1
565	Bonn	4	2015-01-19	1	1			0	60.9945	0	168	107	37.911	2.14884		1	1	0	0	0	0			0		3.56	4	1	0	0	0	1.72	30.1459	13.6				2	2	1	0	-1	0	48	0	1	48	2.2	146
783	Koln	4	2014-06-13	1	1			0	70	1	171	105	35.9085	2.23327		1	0	0	0	1	1	1	2	0	0	5.78	2		0	0	0	1.77	33	12.2	2015	2.015	2014-05-14	4	4	1	1	-3	1	30.5556	1	1		9.44444	144
264	Bonn	571	2018-05-11	3	2			1	87.5452	0					0	0	1	0	0	1	0		0	0		12.81	3	0	1	3	1	1.36	36.7337	15.7	1832	1.832		2.5	3	1	0	-2	1	70.8	0	0	70.8	-2.8	49.8
463	UKD-113	111	2015-11-09	3	2			1	70	1	173	70	23.4	1.83	1	0	1	1	0	1	0	1	2	0	0	32.7	3	0	0	ICD	1	1	79	11.8	3927	3.927	13.08.2015, 13:51	2	2	1	0	-1	0	29	1	1	25.4587	1	218
415	UKD-186	184	2011-03-14	1	1			0	81	1	173	81	27.1	1.85	0	0	1	0	0	1	0	1	0	1	0	10	3	0	1	kein Pacer	0	1.1	67	12.7	1871	1.871	2011-03-11	3	4	1	1	-3	1	65	0	0	65	-65
501	Bonn	639	2018-10-31	2	3	1	0		66.4055	1	176	97	31.3146	2.13177	0	1	1	0	0	0	0		0	0			2	0	1	0	0	2.4	27.1874	13	3436	3.436		3	4	1	1	0	1	65.9	0	0	65.9	-65.9	128.9
394	Bonn	446	2013-06-05	4	4	0	1		85.3616	1	180	79	24.3827	1.98578	0	1	0	0	0	0	0		0	0		8.46	3	0	1	0	0	0.83	87.9783	13.1	590	0.59		3	4	1	1	-3	1	59.1	0	0	59.1	-9.1	147.2
364	Bonn	29	2015-03-21	1	1			0	76.3096	1	187	94	26.881	2.19802	2	1	1	1	0	1	0		2	0		50.83	4	1	1	0	0	2.46	25.6883	9.7				3	4	1	1	-2	1	28.3	1	1	28.3	13.4	111.6
380	UKD-191	189	2012-02-27	2	3	1	0		73	0	172	55	18.6	1.65	0	0	1	0	0	0	0	0	0	0	0	71	3	0	1	kein Pacer	0	0.6	91	13.1	1348	1.348	2011-10-13	3	4	1	1	-3	1	62	0	0	70.9877	3.90909	81
304	Bonn	286	2017-09-29	1	1			0	81.2658	1	176	72	23.2438	1.87815	0	0	1	0	1	1	1		0	1		25.8	3	0	0	0	0	0.93	77.9287	12.6	1470	1.47		2.5	3	1	0	-2	1	55.7	0	0	55.7	-6.9	148.5
332	Bonn	197	2016-12-14	4	4	0	1		84.9726	0	160	76.3	29.8047	1.7965	2	0	1	0	0	1	0		2	0		21.82	4	1	1	0	0	1	52.6985	13.4	1596	1.596		2	2	1	0	-1	0	63	0	0	63	-13.5	44.5
604	Bonn	340	2014-01-13	1	1			0	83.3616	1	170	68	23.5294	1.78755	0	0	1	0	0	0	0		0	0		14.02	3	0	1	0	0	1.44	46.8092	14.6	2370	2.37		3	4	1	1	-2	1	65.3	0	0	65.3	-65.3	108.3
546	Bonn	99	2015-10-27	4	4	0	1		82.5205	0	168	68	24.093	1.77228	0	0	1	0	0	0	0		0	0		9.52	3	0	1	0	0	1.2	42.9541	9.8	3673	3.673		3	4	1	1	-3	1	52.7	0	0	52.7	-12.4	187.9
245	Bonn	374	2014-05-26	3	2			1	75.1836	0	163	66	24.841	1.71202		0	0	1	0	0	0			0		23.2	4	1	1	2	1	1.17	45.0716	12.1				3	4	1	1	-2	1	26.2	1	1	26.2	4.2	338
587	UKD-54	53	2017-01-10	1	1			0	89	0	148	77	35.2	1.71	0	0	1	0	0	1	0	0	0	0	0	14	3	0	1	kein Pacer	0	1.1	46	13.2	603	0.603	2016-10-28	3	4	1	1	-3	1	56	0	0	62.6761	7.75839	71
137	Bonn	123	2016-02-05	2	3	1	0		75.2767	1	181	81	24.7245	2.01507	0	0	1	0	0	1	0		0	1		15.54	3	0	1	0	0	1.2	58.9795	13.8				3	4	1	1	-1	1	41.9	0	1	41.9	-1	135.1
542	Bonn	373	2014-05-14	1	1			0	80.6055	0	165	86	31.5886	1.93288	0	0	1	0	0	1	0		0	0		8.44	2	0	1	0	0	1.39	36.4259	12.2	3603	3.603		2.5	3	1	0	-2	1	52.8	0	0	52.8	2.5	85.9
541	Bonn	482	2013-12-04	1	1			0	80.7151	1	173	71	23.7228	1.84389	0	0	1	0	0	1	0		0	0		9.15	3	0	1	2	1	1.1	64.2923	14	5136	5.136		2.5	3	1	0	-2	1	33.6	1	1	33.6	-11.3	305
234	UKD-288	284	2013-05-06	2	3	1	0		73	0	166	107	38.8	2.24	0	1	1	0	0	1	0	1	0	0	0	46	3	0	0	kein Pacer	0	2.2	22	10.5			2013-01-11	3	4	1	1	-4	1	59	0	0	60	-4.34884	155
104	Bonn	60	2015-06-23	2	3	1	0		55.9918	0	164	58	21.5645	1.62774	0	0	0	0	0	0	0		0	0		5.97	2	0	1	1	1	1.72	30.6742	10.4	20775	20.775		2.5	3	1	0	0	1	25	1	1	25	-2	310.2
697	Koln	71	2015-03-10	4	4	0	1		77	1	184	92	27.1739	2.16846		1	1	0	0	1	0	0	0	0	1	7.16	3		1	0	0			13	3220	3.22	2015-03-09	2	2	1	0	-2	0	36.5591	1	1		-8.67452	93
507	UKD-248	245	2016-04-25	1	1			0	81	0	160	54	21.1	1.55	0	1	0	1	0		0	0	0	1	1	27	3	0	0	ICD	1	1.1	62	13.9	2521	2.521		3	4	1	1	-3	1	32	1	1	32	0
448	Bonn	377	2014-05-28	1	1			0	82.2849	0	161	65	25.0762	1.68579	0	0	1	0	0	1	0		0	0		8.97	3	0	1	0	0	1.17	44.2533	12.2	3659	3.659		3	4	1	1	-3	1	62	0	0	62	-4.2	98.6
400	Bonn	42	2015-04-30	1	1			0	78.6685	0	165	60	22.0386	1.65866	1	0	1	1	1	0	1		1	0		31.78	4	1	1	0	0	1.94	24.9156	12.7	13559	13.559		3	4	1	1	-2	1	33.1	1	1	33.1	5.7	126.3
807	Koln	88	2015-04-28	1	1			0	67	0	158	80	32.0461	1.8738		1	1	1	0	1	0	1	0	0	0	15.39	2		1	ICD	1	1.68	28	10.8	1468	1.468	2015-04-27	4	4	1	1	-3	1	36.5517	1	1		4.78906	145
410	UKD-272	268	2012-03-12	1	1			0	53	1	182	72	21.7	1.92	1	0	1	0	0	0	0	0	0	0	0	29	4	1	0	kein Pacer	0	0.6	153	13.1	2507	2.507	2011-12-01	3	4	1	1	-3	1	30	1	1	33.758	2.10412	235.5
585	UKD-344	340	2017-12-05	1	1			0	76	0	175	102	33.3	2.17	0	0	1	1	0	1	0	0	0	0	0	40.12	3	0	1	nein	0	1.3	40	12.1	1687	1.687	2017-01-26	1	1	0	0	0	0	55	0	0	49.2126	-1	127
643	Bonn	66	2015-07-24	1	1			0	88.2356	0	150	45	20	1.36977	0	0	1	0	0	0	0		0	0		24.04	3	0	0	0	0	1.67	28.9375	8.9	1204	1.204		3	4	1	1	-3	1	63.7	0	0	63.7	-2.2	95.8
545	Bonn	393	2014-08-18	1	1			0	78.7781	0	163	85	31.9922	1.90636	0	1	1	0	0	1	0		0	0		7.46	3	0	0	0	0	1.19	43.7815	12.6	1050	1.05		3	4	1	1	-3	1	56	0	0	56	-0.4	127.8
76	Bonn	77	2015-08-25	2	3	1	0		72.8274	0	168	77	27.2817	1.86842	0	0	1	0	0	0	0		0	0		5.13	4	1	1	0	0	1.15	46.2755	14.2	4471	4.471		3	4	1	1	-2	1	61.6	0	0	61.6	5.5	64.5
495	UKD-59	58	2015-08-28	1	1			0	79	1	172	74	23.5	1.87	0	1	1	0	0	1	0	1	0	0	0	27	3	0	0	kein Pacer	0	3.7	15	9.7	5847	5.847	12.08.2015, 14:33	3	4	1	1	-3	1	60	0	0	52.3148	-9.09091	108
719	Koln	135	2015-09-22	4	4	0	1		56	1	176	110	35.5114	2.319		0	1	0	0	0	0	0	0	0	0	13.35	3		1	CRT	1	5.42	11	10.2	18910	18.91	2015-09-17	4	4	1	1	-3	1	36.413	1	1		-3.73978	184
579	UKD-114	112	2015-02-20	1	1			0	78	0	170	60	20.8	1.68	0	0	1	0	0	1	0	1	0	0	0	8.06	2	0	1	SM	1	1.1	51	9.9	413	0.413	2014-12-08	3	4	1	1	-4	1	60	0	0	54.9708	2.91391	85.5
749	Koln	1	2014-05-27	3	2			1	85	0	152	44	19.0443	1.363		0	1	0	0	0	0	0	0	0	0	10.74	2		0	0	0	0.89	57	13.3	2376	2.376	2014-03-13	4	4	1	1	-3	1						100
397	Bonn	583	2018-06-06	3	2			1	80.1178	0					0	1	1	1	0	1	0		0	0		12.37	3	0	1	0	0	1.28	40.1111	7.3	2343	2.343		2.5	3	1	0	-2	1	67.0181	0	0	67.0181	-4.71807	66.4
537	Bonn	134	2016-03-05	1	1			0	69.5726	1	180	102.6	31.6667	2.2191	0	1	1	1	0	1	0		0	0		14.58	3	0	1	0	0	0.84	90.4492	7.4				2.5	3	1	0	-2	1	41.2	0	1	41.2	1.1	169.6
334	UKD-187	185	2016-08-15	4	4	0	1		59	1	187	90	25.7	2.16		0	0	0	0	0	0	0	2	0	0	12.3	4	1	1	ICD	1	1	79	15.7	1072	1.072	2016-07-04	3	4	1	1	-2	1	33	1	1	42.2917	-13.1822	240
592	Bonn	7	2015-01-27	1	1			0	89.4986	0	163	76	28.6048	1.81781	0	0	1	0	1	0	1		0	0		23.23	4	1	0	0	0	0.9	58.8881	12.1	500	0.5		3	4	1	1	-3	1	74.4	0	0	74.4	4.2	100.7
789	Koln	154	2015-12-08	1	1			0	76	1	178	98	30.9304	2.20126		0	1	0	0	1	0	0	0	0	1	18.9	2		1	0	0	1.39	49	13.8	1759	1.759	2015-12-07	4	4	1	1	-2	1	44.4444	0	1		-5.73477	144
263	Bonn	44	2015-05-06	3	2			1	73.2767	1	177	80	25.5354	1.97224	0	0	1	0	1	1	1		0	1		37.33	2	0	1	1	1	3.03	20.3641	12.9	1831	1.831		3	4	1	1	-3	1	32.5	1	1	32.5	-2.2	212.1
791	Koln	151	2015-11-24	2	3	1	0		85	0	160	60	23.4375	1.63299		0	0	0	0	0	0	0	0	0	0	10.11	3		1	0	0	1.2	42	10.7	7423	7.423	2015-11-23	4	4	1	1	-2	1	28.5246	1	1		-0.52459	152.5
635	Bonn	257	2017-07-03	2	3	1	0		93.3973	0	158	59	23.634	1.5959	0	0	0	0	1	1	1		0	0		28.31	3	0	1	0	0	1.3	38.1921	10.8	1158	1.158		3	4	1	1	-1	1	71	0	0	71	-6.2	102
444	Bonn	408	2014-12-02	1	1			0	83.7562	1					2	0	1	0	0	0	0		2	0		35.92	3	0	0	2	1	1.48	45.3089	10.7				2.5	3	1	0	-2	1	26.6	1	1	26.6	2.9	281.7
556	UKD-76	74	2014-01-21	1	1			0	62	0	180	83	26	2.03	0	0	0	0	0	1	0	1	0	0	0	21	2	0	0	kein Pacer	0	1	59	9.7	2137	2.137	2014-01-08	3	4	1	1	-1	1	49	0	1	60.6695	-49	119.5
648	Bonn	273	2017-08-23	3	2			1	87.6767	0	154	44.6	18.8059	1.39087	0	0	1	0	0	0	0		0	0		24.04	3	0	0	0	0	1.28	39.3837	13.2				3	4	1	1	-2	1	56.7	0	0	56.7	-1.7	127.9
615	Bonn	5	2015-01-20	1	1			0	67.3781	0	164	57	21.1927	1.61575	0	0	0	1	0	0	0		0	0		16.28	3	0	0	0	0	1.31	40.4503	12	166	0.166		3	4	1	1	0	1	76.1	0	0	76.1	-76.1	58.3
528	UKD-148	146	2013-03-18	1	1			0	82	1	175	80	26.1	1.96	0	0	1	0	0	1	0	1	0	0	0	18.3	2	0	1	SM	1	1.2	57	11.6	440	0.44	28.02.2013, 10:37	3	4	1	1	-3	1	60	0	0	71.4953	3.31658	107
530	UKD-22	22	2015-11-27	1	1			0	74	0	163	70	28	1.71	1	0	1	1	0	1	1	1	0	0	0	49	3	0	0	ICD	1	2.2	16	10.4	16667	16.667	20.10.2015, 17:42	3	4	1	1	0	1	49	0	1	41.5301	-7.4507	183
521	Bonn	631	2018-10-05	1	1			0	82.2767	1	158	63	25.2363	1.64101	0	0	0	0	0	1	0		0	0			3	0	0	0	0	1.25	55.259	9.1	425	0.425		3	4	1	1	-1	1	67.9	0	0	67.9	-6.6	113.9
377	UKD-319	315	2015-10-23	1	1			0	92	0	168	53	18.8	1.57	0	1	1	0	0	0	0	0	0	0	0	17	3	0	1	0	0	1	52	12.7	1969	1.969	2015-10-21	3	4	1	1	-2	1	60	0	0	66.1972	-1.04478	71
511	Bonn	548	2011-11-21	2	3	1	0		71.6904	1	178	73	23.04	1.90473	0	1	1	0	0	1	0		0	0		5.24	2	0	1	1	1	1.11	65.1744	14.2	721	0.721		3	4	1	1	-3	1	35.6	1	1	35.6	-7	184.7
782	Koln	67	2015-02-24	2	3	1	0		87	1	170	69	23.8754	1.80509		0	0	0	0	0	0	0	0	0	0	8.99	2		0	0	0	0.77	96	13.2	99	0.099	2015-02-23	4	4	1	1	-3	1	69.9187	0	0		-5.37687	123
805	Koln	29	2014-09-30	1	1			0	86	0	153	60	25.6312	1.59687		0	1	0	0	0	0	0	0	0	0	10.74	3		0	0	0	1.9	24	12.2	550	0.55	2014-05-28	4	4	1	1	-3	1	54.6512	0	0		4.74733	86
485	Bonn	229	2017-03-22	1	1			0	93.1096	0					0	1	0	0	0	0	0		0	0		17.01	3	0	1	0	0	1.1	46.3414	13.6				3	4	1	1	-4	1	64	0	0	64	1	53.8
378	UKD-71	69	2013-07-01	4	4	0	1		89	1	175	80	26.1	1.96	0	0	1	0	0	1	1	1	0	0	0	26.3	3	0	0	ICD	1	2.7	22	11.6	1869	1.869	07.01.2013/25.04.2013	3	4	1	1	-3	1	42	0	1	48.6111	-8.0066	108
516	Bonn	499	2012-03-26	4	4	0	1		71.5699	1	12:40:00	13:46:00			0	1	1	0	1	1	1		0	0		28.66	2	0	0	1	1	2.68	23.5755	13.2	26516	26.516		3	4	1	1	-2	1	21.3	1	1	21.3	8.6	295.9
596	Bonn	416	2013-01-28	1	1			0	77.9123	0					0	1	1	0	0	1	0		0	0		4.2	4	1	0	0	0	0.88	62.1603	10.9				2.5	3	1	0	-1	1	52.2	0	0	52.2	-13.9	137.3
788	Koln	116	2015-07-21	1	1			0	84	1						0	1	1	0	1	1	1	0	0	0	43.25	3		0	CRT	1	1.79	34	10.8	3303	3.303	2015-07-20	4	4	1	1	-2	1	38.4615	1	1		-6.16987	195
602	Bonn	33	2015-03-24	3	2			1	79.4548	1					0	0	0	0	0	1	0		0	0		8.1	3	0	1	0	0	0.94	77.3257	9.9				3	4	1	1	-2	1	50	0	0	50	-7.8	90
420	UKD-78	76	2014-12-05	1	1			0	88	0	150	63	28	1.62	0	1	1	0	1	1	0	1	2	0	0	24.15	3	0	1	kein Pacer	0	1.3	36	10.8	3630	3.63	24.09.2014, 09:02	3	4	1	1	-3	1	60	0	0	57.0093	-0.277778	53.5
803	Koln	144	2015-10-29	1	1			0	58	1	176	94	30.3461	2.14372		1	1	1	0	1	0	0	2	0	0	2.54	3		0	ICD	1	0.98	83	14.6	422	0.422	2015-08-18	3	3	1	0	-2	1	35.8974	1	1		-5.58494	195
633	Bonn	549	2011-11-28	3	2			1	81.4603	0	172	74.1	25.0473	1.86981	0	0	0	1	0	0	0		0	0		13.11	3	0	1	0	0	0.79	69.7683	11.6	1535	1.535		3	4	1	1	0	1	55	0	0	55	-55	100
603	Bonn	14	2015-02-10	1	1			0	75.074	1	178	115	36.2959	2.31056	0	1	1	1	0	0	0		0	0		6.78	4	1	0	0	0			12.9				3	4	1	1	-4	1	57.6	0	0	57.6	-17.4	210.9
802	Koln	58	2015-01-13	1	1			0	73	0	165	70	25.7117	1.79118		0	1	0	0	1	0	0	0	0	0	4.81	3		1	0	0	0.66	92	12.1	403	0.403	2015-01-12	4	4	1	1	-3	1	62.2222	0	0		-6.66667	90
614	Bonn	114	2015-12-14	1	1			0	79.0274	1	182	130	39.2465	2.47368	0	0	1	1	1	1	1		0	0		21.75	4	1	1	0	0	1.1	64.5687	11	2528	2.528		3	4	1	1	-2	1	46.1	0	1	46.1	14.6	129.8
653	Bonn	442	2013-05-13	1	1			0	89.3753	1	183	83	24.7843	2.05235	1	0	0	0	0	1	0		1	0		10.14	2	0	1	0	0	1.91	33.3141	12.6	707	0.707		3	4	1	1	-3	1	67.9	0	0	67.9	3.1	111.1
494	UKD-332	328	2014-12-01	3	2			1	82	0	168	68	24.1	1.78	0	0	1	0	0	1	0	1	0	0	0	22	3	0	0	kein Pacer	0	1.6	31	11.9	1207	1.207	23.10.2014, 16:49	2	2	1	0	-2	0	60	0	0	61.0169	-1.17647	88.5
543	Bonn	615	2018-09-10	1	1			0	77.8685	0	159	47.8	18.9075	1.46601	0	0	1	0	1	1	1		0	0			3	0	0	0	0	1.05	50.7041	12.3	3125	3.125		3	4	1	1	-1	1	53.7367	0	0	53.7367	4.86335	140.5
636	Bonn	245	2017-05-26	1	1			0	74.2329	1	182	91.2	27.5329	2.12773	0	1	1	0	0	1	0		0	0		3.99	3	0	1	3	1	1.3	53.9283	11.3				3	4	1	1	-3	1	62.6	0	0	62.6	-2.6	106.6
443	Bonn	436	2013-05-02	1	1			0	74.5123	1	180	94	29.0123	2.13805	0	0	1	1	0	1	0		0	1		16.53	3	0	1	0	0	1.31	53.4127	12.7	374	0.374		2.5	3	1	0	-2	1	56.2	0	0	56.2	1.9	153.8
458	Bonn	637	2018-10-29	1	1			0	82.3945	0	172	72	24.3375	1.8471	0	0	1	1	0	1	0		0	0			3	0	0	2	1	0.95	56.2628	10.7	4530	4.53		3	4	1	1	-3	1	26.6	1	1	26.6	6.4	158.5
687	Koln	161	2016-01-12	3	2			1	80	1	180	77	23.7654	1.96214		0	0	0	0	1	0	1	0	0	0	25.01	2		0	0	0	0.9	66	13.1	1798	1.798	2016-01-11	3	3	1	1	-2	1	22.1007	1	1		2.25832	228.5
483	Bonn	531	2012-12-11	1	1			0	81.4877	0	161	66	25.462	1.69676	0	0	0	0	0	0	0		0	0		5.09	3	0	1	0	0	0.7	80.2134	15.1	902	0.902		2.5	3	1	0	-1	1	63.2	0	0	63.2	-1.7	95.6
481	Bonn	498	2012-03-12	1	1			0	78.6986	0	165	65	23.8751	1.71605	0	0	1	0	0	0	0		0	0		4.48	3	0	1	3	1	1.99	24.1927	13.1	10527	10.527		3	4	1	1		1	65	0	0	65	-9.5	99
477	Bonn	324	2018-02-28	1	1			0	77.5562	1	178	93.3	29.447	2.11408	0	1	1	0	0	1	0		0	0		5.14	2	0	0	0	0	0.94	77.7063	14.1	264	0.264		3	4	1	1	-3	1	59.5	0	0	59.5	-2.6	141
539	Bonn	90	2015-10-14	1	1			0	87.6493	0	145	55	26.1593	1.4555	0	0	0	0	0	1	0		0	0		12.81	3	0	0	0	0	2.2	21.0818	10.3	15246	15.246		2.5	3	1	0	-1	1	62.8	0	0	62.8	9.1	62.8
540	Bonn	104	2015-11-16	3	2			1	84.5644	0	160	44	17.1875	1.42174	0	0	0	0	0	0	0		0	0		10.74	3	0	1	0	0	1.1	47.2559	13.6	5056	5.056		2.5	3	1	0	-1	1	64.1	0	0	64.1	-14.1	26.9
608	UKD-328	324	2017-02-21	1	1			0	81	0	168	75	26.6	1.83	0	0	1	0	0	0	0	0	0	0	0	50	3	0	0	nein	0	1.7	28	12.5	3247	3.247	13.01.2017 TTE+TEE	3	4	1	1	-3	1				53.1646	1.45729	79
515	Bonn	536	2011-09-26	3	2			1	92.0712	0	162	58.8	22.4051	1.62274	0	0	0	1	0	0	0		0	0		23.9	3	0	1	0	0	1.55	31.2667	11.7	873	0.873		3	4	1	1	-3	1	63.6	0	0	63.6	-1.5	78.4
341	Bonn	434	2013-04-08	2	3	1	0		62.2795	1	172	87	29.4078	2.0018	0	1	1	0	0	0	0		0	0		5.17	2	0	0	3	1	7.91	6.95489	9.6	26226	26.226		2.5	3	1	0	-2	1	38	1	1	38	-6.3	164.7
517	Bonn	588	2018-07-09	1	1			0	86.4384	0	167	41	14.7011	1.42321	0	0	1	0	1	1	1		0	0		27.36	2	0	1	0	0	1.21	42.146	8.9	14358	14.358		2.5	3	1	0	-1	1	43.5	0	1	43.5	-0.2	102.3
136	Bonn	608	2018-08-29	4	4	0	1		69.7589	0	168	57	20.1956	1.64423	0	0	0	1	0	0	0		0	0		6.31	3	0	1	0	0	1.03	71.4452	15.5	1399	1.399		2.5	3	1	0	-1	1	40.8	0	1	40.8	20.8	27.6
77	Bonn	599	2018-08-08	4	4	0	1		80.2	1	186	113	32.6627	2.36767	0	0	0	1	0	1	0		0	0		9.21	3	0	1	0	0	1.27	54.5382	8.1				2	2	1	0	-1	0	56	0	0	56	2.4	43.8
513	Bonn	352	2014-02-18	1	1			0	78.8055	0	162	75	28.578	1.79956	0	0	0	0	0	0	0		0	0		7.46	3	0	1	0	0	1.53	32.7572	10.7	4968	4.968		3	4	1	1	-2	1	55.7	0	0	55.7	-0.8	59.3
258	Bonn	150	2016-06-20	1	1			0	75.5836	0	155	54	22.4766	1.51574	0	1	1	0	0	0	0		0	0		6.19	3	0	1	0	0	0.99	54.5957	11	7603	7.603		2.5	3	1	0	0	1	51.7	0	0	51.7	-51.7	38.2
192	Bonn	65	2015-07-22	4	4	0	1		83.3425	1	172	82	27.7177	1.95207	0	0	1	0	1	1	1		0	1		37.66	3	0	1	0	0	1.37	49.5823	13.7	1478	1.478		2.5	3	1	0	-2	1	43.9	0	1	43.9	0.7	239.9
569	Bonn	470	2013-10-17	4	4	0	1		71.0959	1	183	90	26.8745	2.12421	0	1	0	0	0	0	0		0	0		4.92	3	0	1	0	0	1.25	56.9219	11	6422	6.422		2.5	3	1	0	-2	1	38.4	1	1	38.4	-2.4	216.2
577	UKD-339	335	2016-02-12	3	2			1	69	0	181	92	28.1	1.25	0	1	0	0	0	1	0	0	0	1	0	30.4	4	1	1	0	0	1.2	64	13.5	1169	1.169	2016-01-14	3	4	1	1	-3	1	33	1	1	33.7349	-5.01835	83
547	Bonn	328	2018-03-12	3	2			1	82.8822	1	168	92	32.5964	2.01523	0	0	1	1	0	1	0		0	1		39.32	2	0	1	0	0	2.35	26.6304	11.9	604	0.604		3	4	1	1	-3	1	57.5	0	0	57.5	0.3	152
599	Bonn	239	2017-05-10	3	2			1	80.7644	0	165	80.4	29.5317	1.87835	0	1	1	1	0	0	0		0	0		18.66	3	0	1	0	0	1.4	36.1114	13.4	2358	2.358		3	4	1	1	-3	1	48	0	1	48	7.9	93.2
490	UKD-318	314	2015-05-11	1	1			0	59	1	185	113		2.03	1	0	1	0	0	1	0	0	0	0	0	17.38	2	0	1	ICD	1	1.1	75	15.8	165	0.165	2015-01-14	2	2	1	0	-1	0				57.4405	-14.8089	168
798	Koln	35	2014-10-21	1	1			0	69	1	175	81	26.449	1.98431		0	1	0	0	1	0	1	0	1	0	10.98	3		0	0	0	1.05	71	12.7	529	0.529	2014-08-26	3	3	1	0	-2	1	23.9437	1	1		5.31679	213
630	Bonn	404	2014-10-28	1	1			0	94.0849	1	170	64	22.1453	1.74208	0	0	1	0	0	1	0		0	0		13.6	3	0	1	3	1	1.36	48.7876	13.5	11617	11.617		3	4	1	1	-3	1	52.3	0	0	52.3	-28.6	125.4
794	Koln	102	2015-06-09	1	1			0	85	1	178	70	22.0932	1.86041		0	1	0	0	0	0	0	2	0	0	7.48	3		1	0	0	1.54	40	11.4	1412	1.412	2015-06-08	4	4	1	1	-2	1	63.5514	0	0		-6.55658	107
163	Bonn	341	2014-01-30	4	4	0	1		83.5178	1	170	83	28.7197	1.94558	0	1	1	0	0	1	0		0	1		39.15	3	0	1	1	1	5.68	9.60282	10	13201	13.201		3	4	1	1	-3	1	34.9	1	1	34.9	0.1	160.1
305	Bonn	280	2017-09-22	4	4	0	1		73.7781	0	157	60.4	24.504	1.60448	0	1	1	0	1	0	1		0	0		14.48	2	0	1	0	0	1.55	32.7047	11.4				2	2	1	0	-1	0	41.6	0	1	41.6	18.9	69.1
594	Bonn	312	2018-01-19	3	2			1	83.7205	1					1	0	1	0	0	0	0		1	0		10.95	3	0	1	0	0	1.97	32.5754	10.5	18868	18.868		3	4	1	1	-2	1	37.1	1	1	37.1	-10.1	216.8
629	Bonn	606	2018-08-24	1	1			0	83.5288	1	180	90	27.7778	2.0989	0	0	1	0	0	1	0		0	0		7.48	3	0	1	0	0	1	71.2698	14.8	620	0.62		2.5	3	1	0	-2	1	56.6	0	0	56.6	2.3	133.7
634	Bonn	163	2016-07-27	3	2			1	83.8521	1	183	93.2	27.83	2.15598	0	0	1	0	1	0	1		0	0		31.26	3	0	1	3	1	2.6	23.6421	12.4				2.5	3	1	0	-1	1	40	1	1	40	5	150.4
736	Koln	94	2015-05-19	3	2			1	75	1	167	107	38.3664	2.22792		1	1	1	0	1	0	1	0	0	0	6.78	3		0	0	0	1.33	46	9.2	786	0.786	kein TTE baseline	4	4	1	1	-3	1	54.918	0	0		-2.123	122
572	Bonn	284	2017-09-25	1	1			0	81.3014	0	160	69	26.9531	1.72133	0	0	1	0	0	0	0		0	0		8.44	3	0	1	0	0	0.8	68.7901	13.3				2.5	3	1	0	-3	1	67.2655	0	0	67.2655	-9.56547	50.1
201	Bonn	528	2012-11-12	4	4	0	1		83.9452	1	170	75	25.9516	1.86356	0	0	1	0	0	0	0		0	1		18.06	3	0	1	0	0	0.88	82.5152	12.7	1433	1.433		3	4	1	1	-3	1	53.8	0	0	53.8	2.7	151
437	Bonn	108	2015-11-23	1	1			0	82.5425	0	165	61	22.4059	1.67035	2	0	1	1	0	0	0		2	0		33.99	3	0	0	0	0	0.73	76.2223	11.1				3	4	1	1	-3	1	26	1	1	26	8	150.4
606	UKD-141	139	2011-10-10	1	1			0	83	0	175	68	22.2	1.8	0	0	0	1	0	0	0	0	0	0	0	10.7	3	0	0	kein Pacer	0	0.8	72	10.5	398	0.398	2011-06-15	3	4	1	1	-2	1	58	0	0	49.7561	1.62441	102.5
640	UKD-269	265	2015-03-23	1	1			0	70	0	183	127	37.9	2.46	1	0	1	0	1	1	1	1	0	1	0	13	3	0	1	Pacer	1	1.2	64	14.8	1661	1.661	2015-01-08	2	2	1	0	-1	0	48	0	1	44.6602	16.0288	154.5
200	Bonn	243	2017-05-24	2	3	1	0		73.6877	1	188	88.9	25.1528	2.15483	0	0	0	0	0	1	0		0	0		5.96	3	0	1	0	0	1.5	45.7876	14.5	404	0.404		2.5	3	1	0	-2	1	40.4	0	1	40.4	5.6	115.1
514	Bonn	31	2015-03-21	1	1			0	67.9151	0					0	0	0	1	0	0	0		0	0		8.8	2	0	0	0	0	0.97	57.124	13.1				2.5	3	1	0	-1	1	45	0	1	45	0.4	100
623	Bonn	186	2016-11-09	1	1			0	77.4685	0	160	52	20.3125	1.52635	0	0	1	1	1	0	1		0	0		25.3	3	0	1	0	0	1.2	43.5085	10.1	2581	2.581		3	4	1	1	-4	1	45.8	0	1	45.8	17.6	56.5
381	Bonn	259	2017-07-07	1	1			0	76.4849	1	178	89	28.0899	2.0721	0	1	1	0	0	1	0		0	1		42.58	3	0	1	1	1	2.5	25.2028	10.6	940	0.94		2	2	1	0	-1	0	28	1	1	28	11.1	113.6
457	Bonn	327	2018-03-10	1	1			0	75.1397	1	180	70	21.6049	1.88628	0	0	0	1	1	0	1		0	0		12.28	3	0	1	0	0	0.96	76.33	14.7	898	0.898		3	4	1	1	-3	1	57.6	0	0	57.6	-0.3	101.2
512	Bonn	361	2014-03-17	1	1			0	74.5452	1	186	81	23.4131	2.05527	0	0	1	0	0	0	0		0	1		15.54	4	1	0	2	1	2.21	29.2084	11.2				3	4	1	1	-3	1	31.3	1	1	31.3	-5.8	226.2
616	Bonn	406	2014-11-04	4	4	0	1		81.3068	1	185	100	29.2184	2.23906	0	0	1	0	0	0	0		0	0		6.21	2	0	1	0	0	1.05	67.7376	14.4				3	4	1	1	-3	1	56.1	0	0	56.1	-15.1	150.4
612	Bonn	139	2016-04-18	1	1			0	83.789	1	168	90	31.8878	1.9965	0	0	1	1	0	0	0		0	0		11.69	2	0	1	0	0	0.98	72.9048	14.3	239	0.239		2.5	3	1	0	-3	1	72.5	0	0	72.5	-4.5	103.9
777	Koln	101	2015-06-09	1	1			0	82	1	162	75	28.578	1.83712		1	0	0	0	0	0	1	0	0	0	10.89	3		0	0	0	1.37	49	13.1	544	0.544	kein TTE baseline	4	4	1	1	-3	1	#DIV/0!
475	Bonn	493	2012-02-13	1	1			0	89.6356	0	165	65	23.8751	1.71605	0	1	1	0	0	0	0		0	0		8.89	3	0	1	0	0	1.23	41.0523	10.9	1824	1.824		2.5	3	1	0	-3	1	71.9	0	0	71.9	-4.3	100.4
446	Bonn	429	2013-02-23	3	2			1	54.189	0	170	80	27.6817	1.91538	0	0	0	0	0	0	0		0	0		1.85	3	0	0	1	1	0.81	73.6319	14.7	12549	12.549		3	4	1	1	-2	1	36.6	1	1	36.6	-24.8	206
486	Bonn	497	2012-03-12	4	4	0	1		74.7479	1	175	82	26.7755	1.9767	0	1	1	0	0	1	0		0	0		6.32	4	1	1	1	1	1.99	32.9474	11.8	8410	8.41		3	4	1	1	-2	1	32.2	1	1	32.2	-12	171.2
340	Bonn	226	2017-03-17	4	4	0	1		88.7507	1	165	63	23.1405	1.69341	0	0	1	0	0	1	0		0	1		23.52	4	1	1	0	0	1.7	38.1611	10.1	12611	12.611		2.5	3	1	0	-2	1	60	0	0	60	1.9	54.9
617	Bonn	369	2014-05-07	1	1			0	85.1726	1	173	56	18.7109	1.66698	0	0	1	0	0	0	0		0	0		20.15	3	0	0	2	1	3.75	15.4438	10.9	1011	1.011		3	4	1	1	-3	1	37.8	1	1	37.8	23.4	188.6
414	UKD-220	217	2015-09-11	4	4	0	1		71	1	170	82	28.4	1.94	1	1	1	0	0	1	1	1	0	1	0	75.3	3	0	0	ICD	1	1.4	51	12	2764	2.764	04.08.2015, 14:00	3	4	1	1	-3	1	32	1	1	26.5659	2.02062	231.5
403	Bonn	396	2014-09-08	1	1			0	75.4356	0	163	60	22.5827	1.64406	0	0	1	0	0	0	0		0	0		8.59	2	0	1	0	0	1.12	47.3692	13.7	542	0.542		3	4	1	1	-3	1	49.9	0	1	49.9	-11	107.5
637	Bonn	217	2017-02-10	1	1			0	71.8	1	175	93	30.3673	2.08533	0	0	0	0	0	1	0		0	0		5.24	3	0	0	1	1	2	33.026	16.2	4629	4.629		2.5	3	1	0	-1	1	36	1	1	36	2	204
595	Bonn	62	2015-06-29	1	1			0	88.3233	1	178	75	23.6713	1.92673	0	1	1	0	0	1	0		0	0		9.55	3	0	1	1	1	1.42	47.0158	11.6	4123	4.123		2	2	1	0	-1	0	50.6	0	0	50.6	-8.6	125
447	Bonn	433	2013-03-20	1	1			0	73.8384	1	178	90	28.4055	2.08197	0	0	1	1	0	0	0		0	0		26.24	2	0	1	3	1	3.23	18.8867	11.7	21441	21.441		3	4	1	1	-2	1	50.5	0	0	50.5	1.6	144.7
142	Bonn	140	2016-04-27	4	4	0	1		66.5562	1	189	120	33.5937	2.45727	0	0	1	0	0	0	0		0	0		6.63	2	0	1	0	0	0.96	78.233	14.7	236	0.236		3	4	1	1	-3	1	62.2	0	0	62.2	1.4	86.5
786	Koln	53	2014-12-20	2	3	1	0		84	0	152	41	17.7458	1.31572		0	1	0	0	1	1	1	0	0	0	24.79	3		0	0	0	0.96	51	16.3	14387	14.387	2014-12-19	3	3	1	0	-1	1	39.2157	1	1		0.15083	102
25	Bonn	616	2018-09-10	4	4	0	1		84.9918	1	163	75	28.2284	1.8076	0	0	0	0	0	1	0		0	1			3	0	1	0	0	2.32	26.8907	10.9	23413	23.413		3	4	1	1	-2	1	53.9	0	0	53.9	4.2	60.2
250	Bonn	185	2016-11-07	1	1			0	73.0192	0	168	63.8	22.6049	1.7249	0	0	1	0	0	0	0		0	0		7.6	3	0	1	0	0	1.8	27.5791	15.6	674	0.674		3	4	1	1	-3	1	30	1	1	30	-1.6	140
650	Bonn	576	2018-05-29	1	1			0	86.0986	0	170	65	22.4913	1.7536	0	0	0	0	0	0	0		0	0		11.39	2	0	0	0	0	1.01	51.9578	11.4	499	0.499		3	4	1	1	-3	1	76.9	0	0	76.9	-20.5	100.1
573	Bonn	17	2015-02-13	1	1			0	83.3342	0	165	71	26.079	1.78167	2	0	1	0	0	1	0		2	0		19.63	3	0	0	0	0	1.15	45.0266	14.9	179	0.179		3	4	1	1	-2	1	75.5	0	0	75.5	-10.3	80.6
589	UKD-40	40	2016-08-01	1	1			0	83	0	163	62	23.3	1.67		0	1	0	1	0	0	1	0	1	0	30	3	0	1	kein Pacer	0	1.1	49	10.4	872	0.872	kein Echo							65	0	0	65	-65
795	Koln	20	2014-08-12	4	4	0	1		75	1	172	73	24.6755	1.86756		0	1	1	0	1	1	1	0	1	0	53.28	3		0	CRT	1	1.15	61	12.3			2014-08-05	4	4	1	1	-3	1	25.2595	1	1		0.00364232	289
659	Bonn	201	2016-12-21	1	1			0	81.7808	1					0	0	1	0	0	1	0		0	0		6.61	4	1	0	0	0	1.15	60.915	13.6	173	0.173		3	4	1	1	-4	1	55	0	0	55	1.7	132
645	Bonn	621	2018-09-18	2	3	1	0		75.2822	0	168	75	26.5731	1.84764	0	0	1	0	0	1	0		0	0			3	0	1	0	0	0.95	57.3034	11.7	426	0.426		2	2	1	0	-1	0	56.1	0	0	56.1	2.8	104
581	UKD-96	94	2012-11-05	3	2			1	48	1	169	84	29.4	1.95	0	1	1	0	0	0	0	0	0	0	0	54.9	4	1	1	kein Pacer	0	0.8	97	12.9	1192	1.192		3	4	1	1	-3	1	29	1	1	22.516	-10.5087	548.5
570	Bonn	354	2014-02-17	1	1			0	84.2274	0					2	1	1	0	0	1	0		2	0		20.7	4	1	1	0	0	1.04	50.4567	11.9	7299	7.299		3	4	1	1	-3	1	51.1	0	0	51.1	-16.2	167.8
480	Bonn	467	2013-10-17	3	2			1	70.8767	1		63			0	0	1	0	0	1	0		0	0		9.22	3	0	1	2	1	1.09	66.7107	13.1	12171	12.171		3	4	1	1	-2	1	27.3	1	1	27.3	-12.3	268.3
386	UKD-182	180	2015-02-02	3	2			1	75	1	177	89	28.4	2.09	0	1	1	0	0	1	0	1	0	0	0	7.9	3	0	1	SM	1	1.2	57	13.4	2329	2.329	11.12.2014. 12:18	3	4	1	1	-3	1	60	0	0	52.381	-11.1111	115.5
625	Bonn	542	2011-12-19	1	1			0	55.0493	1	170	73	25.2595	1.84227	0	0	0	0	0	0	0		0	0		2.27	3	0	0	1	1	1.58	45.7525	16	524	0.524		2.5	3	1	0	-1	1	34.5	1	1	34.5	1.3	200.9
564	Bonn	213	2017-02-03	1	1			0	64.9205	1	180	76	23.4568	1.95337		0	1	0	0	1	0			1		5.85	3	0	0	0	0	1.28	56.4162	14.8	263	0.263		2.5	3	1	0	-3	1	55.1	0	0	55.1	12.4	75
597	Bonn	11	2015-02-03	1	1			0	78.5945	0	170	74	25.6055	1.85296	0	0	1	0	0	0	0		0	0		10.92	3	0	1	1	1	1.77	27.7023	11.9				2.5	3	1	0	-2	1	51.2	0	0	51.2	-10.3	175
208	Bonn	298	2017-11-22	4	4	0	1		81.663	1	180	88	27.1605	2.07895	0	0	1	0	0	1	0		0	1		22.68	3	0	1	3	1	2.13	29.919	13.2				3	4	1	1	-3	1	47.1	0	1	47.1	0.2	167.3
551	Bonn	465	2013-10-14	2	3	1	0		68.8329	1	168	67	23.7387	1.76115	0	1	0	1	0	1	0		0	0		6.9	3	0	1	0	0	1.29	55.2516	15.1	2504	2.504		3	4	1	1	-2	1	45.8	0	1	45.8	10.2	191.7
260	Bonn	299	2017-11-27	1	1			0	77.8959	0	171	73.6	25.1701	1.85657	0	0	1	0	0	0	0		0	0		10.29	3	0	1	0	0	0.83	66.5041	10.7				2.5	3	1	0	-2	1	39.8	1	1	39.8	9.8	127.3
536	Bonn	166	2016-08-17	1	1			0	75.6384	0	165	56	20.5693	1.61073	0	0	1	1	0	0	0		0	0		9.76	2	0	1	0	0	0.58	101.172	11.3	422	0.422		2.5	3	1	0	1	1	68.7	0	0	68.7	-1.8	116.8
566	Bonn	415	2013-01-09	1	1			0	84.1808	1	184	71	20.9712	1.92816	0	0	0	0	0	0	0		0	0		10.32	4	1	1	0	0	0.79	93.4024	14.9				3	4	1	1	-1	1	44.6	0	1	44.6	20.7	150.5
459	Bonn	68	2015-07-31	1	1			0	76.5068	1	178	117	36.9272	2.32755		0	1	0	0	1	0			0		4.83	3	0	0	0	0	2.22	28.9038	12.7	1044	1.044		3	4	1	1	-3	1	55.5	0	0	55.5	-0.1	223.8
228	UKD-320	316	2015-02-02	4	4	0	1		72	1	187	69	19.7	1.89	0	1	1	0	0	0	1	0	0	0	0	6.4	3	0	0	ICD	1	2.9	21	12.6	958	0.958	2014-08-14	2	2	1	0	-1	0	30	1	1	34.4538	19.697	178.5
638	Bonn	461	2013-09-10	1	1			0	76.2219	1					0	0	1	1	1	1	1		0	0		13.02	4	1	1	0	0	1.78	37.3243	11.2	8492	8.492		3	4	1	1	-2	1	54.8	0	0	54.8	-21.8	127.7
647	Bonn	230	2017-03-31	1	1			0	82.3726	0	176	64	20.6612	1.78644	0	0	0	0	0	0	0		0	0		8.97	2	0	0	0	0	0.93	57.6645	14.1				3	4	1	1	-3	1	67.8	0	0	67.8	-11	112.9
793	Koln	50	2014-12-16	2	3	1	0		52	1	194	113	30.0244	2.46768		0	1	0	0	0	0	0	0	0	0	4.37	3		0	CRT	1	1.6	44	13.6	1303	1.303	zu schlechte Bilder	3	3	1	0	-1	1	20.8333	1	1		-5.29376	480
591	Bonn	432	2013-03-20	1	1			0	72.2712	0	170	109	37.7163	2.18448	0	0	1	0	0	0	0		0	0		4.28	3	0	1	0	0	0.94	58.4901	16.8	2021	2.021		2.5	3	1	0	-2	1	45.1	0	1	45.1	-2.4	124
548	Bonn	476	2013-11-14	3	2			1	80.4274	1	172	49	16.563	1.5684	0	0	0	1	0	1	0		0	0		13.39	4	1	1	3	1	1.57	42.6749	12.7	6635	6.635		3	4	1	1	-2	1	33.1	1	1	33.1	-13.8	334.3
646	Bonn	485	2012-01-16	1	1			0	78.6055	0	155	53	22.0604	1.50374	0	0	0	0	0	0	0		0	0		4.48	3	0	0	0	0	0.7	80.802	14.2	357	0.357		3	4	1	1	-2	1	70.4	0	0	70.4	4	93.6
439	Bonn	602	2018-08-13	1	1			0	79.7726	0	157	86	34.8899	1.86447	0	1	1	0	0	0	0		0	0		7.94	2	0	1	3	1	1.17	44.5327	9.4	1753	1.753		2	2	1	0	0	0	56.3	0	0	56.3	3.5	125
657	Bonn	330	2018-03-19	1	1			0	79.126	0	170	68	23.5294	1.78755	0	0	0	0	0	0	0		0	0		7.46	3	0	1	0	0	1.36	37.4955	13.1	400	0.4		2	2	1	0	-1	0	64.6	0	0	64.6	2.5	86.4
613	Bonn	271	2017-08-21	1	1			0	85.2	1	190	95		2.23355	1	0	1	0	0	1	0		1	0		7.96	2	0	1	0	0	1.49	44.8025	16.7	2775	2.775		2	2	1	0	-1	0	60.8	0	0	60.8	1.9	52.9
649	UKD-213	211	2012-07-16	1	1			0	70	1	176	80	25.8	2.04	0	1	1	1	0	1	0	1	0	1	0	24.6	3	0	1	kein Pacer	0	1.5	48	12.5	1120	1.12	2012-04-12	3	4	1	1	-3	1	45	0	1	47.3896	0.132743	124.5
658	Bonn	609	2018-08-31	1	1			0	73.6767	0	172	63	21.2953	1.7452	0	0	0	0	0	0	0		0	0		8.08	4	1	0	0	0	6.64	6.10368	8.9				3	4	1	1	-3	1	38.7	1	1	38.7	0.5	131.9
717	Koln	34	2014-10-14	4	4	0	1		82	0	168	60	21.2585	1.67332		0	0	0	0	1	0	0	0	0	0	21.58	2		0	0	0	1.1	49	13.4	12970	12.97	2014-08-13	2	2	1	0	0	0	27.907	1	1		-4.60601	172
626	Bonn	469	2013-10-29	3	2			1	87.5068	1	173	73	24.3911	1.86579	0	0	1	0	0	1	0		0	1		45.65	2	0	1	3	1	2.27	27.4126	7.8	5485	5.485		3	4	1	1	-4	1	45.6	0	1	45.6	-25.6	165.3
524	Bonn	331	2018-03-19	2	3	1	0		71.2767	1	170	94.9	32.8374	2.05959	0	0	1	0	0	0	0		0	0		6.13	3	0	1	2	1	3.51	17.2824	7.1	4838	4.838		2.5	3	1	0	-2	1	55.7	0	0	55.7	-6.7	124.3
593	Bonn	618	2018-09-14	1	1			0	78.2411	1	183	79	23.5898	2.00972	0	0	0	0	0	1	0		0	1			2	0	0	1	1	1.32	52.4238	13.7	1739	1.739		2.5	3	1	0	-1	1	44.9153	0	1	44.9153	3.48475	236
654	Bonn	464	2013-10-07	1	1			0	78.1397	1	178	91	28.7211	2.09177	0	0	1	1	0	1	0		0	0		11.89	3	0	1	1	1	1.1	64.7169	11.6	1217	1.217		2.5	3	1	0	-2	1	33.5	1	1	33.5	23.9	188
762	Koln	132	2015-09-15	3	2			1	65	1	196	96	24.9896	2.28619		0	1	1	0	1	1	1	0	0	0	9.83	3		1	0	0	3.5	15	14.4	1415	1.415	2015-09-14	3	3	1	0	-1	1	52.5	0	0		-6.78571	120
355	Bonn	445	2013-06-05	4	4	0	1		77.7973	0		76			0	0	1	0	0	1	0		0	0		10.68	2	0	1	0	0	1.93	25.1214	10.5	1660	1.66		3	4	1	1	-3	1	58.5	0	0	58.5	0	52.5
598	Bonn	2	2015-01-13	1	1			0	84.6849	0	165	100	36.7309	2.06083	0	0	0	0	0	0	0		0	0		10.74	4	1	1	0	0	1.29	39.3076	11.4	2158	2.158		3	4	1	1	-3	1	69.1	0	0	69.1	-16.2	119.9
452	Bonn	253	2017-06-21	2	3	1	0		77.4521	0	176	84	27.1178	2.00531	0	1	1	0	1	1	1		0	0		11.97	3	0	1	0	0	1.51	33.3756	11.4	1608	1.608		2.5	3	1	0	-2	1	55.7	0	0	55.7	-0.4	58.6
42	Bonn	358	2014-02-24	4	4	0	1		64.6082	1	159	72	28.4799	1.7448	0	1	1	0	1	1	1		0	1		26.24	4	1	0	0	0	1.25	58.0384	13.7	721	0.721		3	4	1	1	-3	1	24.8	1	1	24.8	0.4	305.5
432	Bonn	256	2017-06-30	1	1			0	81.3863	0	152	60	25.9695	1.56285	0	0	1	0	0	1	0		0	0		12.29	2	0	1	0	0	1.55	32.0595	12	678	0.678		2.5	3	1	0	-2	1	41.9	0	1	41.9	8.7	45.5
655	Bonn	544	2011-10-17	1	1			0	75.8438	1	175	80	26.1224	1.95606	0	0	0	1	0	1	0		0	0		10.57	3	0	0	1	1	0.8	94.0261	14.5	813	0.813		2.5	3	1	0	-2	1	35.9	1	1	35.9	-15.7	195.6
[truncated: 121 more columns]

## Sheet: BonnerDussel
No	ID	ID NEU	Datum der Intervention	ARVFchangeTAPSe	ARVFchange	RVchange	RVimprovement	RVpersistent impaired	RVworsening	Alter bei Intervention	Geschlecht	Größe	Gewicht	BMI	BSA	Raucher	Diabetes Mellitus	Hypertonie	COPD	cAVK	KHK	pAVK	Vascular Disease	TIA/ Stroke	Z.n. Bypass OP	Z.n. Klappen OP	Log EuroScore	NYHA	NYHA4	VHF	Pacer	Device	Crea prä	GFR prä	GFRinverse	GFR10increase	GFR60	GFR30	Hb prä	NT-proBNP prä	NTproBNP5000	NTproBNPanalysis	TTE Baseline	Grad der MI (1;2;3)	BaseMRanalysis	BaseMR234	BaseMR4	DeltaMR	BaseMR3
345	Bonn	674	2010-10-25	3	3	2			1	79	1	176	78.5	25.3422	1.94842	0	1	1	0	0	0	0		0	0			3	0	1	1	1	1.94	33.5503	0.29806	3.35503	1	0	11.6					3	4	1	1	-2	1
749	Koln	1	2014-05-27	1	3	2			1	85	0	152	44	19.0443	1.363		0	1	0	0	0	0	0	0	0	0	10.74	2		0	0	0	0.89	57	0.175439	5.7	1	0	13.3	2376	0	2.376	2014-03-13	4	4	1	1	-3	1
226	UKD-1	1	2016-03-18	2	4	4	0	1		61	0	172	130	43.9	2.49	0	0	1	1	0	0	0	0	0	0	0	26.6	3	0	0	kein Pacer	0	1.1	56	0.178571	5.6	1	0	16.3	316	0	0.316	2016-01-14	3	4	1	1	-3	1
461	UKD-2	2	2013-01-14	1	2	3	1	0		77	1	175	75	24.5	1.9	1	0	1	1	1	1	1	1	0	1	1	57.87	3	0	1	SM	1	1.3	52	0.192308	5.2	1	0	8.9	2140	0	2.14	2012-11-28	3	4	1	1	-3	1
644	Bonn	675	2010-12-06		1	1			0	56	1	178	107	33.771	2.24083		0	1	0	0	0	0		0	0			3	0	0	0	0	1.47	49.5532	0.201803	4.95532	1	0	15					3	4	1	1	0	1
714	Koln	3	2014-06-10		4	4	0	1		78	1	173	65	21.7181	1.76737		0	1	0	0	1	0	0	0	0	0	15.08	3		1	ICD	1	1.88	35	0.285714	3.5	1	0	13.1	6108	1	6.108	2014-05-14	4	4	1	1	-3	1
526	UKD-3	3	2017-07-11	1	1	1			0	76	1	182	67	20	1.84	0	0	0	0	0	1	0	0	2	0	0	22	3	0	0	kein Pacer	0	1.1	64	0.15625	6.4	0	0	12.4	2711	0	2.711	2017-06-02	2	2	1	0	-1	0
783	Koln	4	2014-06-13	1	1	1			0	70	1	171	105	35.9085	2.23327		1	0	0	0	1	1	1	2	0	0	5.78	2		0	0	0	1.77	33	0.30303	3.3	1	0	12.2	2015	0	2.015	2014-05-14	4	4	1	1	-3	1
476	Bonn	533	2011-02-11	1	1	1			0	65.9178	0	155	48	19.9792	1.44173	0	0	0	1	0	1	0		0	0		3.13	2	0	0	0	0	0.73	79.7829	0.12534	7.97829	0	0	7.5					3	4	1	1	-1	1
369	UKD-5	5	2013-09-09	1	3	2			1	77	1	182	83	25.1	2.04	0	0	1	0	0	1	1	1	0	0	0	23	3	0	1	CRT	1	3.1	19	0.526316	1.9	1	1	9.8	8285	1	8.285	2013-06-06	3	4	1	1	-3	1
790	Koln	5	2014-06-17	3	4	4	0	1		79	1	174	80	26.4236	1.96638		0	1	0	0	1	0	1	0	1	0	49.84	3		1	CRT	1	3.33	17	0.588235	1.7	1	1	11.9				2014-05-12	4	4	1	1	-2	1
284	Bonn	534	2011-03-08	3	3	2			1	84.4301	0	163	52	19.5717	1.54705	0	0	0	0	0	0	0		0	0		28.49	4	1	1	0	0	1.98	23.989	0.416859	2.3989	1	1	11.4					3	4	1	1	-4	1
329	UKD-6	6	2013-10-14	1	1	1			0	86	1	175	55	18	1.67	1	0	1	1	0	1	0	1	0	0	0	19	3	0	1	SM	1	1.8	37	0.27027	3.7	1	0	14.4	4760	0	4.76	2013-07-11	3	4	1	1	-2	1
631	UKD-7	7	2014-02-03	1	1	1			0	73	1	175	98	32	2.1	0	0	1	0	0	0	0	0	0	0	0	18.6	3	0	1	kein Pacer	0	0.7	94	0.106383	9.4	0	0	11.7	2440	0	2.44	2014-01-30	2	2	1	0	-1	0
704	Koln	7	2014-06-24	4	4	4	0	1		78	0	168	60	21.2585	1.67332		0	0	0	0	0	0	0	0	0	0	18.78	3		1	0	0	0.95	56	0.178571	5.6	1	0	14.8	5112	1	5.112	2014-05-06	4	4	1	1	-3	1
515	Bonn	536	2011-09-26	3	3	2			1	92.0712	0	162	58.8	22.4051	1.62274	0	0	0	1	0	0	0		0	0		23.9	3	0	1	0	0	1.55	31.2667	0.319829	3.12667	1	0	11.7	873	0	0.873		3	4	1	1	-3	1
336	UKD-8	8	2014-02-10	1	1	1			0	81	0	163	69	26	1.74	0	0	1	0	0	1	0	1	0	0	0	39.9	2	0	0	kein Pacer	0	0.7	80	0.125	8	0	0	11.2	1414	0	1.414	2014-01-28	3	4	1	1	-3	1
756	Koln	8	2014-06-24	1	3	2			1	85	1	179	85	26.5285	2.05582		0	0	0	0	0	0	0	2	0	0	14.84	2		0	0	0	0.86	63	0.15873	6.3	0	0	14.3	879	0	0.879	2014-05-12	4	4	1	1	-2	1
230	Bonn	537	2011-09-26	4	4	4	0	1		87.9096	1	176	69.8	22.5336	1.85354	0	0	0	1	0	1	0		0	0		41.69	3	0	1	0	0	3.01	19.7757	0.50567	1.97757	1	1	9.8	4248	0	4.248		3	4	1	1	-2	1
703	Koln	9	2014-07-01	4	4	4	0	1		86	0	158	72	28.8415	1.77764		1	1	1	0	1	1	1	0	1	0	76.76	3		0	0	0	1.16	46	0.217391	4.6	1	0	14.1	3637	0	3.637	2014-05-02	3	3	1	0	-2	1
379	UKD-9	9	2016-10-04		1	1			0	74	1	168	79	28	1.89	0	1	1	1	0	0	0	0	0	0	0	41.6	4	1	1	kein Pacer	0	2.8	21	0.47619	2.1	1	1	10.2	35000	1	35	2016-09-09	3	4	1	1	-3	1
776	Koln	10	2014-07-01	2	2	3	1	0		68	0	162	97	36.9608	2.08926		0	1	0	0	1	0	1	0	1	0	11.27	3		1	0	0	0.9	58	0.172414	5.8	1	0	12.2				2014-04-07	3	3	1	0	-2	1
166	UKD-10	10	2016-04-11	2	4	4	0	1		57	0	155	74	28	1.74	0	0	1	0	0	1	0	1	0	0	0	31	3	0	0	ICD	1	1.5	37	0.27027	3.7	1	0	12.9	5780	1	5.78	2016-02-19	1	1	0	0	1	0
78	Bonn	538	2011-09-28	2	2	3	1	0		81.5178	1	168	66	23.3844	1.74993	0	1	1	0	0	1	0		0	1		38.73	4	1	1	3	1	2.13	29.9298	0.334115	2.99298	1	1	10.6	2897	0	2.897		3	4	1	1	-2	1
707	Koln	11	2014-07-08	2	4	4	0	1		91	0	163	65	24.4646	1.71553		0	1	0	0	0	0	1	2	0	0	8.44	3		1	0	0	0.98	55	0.181818	5.5	1	0	12.4	3120	0	3.12		4	4	1	1	-3	1
462	UKD-11	11	2017-06-06	1	1	1			0	81	0	166	94	34.1	2.8	0	0	1	0	0	0	1	1	0	0	0	51	3	0	0	kein Pacer	0	1.4	35	0.285714	3.5	1	0	9.1	1395	0	1.395	2017-05-03	3	4	1	1	-2	1
152	Bonn	552	2011-09-28	4	4	4	0	1		78.1479	1	165	67	24.6097	1.7383	0	0	0	0	0	1	0		0	0		5.14	2	0	1	0	0	0.83	89.5694	0.111645	8.95694	0	0	10.7	10346	1	10.346		3	4	1	1	-2	1
766	Koln	12	2014-07-08	1	2	3	1	0		78	1	175	70	22.8571	1.84466		0	1	0	0	1	0	1	2	0	0	7.62	2		1	ICD	1	1.49	46	0.217391	4.6	1	0	11.9					4	4	1	1	-3	1
498	UKD-13	13	2013-04-22	1	1	1			0	86	1	156	55	22.6	1.54	0	0	1	0	1	1	1	1	0	0	0	16	2	0	0	kein Pacer	0	1	68	0.147059	6.8	0	0	14.9	353	0	0.353	2013-02-27	3	4	1	1	-4	1
297	Bonn	539	2011-10-04	1	1	1			0	68.3479	1	168	105	37.2024	2.13168	0	0	1	1	1	1	1		0	0		22.35	3	0	1	1	1	1.75	38.9155	0.256967	3.89155	1	0	13.2	3754	0	3.754		3	4	1	1	-3	1
725	Koln	13	2014-07-15	3	4	4	0	1		70	1	178	62	19.5682	1.75087		0	1	0	0	1	0	1	2	1	0	20.2	3		1	ICD	1	3.09	19	0.526316	1.9	1	1	11.5				2014-07-14	4	4	1	1	-2	1
809	Koln	14	2014-07-15	1	1	1			0	79	1	180	104	32.0988	2.28035		1	0	1	0	1	0	0	0	0	0	14.56	3		1	CRT	1	3.71	15	0.666667	1.5	1	1	11				2014-07-14	4	4	1	1	-3	1
655	Bonn	544	2011-10-17	1	1	1			0	75.8438	1	175	80	26.1224	1.95606	0	0	0	1	0	1	0		0	0		10.57	3	0	0	1	1	0.8	94.0261	0.106353	9.40261	0	0	14.5	813	0	0.813		2.5	3	1	0	-2	1
778	Koln	15	2014-07-17	1	1	1			0	75	1	170	84	29.0657	1.99165		0	1	0	0	1	0	0	0	0	0	4.25	3		1	0	0	1.28	49	0.204082	4.9	1	0	7.9	3614	0	3.614	____	4	4	1	1	-3	1
464	UKD-15	15	2014-11-10	1	3	2			1	71	1	167	75.5	27.1	1.87	0	0	1	0	0	1	0	1	0	1	0	27.8	3	0	0	kein Pacer	0	1.1	73	0.136986	7.3	0	0	14.9	437	0	0.437	2014-06-26	2	2	1	0	-2	0
90	UKD-16	16	2013-04-26	4	4	4	0	1		82	1	167	64	23	1.72	0	0	1	0	0	0	0	0	0	0	0	18.4	3	0	1	SM	1	2.7	39	0.25641	3.9	1	0	14.1	16061	1	16.061	2013-04-18	3	4	1	1	-2	1
712	Koln	16	2014-07-22	1	4	4	0	1		83	1	174	80	26.4236	1.96638		1	1	0	0	0	0	0	0	0	0	7.03	3		0	ICD	1	1.07	61	0.163934	6.1	0	0	8	3614	0	3.614	2014-07-21	4	4	1	1	-2	1
796	Koln	17	2014-07-29	4	4	4	0	1		92	0	160	66	25.7812	1.7127		0	0	0	0	0	0	0	0	0	0	15.21	3		1	0	0	1.69	26	0.384615	2.6	1	1	10.6	6277	1	6.277	2014-07-28	4	4	1	1	-2	1
143	Bonn	553	2011-10-17	4	4	4	0	1		73.7589	0	160	58	22.6562	1.59886	0	1	1	0	0	1	0		0	0		8.08	3	0	1	3	1	1.46	35.0439	0.285356	3.50439	1	0	12	2731	0	2.731		3	4	1	1	-3	1
409	UKD-17	17	2017-05-09	1	1	1			0	80	1	183	79	23.6	2	0	1	1	0	0	1	0	0	0	1	0	35	2	0	0	kein Pacer	0	1.2	60	0.166667	6	0	0	14	3391	0	3.391	2015-03-30	1	1	0	0	0	0
772	Koln	18	2014-07-29	4	4	4	0	1		93	1	176	67	21.6296	1.80985		1	0	1	0	1	1	1	2	0	0	58.13	3		1	0	0	1.61	37	0.27027	3.7	1	0	10.8	12592	1	12.592	2014-07-28	4	4	1	1	-3	1
668	UKD-18	18	2015-04-27		3	2			1	79	1	173	66	22.1	1.79	0	0	1	0	0	1	0	0	0	1	0	19.37	3	0	0	SM	1	1.4	48	0.208333	4.8	1	0	12	4244	0	4.244	2015-02-26	2	2	1	0	-1	0
754	Koln	19	2014-07-29	2	4	4	0	1		87	1	168	75	26.5731	1.87083		0	1	0	0	1	0	1	0	0	0	8.46	3		1	CRT	1	1.25	52	0.192308	5.2	1	0	12.9				2014-07-28	4	4	1	1	-3	1
795	Koln	20	2014-08-12	3	4	4	0	1		75	1	172	73	24.6755	1.86756		0	1	1	0	1	1	1	0	1	0	53.28	3		0	CRT	1	1.15	61	0.163934	6.1	0	0	12.3				2014-08-05	4	4	1	1	-3	1
497	UKD-20	20	2016-05-27	1	2	3	1	0		67	1	175	83	27.1	1.99	1	0	1	0	1	1	0	1	0	1	0	18.87	3	0		ICD	1	1.3	54	0.185185	5.4	1	0	11.8	1422	0	1.422	2016-03-14	3	4	1	1	-3	1
493	UKD-21	21	2016-04-25	1	2	3	1	0		21	0	164	85	31.6	1.91	0	0	1	0	0	0	0	0	0	1	0	6	3	0	1	kein Pacer	0	1.1	52	0.192308	5.2	1	0	14.4	1976	0	1.976	2016-03-07	2	2	1	0	-1	0
530	UKD-22	22	2015-11-27	1	1	1			0	74	0	163	70	28	1.71	1	0	1	1	0	1	1	1	0	0	0	49	3	0	0	ICD	1	2.2	16	0.625	1.6	1	1	10.4	16667	1	16.667	20.10.2015, 17:42	3	4	1	1	0	1
726	Koln	23	2014-08-26	1	3	2			1	86	1	182	80	24.1517	2.01108		0	0	0	0	0	0	0	0	0	0	8.46	3		1	0	0	0.84	76	0.131579	7.6	0	0	9.4				2014-07-09	4	4	1	1	-2	1
466	UKD-24	24	2014-06-23	1	1	1			0	67	1	178	80	25.3	1.99	0	1	1	1	0	1	1	1	0	1	0	27.6	4	1	1	SM	1	0.9	89	0.11236	8.9	0	0	8.5	3868	0	3.868	2014-06-04	2	2	1	0	0	0
253	Bonn	554	2011-10-31	1	1	1			0	80.2658	0	164	65	24.1672	1.70851	1	1	1	0	0	1	0		1	0		8.44	2	0	1	0	0	0.8	68.9694	0.144992	6.89694	0	0	12.2	1906	0	1.906		3	4	1	1	-2	1
734	Koln	25	2014-09-16	3	4	4	0	1		64	1	175	85	27.7551	2.03272		0	1	0	0	1	0	1	2	1	0	25	4	1	0	CRT	1	3.23	19	0.526316	1.9	1	1	12.5	2984	0	2.984	2014-07-08	4	4	1	1	-3	1
532	UKD-25	25	2016-04-11	3	3	2			1	85	1	182	58	17.5	1.76	0	0	1	0	0	0	0	0	0	0	0	33.6	3	0	1	kein Pacer	0	1	66	0.151515	6.6	0	0	11.7	2289	0	2.289	16.03.2016, 16:43	2	2	1	0	0	0
740	Koln	26	2014-09-16	1	3	2			1	78	1	178	63	19.8839	1.76494		0	1	0	0	1	0	1	0	0	0	18.35	2		0	0	0	1.4	48	0.208333	4.8	1	0	12.1	2220	0	2.22	2014-07-10	4	4	1	1	-2	1
144	Bonn	555	2011-10-31	4	4	4	0	1		70.5452	1	172	90	30.4218	2.03085	0	1	1	0	0	0	0		0	0		10.03	3	0	1	0	0	1.91	34.9532	0.286097	3.49532	1	0	13.1	5416	1	5.416		2.5	3	1	0	-2	1
672	UKD-26	26	2015-06-16		1	1			0	75	1	164	60	22.3	1.95	1	0	1	0	0	1	0	0	0	1	0	20.68	3	0	0	kein Pacer	0	1.1	67	0.149254	6.7	0	0	13.5	934	0	0.934	08.06.2015, 15:09	2	2	1	0	-1	0
681	UKD-27	27	2016-10-11		1	1			0	81	0	153	100	42.7	1.96	0	1	1	0	0	1	0	0	2	0	0	45.15	3	0	1	kein Pacer	0	1.2	43	0.232558	4.3	1	0	11.2	3623	0	3.623	2016-09-07	2.5	3	1	0	-2	1
189	Bonn	545	2011-11-09	2	2	3	1	0		82.4959	0	165	59	21.6713	1.64685	0	1	0	0	0	0	0		0	0		38.8	3	0	0	0	0	0.79	69.5896	0.1437	6.95896	0	0	12	2706	0	2.706		2.5	3	1	0	-1	1
758	Koln	28	2014-09-23	2	4	4	0	1		80	0	158	58	23.2335	1.59548		0	1	0	0	1	0	1	2	1	0	33.61	3		1	0	0	1.46	37	0.27027	3.7	1	0	11.5	2902	0	2.902	2014-08-20	4	4	1	1	-2	1
127	UKD-28	28	2017-08-02	4	4	4	0	1		78	1	180	89	27.5	2.14		0	1	0	0	1	0	0	0	0	0	49	3	0	1	ICD	1	1.4	48	0.208333	4.8	1	0	12.3	12728	1	12.728	07.07.2016, 12:32	3	4	1	1	-2	1
805	Koln	29	2014-09-30	1	1	1			0	86	0	153	60	25.6312	1.59687		0	1	0	0	0	0	0	0	0	0	10.74	3		0	0	0	1.9	24	0.416667	2.4	1	1	12.2	550	0	0.55	2014-05-28	4	4	1	1	-3	1
582	UKD-29	29	2016-01-08	1	1	1			0	75	0	164	75	27.9	1.82	0	0	1	0	0	0	1	1	0	0	0	51.5	4	1	1	kein Pacer	0	1	53	0.188679	5.3	1	0	14.4	560	0	0.56	2015-12-23	2	2	1	0	-1	0
138	Bonn	547	2011-11-09	4	4	4	0	1		80.6438	1	162	73	27.8159	1.779	0	0	1	0	0	1	0		0	1		37.16	4	1	1	1	1	1.21	57.6063	0.173592	5.76063	1	0	10.7	3019	0	3.019		2.5	3	1	0	-1	1
372	UKD-30	30	2016-05-02	1	1	1			0	76	1	190	117	32.4	2.44	0	1	1	0	0	1	1	1	0	1	0	51	4	1	1	kein Pacer	0	3	19	0.526316	1.9	1	1	8.5	6337	1	6.337	15.04.2016, 16:45	3	4	1	1	-2	1
295	Bonn	546	2011-11-21	3	4	4	0	1		75.6137	0					0	0	0	1	0	0	0		0	0		41.04	2	0	1	2	1	0.82	67.8492	0.147386	6.78492	0	0	14.7	12648	1	12.648		3	4	1	1	-3	1
511	Bonn	548	2011-11-21	1	2	3	1	0		71.6904	1	178	73	23.04	1.90473	0	1	1	0	0	1	0		0	0		5.24	2	0	1	1	1	1.11	65.1744	0.153435	6.51744	0	0	14.2	721	0	0.721		3	4	1	1	-3	1
282	UKD-31	31	2016-06-10	1	4	4	0	1		83	0	158	66	26.4	1.67	1	0	1	0	0	1	1	1	0	1	0	66	4	1	1	kein Pacer	0	1.3	38	0.263158	3.8	1	0	10.3	2207	0	2.207	10.05.2016, 16:46	3	4	1	1	-2	1
804	Koln	32	2014-10-07	1	1	1			0	72	1	198	97	24.7424	2.30976		0	1	0	0	1	0	1	0	1	0	8.48	3		1	CRT	1	1.5	47	0.212766	4.7	1	0	13.9	1972	0	1.972	2014-08-28	4	4	1	1	-3	1
568	Bonn	550	2011-11-23	1	1	1			0	84.674	0	168	70	24.8016	1.79425	0	0	1	0	0	0	0		0	0		41.39	2	0	1	0	0	1.53	32.2831	0.30976	3.22831	1	0	10.5	4504	0	4.504		3	4	1	1	-3	1
196	Bonn	541	2011-11-28	4	4	4	0	1		80.5781	1					0	0	0	0	0	1	0		0	1		37.16	3	0	0	2	1	2	32.2617	0.309965	3.22617	1	0	12.1					3	4	1	1	-1	1
717	Koln	34	2014-10-14	3	4	4	0	1		82	0	168	60	21.2585	1.67332		0	0	0	0	1	0	0	0	0	0	21.58	2		0	0	0	1.1	49	0.204082	4.9	1	0	13.4	12970	1	12.97	2014-08-13	2	2	1	0	0	0
373	UKD-34	34	2015-07-20	1	2	3	1	0		56	1	170	85	29	1.97	0	0	0	0	0	0	0	0	0	0	0	33.5	3	0	1	CRT	1	0.8	100	0.1	10	0	0	10	3750	0	3.75	01.06.2015, 12:12	3	4	1	1	-4	1
633	Bonn	549	2011-11-28	3	3	2			1	81.4603	0	172	74.1	25.0473	1.86981	0	0	0	1	0	0	0		0	0		13.11	3	0	1	0	0	0.79	69.7683	0.143332	6.97683	0	0	11.6	1535	0	1.535		3	4	1	1	0	1
798	Koln	35	2014-10-21	1	1	1			0	69	1	175	81	26.449	1.98431		0	1	0	0	1	0	1	0	1	0	10.98	3		0	0	0	1.05	71	0.140845	7.1	0	0	12.7	529	0	0.529	2014-08-26	3	3	1	0	-2	1
335	UKD-35	35	2016-08-05	3	3	2			1	77	0	154	60	25.3	1.58	0	1	1	1	0	0	0	0	0	0	1	24	3	0	1	kein Pacer	0	0.8	70	0.142857	7	0	0	11.5	1001	0	1.001	2016-05-13	2	2	1	0	-1	0
209	UKD-36	36	2013-02-25		2	3	1	0		81	0	170	75	26	1.79	0	0	1	0	0	0	0	0	0	0	1	35.1	4	1	1	kein Pacer	0	0.8	66	0.151515	6.6	0	0	10.2	2135	0	2.135	2012-02-22	3	4	1	1	-2	1
763	Koln	37	2014-10-28	1	2	3	1	0		80	1	175	56	18.2857	1.64992		0	1	0	0	1	0	1	0	0	0	26.71	3		1	0	0	5.47	9	1.11111	0.9	1	1	11.4	21436	1	21.436	2014-07-23	4	4	1	1	-3	1
93	UKD-37	37	2017-04-04	4	4	4	0	1		77	0	177	93	29.7	1.81		0	1	0	1	1	1	1	0	0	0	54.8	3	0	1	kein Pacer	0	0.9	60	0.166667	6	0	0	12.5	7227	1	7.227	02.02.2017, 16:19	2	2	1	0	-1	0
743	Koln	38	2014-11-04	3	4	4	0	1		79	1	182	83	25.0574	2.04844		0	1	0	0	0	0	0	0	0	0	8.1	3		1	0	0	1.41	49	0.204082	4.9	1	0	13.1	5218	1	5.218	2014-11-03	4	4	1	1	-2	1
487	Bonn	540	2011-11-30	1	1	1			0	90.3397	1	172	62	20.9573	1.73337	0	0	0	1	0	1	0		0	0		44.96	3	0	1	0	0	7.05	7.3652	1.35774	0.73652	1	1	10.1					3	4	1	1	-2	1
806	Koln	39	2014-11-04	2	2	3	1	0		89	0	155	64	26.6389	1.65999		0	1	0	0	0	0	0	0	0	0	24.04	3		1	0	0	1.07	45	0.222222	4.5	1	0	10	2307	0	2.307	2014-11-04	4	4	1	1	-2	1
405	UKD-39	39	2015-01-19	1	1	1			0	78	0	165	68	25	1.77	0	0	1	0	0	0	0	0	0	0	0	13	2	0	0	kein Pacer	0	0.9	59	0.169492	5.9	1	0	12.7	2133	0	2.133	17.11.2014, 10:45	3	4	1	1	-2	1
625	Bonn	542	2011-12-19	1	1	1			0	55.0493	1	170	73	25.2595	1.84227	0	0	0	0	0	0	0		0	0		2.27	3	0	0	1	1	1.58	45.7525	0.218567	4.57525	1	0	16	524	0	0.524		2.5	3	1	0	-1	1
698	Koln	40	2014-11-11	1	4	4	0	1		78	0	171	70	23.939	1.82346		0	0	0	0	1	0	1	0	0	0	6.59	3		0	0	0	0.93	58	0.172414	5.8	1	0	13.2	3365	0	3.365	2014-11-11	4	4	1	1	-3	1
589	UKD-40	40	2016-08-01	1	1	1			0	83	0	163	62	23.3	1.67		0	1	0	1	0	0	1	0	1	0	30	3	0	1	kein Pacer	0	1.1	49	0.204082	4.9	1	0	10.4	872	0	0.872	kein Echo
774	Koln	41	2014-11-11	1	1	1			0	86	0	165	74	27.1809	1.84165		0	1	1	0	1	0	1	0	0	0	29.79	3		0	0	0	1.8	24	0.416667	2.4	1	1	10.5	7738	1	7.738	2014-11-11	4	4	1	1	-3	1
124	UKD-42	41	2014-12-18	2	4	4	0	1		75	1	175	87	28.4	2.06	0	0	1	0	0	1	0	1	0	0	0	11.7	3	0	1	kein Pacer	0	1.6	41	0.243902	4.1	1	0	11.9	18288	1	18.288	2014-10-30	3	4	1	1	-2	1
619	UKD-43	42	2012-03-12	1	1	1			0	72	0	160	85	33.2	1.94	0	0	1	0	0	1	0	1	0	0	0	32.26	3	0	0	kein Pacer	0	1.2	45	0.222222	4.5	1	0	11.7	503	0	0.503	2012-01-13	3	4	1	1		1
705	Koln	42	2014-11-18	3	3	2			1	73	1	168	75	26.5731	1.87083		0	0	0	0	1	0	1	0	1	0	17.59	3		0	0	0	1.87	37	0.27027	3.7	1	0	11.8	17640	1	17.64	2014-11-17	4	4	1	1		1
301	Bonn	543	2011-12-19	1	3	2			1	80.5699	0	161	60.9	23.4945	1.63975	1	0	0	0	0	0	0		1	0		16.56	3	0	1	0	0	1	53.2708	0.18772	5.32708	1	0	11.7	3346	0	3.346		3	4	1	1	-1	1
646	Bonn	485	2012-01-16	1	1	1			0	78.6055	0	155	53	22.0604	1.50374	0	0	0	0	0	0	0		0	0		4.48	3	0	0	0	0	0.7	80.802	0.123759	8.0802	0	0	14.2	357	0	0.357		3	4	1	1	-2	1
713	Koln	44	2014-11-25	2	4	4	0	1		73	0	169	57	19.9573	1.6358		0	1	0	0	0	0	0	0	0	0	13.13	3		0	0	0	1.94	23	0.434783	2.3	1	1	12.1	8085	1	8.085	2014-11-24	3	3	1	0	0	1
19	Bonn	486	2012-01-16	4	4	4	0	1		73.9452	1	174	77	25.4327	1.91656	2	1	1	0	0	1	0		2	1		28.54	2	0	1	0	0	1.14	62.8031	0.159228	6.28031	0	0	13.4	1854	0	1.854		3	4	1	1	-3	1
427	UKD-45	44	2016-11-08	3	3	2			1	78	1	168	75	26.6	1.85	0	1	1	1	0	1	0	0	0	0	0	42	3	0	1	SM	1	1.1	67	0.149254	6.7	0	0	14.2	1937	0	1.937	2016-10-27	3	4	1	1	-4	1
193	Bonn	487	2012-01-25	4	4	4	0	1		83.5699	1	173	76	25.3934	1.898	0	0	1	0	0	1	0		0	1		18.06	3	0	1	0	0	1.94	33.1695	0.301482	3.31695	1	0	9.7	4587	0	4.587		3	4	1	1	-2	1
715	Koln	45	2014-11-25	3	4	4	0	1		85	0	152	56	24.2382	1.53768		0	0	0	0	0	0	0	0	0	0	20.58	3		1	0	0	2.23	20	0.5	2	1	1	13.5	6217	1	6.217	2014-11-24	4	4	1	1	-2	1
88	UKD-46	45	2016-06-13	4	4	4	0	1		59	1	190	98	27.1	2.26	1	1	1	0	0	1	0	0	0	1	0	21.2	3	0	1	CRT	1	1.2	69	0.144928	6.9	0	0	12	1292	0	1.292	2016-05-10	3	4	1	1	-3	1
27	Bonn	488	2012-01-27	4	4	4	0	1		62.7397	1	170	58	20.0692	1.6707	0	0	0	0	0	0	0		0	0		10.27	3	0	1	1	1	5.74	10.0543	0.994598	1.00543	1	1	12.6	77324	1	77.324		3	4	1	1	-3	1
91	UKD-47	46	2017-03-17	2	4	4	0	1		79	1	182	116	35	2.36	0	1	1	1	0	1	0	0	0	1	0	32	4	1	0	kein Pacer	0	1.6	41	0.243902	4.1	1	0	121	6164	1	6.164	2017-03-20	3	4	1	1	-2	1
224	UKD-48	47	2013-02-04		4	4	0	1		79	0	160	52	20.3	1.53	0	0	1	0	0	0	0	0	0	0	0	13	3	0	1	kein Pacer	0	1	10.6	0.943396	1.06	1	1	10.6	2511	0	2.511	2012-10-24	3	4	1	1	0	1
28	Bonn	489	2012-02-01	4	4	4	0	1		82.4	0	155	58	24.1415	1.56248	0	0	0	0	0	1	0		0	0		15.8	3	0	1	3	1	0.91	59.1255	0.169132	5.91255	1	0	14.6	3145	0	3.145		3	4	1	1	-3	1
287	Bonn	491	2012-02-09	1	1	1			0	59.8712	1	180	117	36.1111	2.34649	0	1	0	0	0	1	0		0	0		8.57	3	0	1	1	1	3.37	18.7663	0.532871	1.87663	1	1	12.3					2.5	3	1	0	-2	1
417	UKD-49	48	2014-10-20	1	2	3	1	0		86	1	176	84	27.1	2.03	0	0	1	0	1	1	0	1	0	1	1	27.7	2	0	1	SM	1	1.5	43	0.232558	4.3	1	0	11.5	2067	0	2.067	2014-10-13	3	4	1	1	-3	1
785	Koln	48	2014-12-09	2	2	3	1	0		84	0	154	53	22.3478	1.50573		0	0	0	0	0	0	0	0	0	0	14.61	3		0	0	0	0.73	67	0.149254	6.7	0	0	10.8	19076	1	19.076	2014-12-08	3	3	1	0	-1	1
757	Koln	49	2014-12-09	4	4	4	0	1		75	0	160	62	24.2188	1.65999		1	0	0	1	1	0	0	0	0	1	33.46	3		1	0	0	0.85	66	0.151515	6.6	0	0	11.5	2225	0	2.225	Z.n. Prothese	4	4	1	1	-2	1
500	UKD-50	49	2017-05-23	1	1	1			0	70	0	165	80	29.4	1.87	0	1	0	1	0	1	1	1	0	0	0	33.37	3	0	1	kein Pacer	0	0.8	71	0.140845	7.1	0	0	11	3432	0	3.432	2017-05-19	1	1	0	0	2	0
793	Koln	50	2014-12-16	1	2	3	1	0		52	1	194	113	30.0244	2.46768		0	1	0	0	0	0	0	0	0	0	4.37	3		0	CRT	1	1.6	44	0.227273	4.4	1	0	13.6	1303	0	1.303	zu schlechte Bilder	3	3	1	0	-1	1
739	Koln	51	2014-12-16	2	4	4	0	1		87	0	165	56	20.5693	1.60208		0	0	0	0	0	0	0	0	0	0	42.44	4	1	1	0	0	2.3	20	0.5	2	1	1	12.4	13843	1	13.843	2014-12-15	4	4	1	1	-2	1
365	UKD-52	51	2015-05-18	1	1	1			0	91	1	170	64	22.1	1.72	1	0	1	1	0	0	0	0	0	0	1	20	3	0	1	0	0	1.6	37	0.27027	3.7	1	0	13.8	2077	0	2.077	14.04.2015, 11:32	2	2	1	0	0	0
641	Bonn	492	2012-02-13	1	1	1			0	59.8822	1	163	79	29.7339	1.84797	0	0	1	1	0	1	0		0	0		3.91	3	0	0	0	0	0.78	101.571	0.0984534	10.1571	0	0	13	2508	0	2.508		3	4	1	1	-3	1
720	Koln	52	2014-12-20	1	4	4	0	1		85	0	162	54	20.5761	1.55885		0	1	0	0	0	0	0	0	0	0	11.07	3		1	0	0	0.93	61	0.163934	6.1	0	0	11.4	21198	1	21.198	2014-12-19	4	4	1	1	-2	1
786	Koln	53	2014-12-20	1	2	3	1	0		84	0	152	41	17.7458	1.31572		0	1	0	0	1	1	1	0	0	0	24.79	3		0	0	0	0.96	51	0.196078	5.1	1	0	16.3	14387	1	14.387	2014-12-19	3	3	1	0	-1	1
587	UKD-54	53	2017-01-10	1	1	1			0	89	0	148	77	35.2	1.71	0	0	1	0	0	1	0	0	0	0	0	14	3	0	1	kein Pacer	0	1.1	46	0.217391	4.6	1	0	13.2	603	0	0.603	2016-10-28	3	4	1	1	-3	1
318	UKD-55	54	2014-01-20	3	4	4	0	1		73	1	178	100	32	2.18	0	1	1	0	0	1	0	1	2	0	0	13.9	3	0	1	ICD	1	1.8	33	0.30303	3.3	1	0	11.3	6137	1	6.137	2013-11-20	2	2	1	0	-1	0
731	Koln	54	2014-12-30	3	4	4	0	1		72	1	176	74	23.8895	1.90205		0	1	0	0	1	0	1	0	0	0	21.18	3		1	CRT	1	2.1	30	0.333333	3	1	1	8.4				2014-12-29	4	4	1	1	-3	1
119	UKD-56	55	2014-06-30	4	4	4	0	1		89	1	179	73	22.8	1.9	0	1	0	0	0	1	0	0	0	1	0	50.2	3	0	0	kein Pacer	0	0.9	77	0.12987	7.7	0	0	8.6	17177	1	17.177	10.02.2014, 17:25	2	2	1	0	0	0
735	Koln	55	2015-01-06	1	4	4	0	1		72	1	183	79	23.5898	2.00395		1	1	0	0	1	0	1	0	1	0	22.84	3		1	ICD	1	2.14	12	0.833333	1.2	1	1	11.4	12501	1	12.501	2015-01-05	4	4	1	1	-3	1
14	UKD-57	56	2014-06-02	2	2	3	1	0		82	1	172	62	21	1.72	0	0	1	0	0	1	0	1	0	1	0	36	3	0	1	kein Pacer	0	2.1	29	0.344828	2.9	1	1	10.3	15545	1	15.545	2014-05-30	3	4	1	1	-2	1
781	Koln	56	2015-01-06	1	2	3	1	0		84	1	171	62	21.2031	1.7161		0	1	0	0	1	0	1	0	1	0	25.1	3		0	0	0	0.83	78	0.128205	7.8	0	0	12.2	13067	1	13.067	2015-01-05	4	4	1	1	-3	1
475	Bonn	493	2012-02-13	1	1	1			0	89.6356	0	165	65	23.8751	1.71605	0	1	1	0	0	0	0		0	0		8.89	3	0	1	0	0	1.23	41.0523	0.243591	4.10523	1	0	10.9	1824	0	1.824		2.5	3	1	0	-3	1
207	Bonn	495	2012-02-29	4	4	4	0	1		77.6904	1	182	77	23.246	1.98005	0	1	0	0	1	1	1		0	1		48.26	3	0	1	1	1	1.21	58.0442	0.172282	5.80442	1	0	12.2					3	4	1	1	-2	1
723	Koln	57	2015-01-13	1	4	4	0	1		73	0	150	49	21.7778	1.42887		0	1	0	0	0	0	0	0	0	0	12.87	3		0	0	0	3.1	14	0.714286	1.4	1	1	13.4	12632	1	12.632	2015-01-12	4	4	1	1	-3	1
362	Bonn	496	2012-03-03	1	1	1			0	69.0767	1					1	0	0	0	0	1	0		1	1		10.98	2	0	0	2	1	0.89	84.734	0.118016	8.4734	0	0	11.5	3137	0	3.137		3	4	1	1	-3	1
802	Koln	58	2015-01-13	1	1	1			0	73	0	165	70	25.7117	1.79118		0	1	0	0	1	0	0	0	0	0	4.81	3		1	0	0	0.66	92	0.108696	9.2	0	0	12.1	403	0	0.403	2015-01-12	4	4	1	1	-3	1
495	UKD-59	58	2015-08-28	1	1	1			0	79	1	172	74	23.5	1.87	0	1	1	0	0	1	0	1	0	0	0	27	3	0	0	kein Pacer	0	3.7	15	0.666667	1.5	1	1	9.7	5847	1	5.847	12.08.2015, 14:33	3	4	1	1	-3	1
729	Koln	59	2015-01-20	4	4	4	0	1		51	1	174	86	28.4053	2.03879		0	1	0	0	0	0	1	0	0	0	8.96	2		0	ICD	1	1.17	65	0.153846	6.5	0	0	13.8	3850	0	3.85	2015-01-19	4	4	1	1	-3	1
486	Bonn	497	2012-03-12	3	4	4	0	1		74.7479	1	175	82	26.7755	1.9767	0	1	1	0	0	1	0		0	0		6.32	4	1	1	1	1	1.99	32.9474	0.303514	3.29474	1	0	11.8	8410	1	8.41		3	4	1	1	-2	1
422	UKD-60	59	2017-02-21		1	1			0	85	0	157	61	24.7	1.61	0	0	1	0	0	0	0	0	0	0	0	41.2	3	0	1	kein Pacer	0	0.8	68	0.147059	6.8	0	0	13.8	2340	0	2.34	2017-01-04	3	4	1	1	-2	1
481	Bonn	498	2012-03-12	1	1	1			0	78.6986	0	165	65	23.8751	1.71605	0	0	1	0	0	0	0		0	0		4.48	3	0	1	3	1	1.99	24.1927	0.413348	2.41927	1	1	13.1	10527	1	10.527		3	4	1	1		1
755	Koln	60	2015-01-27	2	4	4	0	1		75	1	170	79	27.3356	1.93146		1	0	0	0	1	1	1	2	0	0	20.35	3		0	ICD	1	2.07	27	0.37037	2.7	1	1	10.8	6422	1	6.422	2015-01-26	4	4	1	1	-3	1
59	UKD-62	60	2017-10-24	4	4	4	0	1		58	1	180	95	29.3	2.15	0	0	1	0	0	1	0	1	0	0	0	32.7	3	0	1	ICD	1	1.5	52	0.192308	5.2	1	0	12.2	4317	0	4.317	2017-08-25	3	4	1	1	-2	1
780	Koln	61	2015-01-29	1	1	1			0	79	1	178	78	24.6181	1.96384		1	0	1	0	1	1	1	0	0	0	35.33	3		1	CRT	1	0.98	69	0.144928	6.9	0	0	9.8	3119	0	3.119	kein TTE baseline	4	4	1	1	-3	1
425	UKD-63	61	2018-08-07	3	4	4	0	1		79	0	160	80	31.3	1.83	0	1	1	0	0	1	0	0	0	0	0	17.33	3	0	1	nein	0	1.35	37	0.27027	3.7	1	0	9.6	3128	0	3.128	2018-06-21	2	2	1	0	2	0
800	Koln	62	2015-02-03	1	1	1			0	78	0	170	73	25.2595	1.85667		0	0	0	0	0	0	0	0	0	0	7.01	1		0	0	0	1.23	41	0.243902	4.1	1	0	12.2	447	0	0.447	2015-02-02	4	4	1	1	-3	1
516	Bonn	499	2012-03-26	3	4	4	0	1		71.5699	1	12:40:00	13:46:00			0	1	1	0	1	1	1		0	0		28.66	2	0	0	1	1	2.68	23.5755	0.42417	2.35755	1	1	13.2	26516	1	26.516		3	4	1	1	-2	1
535	UKD-64	62	2016-05-09	1	1	1			0	72	0	170	52	18	1.58	0	0	1	0	0	0	0	0	0	0	0	7.58			1	nein	0	0.6	91	0.10989	9.1	0	0	10	1822	0	1.822	nur TEE
328	UKD-65	63	2012-09-10	1	1	1			0	44	1	163	88	33.1	1.99	0	0	1	1	0	0	0	0	0	0	0	28.5	3	0	0	kein Pacer	0	1	79	0.126582	7.9	0	0	11.2	1254	0	1.254	nur TEE	3	4	1	1	-3	1
367	UKD-66	64	2013-09-10	1	2	3	1	0		80	1	180	89	27.5	1.89	0	1	1	1	0	0	0	1	0	0	0	25	4	1	1	CRT	1	1.8	37	0.27027	3.7	1	0	11.2	7706	1	7.706	2013-09-09	3	4	1	1	-3	1
773	Koln	64	2015-02-10	2	2	3	1	0		86	1	180	78	24.0741	1.97484		0	1	0	0	0	0	0	0	0	0	20.52	3		1	0	0	1.32	49	0.204082	4.9	1	0	12.1	12220	1	12.22	2015-02-09	4	4	1	1	-3	1
99	Bonn	500	2012-03-26	4	4	4	0	1		74.3315	1	174	49	16.1844	1.5816	0	1	1	1	0	1	0		0	0		30.45	2	0	0	0	0	1.1	65.3767	0.15296	6.53767	0	0	13.7	8958	1	8.958		3	4	1	1	-3	1
426	UKD-67	65	2017-01-10	1	1	1			0	70	1	170	68	23.5	1.81	0	1	1	0	0	1	0	0	0	1	0	42	3	0	0	ICD	1	0.9	88	0.113636	8.8	0	0	14	2391	0	2.391	26.10.2016, 10:35	3	4	1	1	-3	1
702	Koln	66	2015-02-24	4	4	4	0	1		77	1	165	81	29.7521	1.92678		1	1	0	0	1	0	0	0	0	0	6.73	3		0	0	0	1.5	45	0.222222	4.5	1	0	14.4	6478	1	6.478	2015-02-19	4	4	1	1	-2	1
22	Bonn	501	2012-04-02	4	4	4	0	1		64.1589	1	180	98	30.2469	2.17626	0	0	1	0	0	0	0		0	0		10.9	3	0	1	2	1	2.8	22.9163	0.436371	2.29163	1	1	12.8	22445	1	22.445		3	4	1	1	-2	1
37	UKD-68	66	2017-03-24	2	4	4	0	1		84	1	175	83	27.1	1.87	0	0	0	0	0	1	0	0	0	1	1	53	3	0	1	CRT	1	1.9	31	0.322581	3.1	1	0	11.2	25472	1	25.472	2017-02-16	3	4	1	1	-3	1
4	UKD-69	67	2013-05-06	4	4	4	0	1		71	1	176	70	22.6	1.85	0	0	1	0	0	1	0	0	0	1	0	24	3	0	1	CRT	1	4.4	13	0.769231	1.3	1	1	11	20483	1	20.483	2013-03-31	3	4	1	1	-3	1
782	Koln	67	2015-02-24	1	2	3	1	0		87	1	170	69	23.8754	1.80509		0	0	0	0	0	0	0	0	0	0	8.99	2		0	0	0	0.77	96	0.104167	9.6	0	0	13.2	99	0	0.099	2015-02-23	4	4	1	1	-3	1
266	UKD-70	68	2014-01-20	1	2	3	1	0		73	1	180	82	23	2	0	0	1	0	0	1	0	1	0	1	0	38.8	3	0	0	CRT	1	2.4	26	0.384615	2.6	1	1	9.6	1488	0	1.488	2014-01-06	3	4	1	1	-3	1
727	Koln	68	2015-03-03	3	3	2			1	75	0	170	52	17.9931	1.56702		0	1	1	0	1	0	0	0	0	1	39.43	3		1	CRT	1	1.58	32	0.3125	3.2	1	0	11.8	1660	0	1.66	2015-03-02	3	3	1	0	-1	1
20	Bonn	502	2012-04-02	4	4	4	0	1		76.2712	0	158	82	32.8473	1.83554	0	1	0	0	0	0	0		0	0		19.82	4	1	1	0	0	1.7	29.2001	0.342464	2.92001	1	1	11.9	8241	1	8.241		3	4	1	1	-2	1
378	UKD-71	69	2013-07-01		4	4	0	1		89	1	175	80	26.1	1.96	0	0	1	0	0	1	1	1	0	0	0	26.3	3	0	0	ICD	1	2.7	22	0.454545	2.2	1	1	11.6	1869	0	1.869	07.01.2013/25.04.2013	3	4	1	1	-3	1
694	Koln	69	2015-03-03	3	4	4	0	1		73	0	155	70	29.1363	1.73606		1	1	0	0	1	0	0	0	0	0	9.83	3		1	0	0							11.8	2055	0	2.055	2015-03-03	4	4	1	1	-2	1
491	UKD-72	70	2014-05-22	1	2	3	1	0		80	0	169	69	24.2	1.8	0	0	1	0	0	1	0	1	0	1	0	37	3	0	0	kein Pacer	0	1.3	40	0.25	4	1	0	12	789	0	0.789	2014-03-20	2	2	1	0	-1	0
765	Koln	70	2015-03-10	1	2	3	1	0		75	1	180	79	24.3827	1.98746		0	0	0	0	1	0	1	0	0	0	21.09	3		0	CRT	1	1.3	54	0.185185	5.4	1	0	12.3	6703	1	6.703	2015-02-27	4	4	1	1	-3	1
38	Bonn	503	2012-04-02	4	4	4	0	1		59.326	0	158	80.6	32.2865	1.82215	0	0	1	0	1	1	1		0	1		8.99	3	0	0	0	0	1.58	33.4367	0.299073	3.34367	1	0	12.7	13818	1	13.818		3	4	1	1	-2	1
697	Koln	71	2015-03-10	4	4	4	0	1		77	1	184	92	27.1739	2.16846		1	1	0	0	1	0	0	0	0	1	7.16	3		1	0	0							13	3220	0	3.22	2015-03-09	2	2	1	0	-2	0
51	Bonn	504	2012-05-07	4	4	4	0	1		85.1288	1	177	72	22.9819	1.88588	0	0	1	0	0	1	0		0	0		7.96	4	1	1	0	0	1.6	41.2741	0.242282	4.12741	1	0	13.9	5255	1	5.255		2.5	3	1	0	-1	1
751	Koln	72	2015-03-17	4	4	4	0	1		77	1	180	96	29.6296	2.19089		0	0	1	0	1	0	1	0	1	0	17.47	3		1	CRT	1	0.96	74	0.135135	7.4	0	0	13	824	0	0.824	2015-03-16	3	3	1	0	-1	1
711	Koln	73	2015-03-10	4	4	4	0	1		70	1	177	75	23.9395	1.92029		0	1	0	0	1	0	1	0	1	0	21	3		1	0	0	1.41	45	0.222222	4.5	1	0	8.1	6331	1	6.331	2015-02-18	3	3	1	0	-2	1
133	UKD-75	73	2016-06-13		4	4	0	1		81	1	174	102	33.7	2.16		1	1	0	1	1	0	0	0	1	1	7.2	3	0	1	CRT	1	1	69	0.144928	6.9	0	0	11.7	4023	0	4.023	2016-05-12	2	2	1	0	-1	0
556	UKD-76	74	2014-01-21	1	1	1			0	62	0	180	83	26	2.03	0	0	0	0	0	1	0	1	0	0	0	21	2	0	0	kein Pacer	0	1	59	0.169492	5.9	1	0	9.7	2137	0	2.137	2014-01-08	3	4	1	1	-1	1
722	Koln	74	2015-03-18	1	4	4	0	1		53	0	165	107	39.3021	2.21454		1	1	0	0	0	0	0	0	0	0	3.13	3		0	CRT	1	0.94	64	0.15625	6.4	0	0	13.2	280	0	0.28	2015-03-17	3	3	1	0	-2	1
465	UKD-77	75	2015-06-22	1	2	3	1	0		89	0	167	65	22	1.73	0	1	0	0	1	0	0	1	0	0	0	20.23	3	0	1	Pacer	1	0.9	54	0.185185	5.4	1	0	11.7	826	0	0.826	2015-05-26	2	2	1	0	0	0
420	UKD-78	76	2014-12-05	1	1	1			0	88	0	150	63	28	1.62	0	1	1	0	1	1	0	1	2	0	0	24.15	3	0	1	kein Pacer	0	1.3	36	0.277778	3.6	1	0	10.8	3630	0	3.63	24.09.2014, 09:02	3	4	1	1	-3	1
741	Koln	76	2015-03-26	1	4	4	0	1		77	1	184	76	22.448	1.9709		1	0	0	0	1	1	1	0	0	0	15.8	3		1	0	0	5.83	9	1.11111	0.9	1	1	10.8	9775	1	9.775	2015-02-19	4	4	1	1	-3	1
351	Bonn	506	2012-05-14	1	2	3	1	0		71.9479	1					0	1	1	0	1	1	1		0	1		22.5	2	0	1	0	0	1.12	64.4564	0.155144	6.44564	0	0	11.7	3396	0	3.396		3	4	1	1	-2	1
761	Koln	77	2015-03-31	1	3	2			1	78	1	180	84	25.9259	2.04939		1	0	0	0	1	0	1	0	0	0	25.87	2		0	CRT	1	1.85	33	0.30303	3.3	1	0	12.9	6499	1	6.499	2015-03-31	4	4	1	1	-2	1
324	UKD-80	78	2014-07-28	1	2	3	1	0		68	1	170	80	27.7	1.94	0	1	1	1	0	1	1	1	0	1	0	50.12	3	0	0	kein Pacer	0	1.3	58	0.172414	5.8	1	0	11	2236	0	2.236	2014-05-30	2	2	1	0	-2	0
700	Koln	78	2015-03-31	3	3	2			1	81	1	178	81	25.565	2.00125		0	1	0	0	1	0	0	0	0	0	15.62	2		1	0	0	1.97	32	0.3125	3.2	1	0	11.8	5820	1	5.82	2015-03-30	4	4	1	1	-2	1
753	Koln	79	2015-04-07	1	4	4	0	1		81	1	173	64	21.3839	1.75373		0	0	0	0	0	0	0	0	0	0	5.83	3		1	0	0	1.65	39	0.25641	3.9	1	0	11.7	8323	1	8.323	2015-04-02	4	4	1	1	-3	1
468	UKD-81	79	2017-07-18	1	1	1			0	84	0	165	60	22	1.66	0	0	1	0	0	1	0	0	0	0	0	19	3	0	0	SM	1	1.4	35	0.285714	3.5	1	0	12.7	906	0	0.906	2017-06-29	3	4	1	1	-3	1
710	Koln	80	2015-04-07	1	4	4	0	1		79	1	193	102	27.3833	2.33845		0	1	0	0	0	0	0	0	0	0	15.08	2		1	0	0	0.94	77	0.12987	7.7	0	0	9.8	4857	0	4.857	2015-04-02	4	4	1	1	-2	1
384	Bonn	508	2012-05-21	1	2	3	1	0		86.9589	1	167	60	21.5139	1.67321	0	0	0	0	0	0	0		0	0		8.99	2	0	0	0	0	1.65	39.6626	0.252127	3.96626	1	0	12.1	535	0	0.535		3	4	1	1	-2	1
472	UKD-83	81	2017-05-23	1	1	1			0	78	0	168	62	22	1.7	0	0	1	0	0	1	1	1	2	0	0	2	3	0	0	kein Pacer	0	1	58	0.172414	5.8	1	0	12.1	427	0	0.427	2016-10-26	3	4	1	1	-3	1
699	Koln	82	2015-04-14	1	3	2			1	72	0	162	82	31.2452	1.92094		0	1	0	0	0	0	0	0	0	0	6.71	3		0	0	0	0.87	67	0.149254	6.7	0	0	11.9	1441	0	1.441	2015-04-14	4	4	1	1	-3	1
349	Bonn	509	2012-05-21	1	1	1			0	74.2877	1	170	97	33.564	2.07883	0	0	1	0	0	1	0		0	0		3.99	3	0	1	1	1	1.12	64.039	0.156155	6.4039	0	0	16.7	3595	0	3.595		3	4	1	1	-3	1
624	Bonn	510	2012-06-26	1	1	1			0	72.8493	0	175	78	25.4694	1.93513	0	0	0	0	0	0	0		0	0		6.34	2	0	1	0	0	1.88	26.2417	0.381073	2.62417	1	1	10.5	2133	0	2.133		2.5	3	1	0	-2	1
797	Koln	83	2015-04-21	1	1	1			0	91	0	150	40	17.7778	1.29099		0	1	0	0	1	0	1	0	0	0	23.65	3		0	0	0	1.25	38	0.263158	3.8	1	0	11	18285	1	18.285	2015-04-10	4	4	1	1	0	1
453	Bonn	511	2012-06-26	1	1	1			0	78.3918	0	155	56.8	23.642	1.54866	0	0	1	0	0	0	0		0	0		8.64	2	0	0	0	0	1.09	48.497	0.206198	4.8497	1	0	10.1	2031	0	2.031		3	4	1	1	-4	1
759	Koln	84	2015-04-21	1	3	2			1	71	1	184	83	24.5156	2.05967		0	0	0	0	0	0	0	2	0	1	17.96	2		0	CRT	1	1.35	49	0.204082	4.9	1	0	14.9	4318	0	4.318	2015-02-17	4	4	1	1	-3	1
269	UKD-86	84	2016-09-27	1	2	3	1	0		79	0	158	60	24	1.61		0	1	1	0	1	0	0	2	0	0	37	3	0	1	kein Pacer	0	1.2	44	0.227273	4.4	1	0	7.8	1144	0	1.144	2016-08-23	3	4	1	1	-4	1
590	Bonn	512	2012-06-27	1	1	1			0	83.0986	0	145	71	33.7693	1.62234	0	0	0	0	0	1	0		0	0		5.77	3	0	1	0	0	1.33	38.0925	0.262519	3.80925	1	0	8.8	2060	0	2.06		3	4	1	1	-3	1
323	UKD-87	85	2014-07-28	1	1	1			0	81	1	182	72	21.7	1.92	0	1	1	0	0	1	0	1	0	1	0	22	3	0	1	kein Pacer	0	1.8	34	0.294118	3.4	1	0	11.7	3003	0	3.003	2014-07-09	2	2	1	0	-1	0
708	Koln	85	2015-04-21	1	3	2			1	68	1	169	80	28.0102	1.93793		1	1	0	0	1	0	0	0	0	0	48.39	3		1	ICD	1	2.75	23	0.434783	2.3	1	1	11.1	18974	1	18.974	2015-04-20	4	4	1	1	-2	1
701	Koln	86	2015-04-28	1	4	4	0	1		85	1	192	114	30.9245	2.46577		1	0	0	0	0	0	0	0	0	0	10.95	3		1	CRT	1	1.59	40	0.25	4	1	0	12.7	2393	0	2.393	2015-04-27	3	3	1	0	-2	1
118	UKD-88	86	2015-11-02	4	4	4	0	1		71	1	171	71	23	1.83	0	1	1	0	0	0	0	0	0	0	0	22.1	3	0	1	ICD	1	1.1	64	0.15625	6.4	0	0	16.3	5767	1	5.767	2015-09-30	2	2	1	0	-1	0
677	UKD-89	87	2014-05-26		1	1			0	85	1	174	73	24.4	2.5	0	0	1	0	0	1	0	1	0	0	1	32.9	3	0	1	SM	1	1.3	60	0.166667	6	0	0	11.2	5624	1	5.624	2014-01-23	3	4	1	1	-2	1
745	Koln	87	2015-04-28	1	3	2			1	73	1	176	75	24.2123	1.91485		0	0	0	0	0	0	0	0	0	0	9.79	3		0	0	0	1.37	51	0.196078	5.1	1	0	15	3977	0	3.977	2015-04-17	4	4	1	1	-2	1
98	Bonn	513	2012-07-04	2	2	3	1	0		74.5726	1	180	72	22.2222	1.909	0	0	0	0	0	1	0		0	0		4.25	3	0	1	3	1	1.43	48.2666	0.207183	4.82666	1	0	10.7	1535	0	1.535		2.5	3	1	0	-2	1
807	Koln	88	2015-04-28	1	1	1			0	67	0	158	80	32.0461	1.8738		1	1	1	0	1	0	1	0	0	0	15.39	2		1	ICD	1	1.68	28	0.357143	2.8	1	1	10.8	1468	0	1.468	2015-04-27	4	4	1	1	-3	1
216	UKD-90	88	2015-09-14	4	4	4	0	1		74	1	170	68		1.79	1	1	1	1	0	1	1	1	0	1	0	14.7	3	0	0	Pacer	1	1.9	34	0.294118	3.4	1	0	12.2	15435	1	15.435	2015-05-20	3	4	1	1	-2	1
368	UKD-91	89	2013-05-27	1	4	4	0	1		74	1	180	71	21.9	1.89	0	0	1	0	0	0	0	0	0	0	1	27	3	0	0	ICD	1	1.3	54	0.185185	5.4	1	0	13.5	1895	0	1.895	2013-04-24	3	4	1	1	-2	1
693	Koln	89	2015-05-05	1	4	4	0	1		66	1	178	100	31.5617	2.22361		0	1	0	0	1	0	1	0	1	0	16.56	3		0	CRT	1	1.56	45	0.222222	4.5	1	0	14	2476	0	2.476	2015-05-04	4	4	1	1	-3	1
147	Bonn	514	2012-07-04	2	4	4	0	1		66.4603	1	164	78	29.0006	1.84616	0	0	0	0	0	1	0		0	0		13.56	3	0	1	1	1	1.74	39.3971	0.253826	3.93971	1	0	13.5	1186	0	1.186		2.5	3	1	0	-2	1
770	Koln	90	2015-05-05	3	4	4	0	1		88	0	160	47	18.3594	1.4453		0	1	0	0	1	0	1	2	0	0	43.1	3		0	CRT	1	1.73	29	0.344828	2.9	1	1	12.9	29123	1	29.123	2015-04-30	4	4	1	1	-2	1
254	Bonn	515	2012-08-06	1	4	4	0	1		82.6795	0	153	55	23.4952	1.51329	0	0	0	0	0	1	0		0	0		5.77	3	0	0	0	0	0.92	58.3444	0.171396	5.83444	1	0	11.6	3273	0	3.273		3	4	1	1	-1	1
496	UKD-93	91	2017-02-14	1	1	1			0	63	0	167	80	28.7	1.83	0	0	0	0	0	0	0	0	0	0	1	41.3	3	0	1	nein	0	1	62	0.16129	6.2	0	0	14.3	207	0	0.207
412	UKD-94	92	2014-07-14		1	1			0	85	0	163	69	26	1.68	0	0	1	0	0	0	0	0	0	0	1	43.56	2	0	0	SM	1	0.8	55	0.181818	5.5	1	0	9.8	3639	0	3.639	2014-06-16	2	2	1	0	-1	0
771	Koln	92	2015-05-12	4	4	4	0	1		68	1	176	76	24.5351	1.92758		1	1	0	0	1	0	1	0	0	0	23.72	3		0	CRT	1	2.87	20	0.5	2	1	1	12.5	8690	1	8.69	2015-04-01	4	4	1	1	-3	1
688	Koln	93	2015-05-12	4	4	4	0	1		84	0	160	65	25.3906	1.69967		1	1	0	0	1	0	1	0	1	0	50.3	4	1	1	0	0	0.64	74	0.135135	7.4	0	0	14.7				2015-05-11	4	4	1	1	-3	1
509	UKD-95	93	2017-03-03	1	1	1			0	85	1	176	68	22	1.83	0	0	1	0	0	0	0	0	0	0	0	3	3	0	1	nein	0	1.5	41	0.243902	4.1	1	0	12.8	12109	1	12.109	2017-01-26
581	UKD-96	94	2012-11-05	1	3	2			1	48	1	169	84	29.4	1.95	0	1	1	0	0	0	0	0	0	0	0	54.9	4	1	1	kein Pacer	0	0.8	97	0.103093	9.7	0	0	12.9	1192	0	1.192		3	4	1	1	-3	1
736	Koln	94	2015-05-19	3	3	2			1	75	1	167	107	38.3664	2.22792		1	1	1	0	1	0	1	0	0	0	6.78	3		0	0	0	1.33	46	0.217391	4.6	1	0	9.2	786	0	0.786	kein TTE baseline	4	4	1	1	-3	1
273	UKD-97	95	2013-10-21	3	4	4	0	1		82	1	172	88	20	2.01	0	1	1	1	1	1	0	1	0	1	0	36.5	3	0	0	kein Pacer	0	1	76	0.131579	7.6	0	0	13.9	1301	0	1.301	2013-08-22	3	4	1	1	-3	1
718	Koln	95	2015-05-19	2	4	4	0	1		81	1	181	77	23.5036	1.96758		0	1	0	0	0	0	0	0	0	1	14.44	3		0	0	0	1.23	57	0.175439	5.7	1	0	15.6	1578	0	1.578	2015-05-18	4	4	1	1	-3	1
695	Koln	96	2015-05-26	4	4	4	0	1		86	1	165	62	22.7732	1.68572		0	1	0	0	0	1	1	0	0	0	26.41	3		0	0	0	1.56	45	0.222222	4.5	1	0	13.6				2015-05-22	3	3	1	0	-1	1
508	UKD-98	96	2016-03-14		4	4	0	1		78	0	176	93	30	2.13	0	0	1	0	0	0	0	0	0	1	0	25	3	0	1	kein Pacer	0	0.9	66	0.151515	6.6	0	0	12.1	2350	0	2.35	2016-02-11	3	4	1	1		1
801	Koln	97	2015-05-26	1	2	3	1	0		62	1	168	85	30.1162	1.99165		0	1	0	0	0	0	0	0	0	0	5.41	3		0	0	0	1	76	0.131579	7.6	0	0	13.9				2015-05-22	4	4	1	1	-3	1
129	UKD-99	97	2016-09-13	4	4	4	0	1		85	0	163	81	30.5	1.87		1	1	0	0	1	0	0	0	0	1	37	2	0	0	kein Pacer	0	1.1	46	0.217391	4.6	1	0	10.5	1420	0	1.42	2016-05-12	2	2	1	0	-1	0
808	Koln	98	2015-06-02	1	1	1			0	68	0	159	62	24.5243	1.65479		0	1	0	0	1	0	1	0	1	0	17.55	3		0	0	0	1.04	55	0.181818	5.5	1	0	13.1	1908	0	1.908	2015-06-01	4	4	1	1	-2	1
1	Bonn	516	2012-08-06	2	2	3	1	0		75.6274	0	160	61	23.8281	1.6335	0	1	1	0	0	1	0		0	0		19.82	2	0	1	1	1	1.39	36.9004	0.271	3.69004	1	0	10	3418	0	3.418		2.5	3	1	0	-1	1
320	UKD-100	98	2016-07-26	3	3	2			1	83	0	168	60	21.3	1.68		0	1	0	0	1	0	0	0	1	1	19.5	3	0	1	kein Pacer	0	1.7	28	0.357143	2.8	1	1	11.7	6295	1	6.295	2016-07-11	3	4	1	1	-3	1
146	Bonn	517	2012-08-13	2	2	3	1	0		71.3425	1					0	1	1	1	0	1	0		0	0		14.26	3	0	0	0	0	1.94	34.2519	0.291954	3.42519	1	0	12.1					2.5	3	1	0	-3	1
555	UKD-101	99	2013-02-25	3	4	4	0	1		84	1	166	57	20.7	1.66	0	0	1	1	0	1	0	1	0	0	0	23.4	3	0	0	kein Pacer	0	1	73	0.136986	7.3	0	0	16.2	8186	1	8.186	2012-03-27	3	4	1	1	-3	1
792	Koln	99	2015-06-02	1	2	3	1	0		81	0						0	1	0	0	0	0	1	0	0	0	8.44	3		1	ICD	1	1.12	46	0.217391	4.6	1	0	10.6	5327	1	5.327	2015-06-01	4	4	1	1	-3	1
419	UKD-102	100	2014-08-25	1	3	2			1	77	1	169	76	26.6	1.87	0	0	1	0	0	0	0	0	0	0	0	72	2	0	0	kein Pacer	0	1.3	54	0.185185	5.4	1	0	13.7	4360	0	4.36	2014-08-06	3	4	1	1	-2	1
117	UKD-103	101	2011-10-24	4	4	4	0	1		81	1	168	62	22	1.68	0	0	1	1	1	1	0	1	0	0	0	5.2	3	0	1	CRT	1	2.9	21	0.47619	2.1	1	1	12.4	7887	1	7.887	2011-06-09	3	4	1	1	-3	1
145	Bonn	518	2012-08-20	2	2	3	1	0		83.9808	0	163	79	29.7339	1.84797	0	0	0	0	0	1	0		0	0		9.05	3	0	0	3	1	1.52	32.5826	0.306912	3.25826	1	0	13.8	5278	1	5.278		3	4	1	1	-3	1
777	Koln	101	2015-06-09	1	1	1			0	82	1	162	75	28.578	1.83712		1	0	0	0	0	0	1	0	0	0	10.89	3		0	0	0	1.37	49	0.204082	4.9	1	0	13.1	544	0	0.544	kein TTE baseline	4	4	1	1	-3	1
794	Koln	102	2015-06-09	1	1	1			0	85	1	178	70	22.0932	1.86041		0	1	0	0	0	0	0	2	0	0	7.48	3		1	0	0	1.54	40	0.25	4	1	0	11.4	1412	0	1.412	2015-06-08	4	4	1	1	-2	1
333	UKD-104	102	2016-11-14	1	1	1			0	73	0	159	47	18.6	1.4	0	0	1	0	0	0	0	0	0	0	0	15.7	3	0	0	nein	0	1.4	38	0.263158	3.8	1	0	11.7	2581	0	2.581	2016-09-02	3	4	1	1	-2	1
436	Bonn	519	2012-08-20	1	1	1			0	79.1589	0	165	57	20.9366	1.62289	0	0	1	0	0	0	0		0	0		9.18	2	0	1	3	1	1.39	36.5601	0.273522	3.65601	1	0	12.1					2.5	3	1	0	-2	1
86	UKD-105	103	2014-07-21	4	4	4	0	1		80	0	160	68.5	27	1.75	0	0	1	0	0	0	0	1	0	0	1	7.9	3	0	1	SM	1	1.9	25	0.4	2.5	1	1	10	4251	0	4.251	2014-07-14	2	2	1	0	-1	0
24	Bonn	520	2012-08-20	2	4	4	0	1		79.2192	1	167	79	28.3266	1.88073	0	0	1	0	0	1	0		0	0		25.39	3	0	0	0	0	1.57	42.8063	0.233611	4.28063	1	0	13.5	1927	0	1.927		3	4	1	1	0	1
724	Koln	103	2015-06-16	4	4	4	0	1		83	1	177	77	24.5779	1.94572		0	1	0	0	0	0	1	0	1	0	23.87	3		1	0	0	2.44	22	0.454545	2.2	1	1	8.9	21220	1	21.22	2015-05-28	4	4	1	1	-1	1
115	UKD-106	104	2013-03-18		2	3	1	0		65	0	156	78	32.1	1.78	0	0	1	0	0	1	0	1	0	1	0	8.7	4	1	1	kein Pacer	0	1.4	39	0.25641	3.9	1	0	13.1	2805	0	2.805	2013-01-10	2	2	1	0	-1	0
737	Koln	104	2015-06-23	1	4	4	0	1		78	1	178	75	23.6713	1.9257		0	1	0	0	1	0	0	0	0	0	4.83	3		1	0	0	0.75	98	0.102041	9.8	0	0	14.7	1437	0	1.437	2015-06-22	2	2	1	0	-1	0
442	Bonn	521	2012-09-03	1	1	1			0	88.4466	1	175	64.8	21.1592	1.7885	0	1	1	0	0	1	0		0	1		22.34	3	0	0	0	0	2.24	27.7764	0.360018	2.77764	1	1	13.8	3169	0	3.169		2.5	3	1	0	-2	1
194	Bonn	522	2012-09-12	4	4	4	0	1		71.1014	0	168	70	24.8016	1.79425	1	1	1	0	0	0	0		1	0		13.91	3	0	0	0	0	1.28	41.0951	0.243338	4.10951	1	0	8.9	2834	0	2.834		3	4	1	1	-1	1
171	UKD-107	105	2013-12-02	2	2	3	1	0		63	0	161	60	24	1.93	0	0	1	0	1	1	1	1	2	0	0	14	3	0	1	kein Pacer	0	3.2	15	0.666667	1.5	1	1	12	35000	1	35	2013-10-15	3	4	1	1	-4	1
706	Koln	105	2015-06-23	1	3	2			1	69	0	162	97	36.9608	2.08926		1	1	0	0	1	0	1	0	0	0	7.01	3		0	0	0	0.99	53	0.188679	5.3	1	0	12.6	331	0	0.331	2015-04-30	3	3	1	0	-2	1
810	Koln	106	2015-06-30	1	1	1			0	85	0	163	65	24.4646	1.71553		0	1	0	1	0	0	1	0	0	0	10.74	3		0	0	0	0.85	66	0.151515	6.6	0	0	11.9	2237	0	2.237	2015-04-29	3	3	1	0	0	1
499	UKD-108	106	2016-02-29	1	1	1			0	74	0	168	68	24.1	1.78	0	0	1	0	0	0	0	0	0	0	0	20	2	0	1	kein Pacer	0	0.8	75	0.133333	7.5	0	0	14	6217	1	6.217	2016-01-29	3	4	1	1	-3	1
580	UKD-109	107	2015-05-08	1	1	1			0	80	0	160	69	24	1.72	0	0	1	0	0	1	0	1	0	0	0	15.6	3	0	1	Pacer	1	1.2	43	0.232558	4.3	1	0	10.8	1402	0	1.402	2014-11-25	3	4	1	1	-3	1
74	Bonn	523	2012-09-12	4	4	4	0	1		71.1014	1	165	71	26.079	1.78167	0	0	1	0	0	0	0		0	1		12.35	3	0	1	3	1	0.99	74.4979	0.134232	7.44979	0	0	13.8	2998	0	2.998		3	4	1	1	-2	1
744	Koln	109	2015-06-30	2	4	4	0	1		75	1	172					0	1	1	0	1	1	1	0	0	0	66.52	4	1	0	0	0	2.63	23	0.434783	2.3	1	1	14.3	6007	1	6.007	2015-05-19	4	4	1	1	-3	1
621	UKD-112	110	2015-01-26	1	1	1			0	92	0	168	78	27.6	1.91	0	0	1	0	0	0	0	0	0	0	0	31	2	0	1	kein Pacer	0	1.3	35	0.285714	3.5	1	0	12.9	1061	0	1.061	2015-01-21	3	4	1	1	-1	1
779	Koln	111	2015-07-07	1	2	3	1	0		82	0	162	83	31.6263	1.93261		0	1	0	0	1	0	1	0	0	0	8.97	3		0	0	0	1.58	31	0.322581	3.1	1	0	11.4	524	0	0.524	2015-05-07	4	4	1	1	-2	1
463	UKD-113	111	2015-11-09	3	3	2			1	70	1	173	70	23.4	1.83	1	0	1	1	0	1	0	1	2	0	0	32.7	3	0	0	ICD	1	1	79	0.126582	7.9	0	0	11.8	3927	0	3.927	13.08.2015, 13:51	2	2	1	0	-1	0
510	Bonn	525	2012-10-08	1	1	1			0	86.8466	0					0	0	0	0	0	0	0		0	0		14.69	2	0	1	0	0	1.53	32.1175	0.311357	3.21175	1	0	11.8	21976	1	21.976		3	4	1	1	-1	1
579	UKD-114	112	2015-02-20	1	1	1			0	78	0	170	60	20.8	1.68	0	0	1	0	0	1	0	1	0	0	0	8.06	2	0	1	SM	1	1.1	51	0.196078	5.1	1	0	9.9	413	0	0.413	2014-12-08	3	4	1	1	-4	1
767	Koln	112	2015-07-14	1	1	1			0	79	0	147	46	21.2874	1.37052		0	1	1	0	0	0	0	0	0	0	22.15	4	1	0	0	0	0.78	73	0.136986	7.3	0	0	12.5	494	0	0.494	2015-07-06	4	4	1	1	-3	1
211	UKD-115	113	2014-07-21	2	2	3	1	0		57	1	172	87	29.4	2	0	0	1	0	0	0	0	0	0	0	0	13.9	3	0	0	ICD	1	2.8	24	0.416667	2.4	1	1	14.9	2019	0	2.019	18.07.2014, 15:37	2	2	1	0	-1	0
691	Koln	113	2015-07-14	4	4	4	0	1		54	1	178	99	31.2461	2.21246		1	1	0	0	0	0	0	0	0	0	4.37	3		0	0	0	0.98	87	0.114943	8.7	0	0	14.6	2372	0	2.372	2015-07-06	3	3	1	0	-2	1
32	UKD-116	114	2013-12-17	4	4	4	0	1		57	1	165	67	22	1.75	0	0	1	0	0	0	0	0	0	0	0	48	3	0	1	ICD	1	1.5	47	0.212766	4.7	1	0	14.6	2176	0	2.176	2013-11-07	2	2	1	0	0	0
574	Bonn	526	2012-10-29	1	1	1			0	73.3973	1	180	83	25.6173	2.0279	2	0	1	0	0	0	0		2	0		12.05	3	0	1	0	0	1.25	56.555	0.176819	5.6555	1	0	12.4					3	4	1	1	-3	1
225	UKD-117	115	2015-03-02	2	4	4	0	1		78	1	169	84	29.4	1.99	0	0	1	0	1	1	0	1	2	1	0	6.6	4	1	0	ICD	1	1.5	44	0.227273	4.4	1	0	13.3	3068	0	3.068	2015-01-28	3	4	1	1	-2	1
750	Koln	115	2015-07-21	1	3	2			1	88	0	178	80	25.2493	1.98886		0	0	0	0	0	0	0	2	0	0	12.81	3		1	ICD	1	0.92	56	0.178571	5.6	1	0	15.3	1985	0	1.985	zu schlechte Bilder	3	3	1	0	-1	1
105	Bonn	527	2012-10-29	4	4	4	0	1		89.1288	0					0	0	1	0	0	1	0		0	1		27.45	2	0	1	3	1	1.03	50.4399	0.198256	5.04399	1	0	12.5	2291	0	2.291		3	4	1	1	-3	1
662	UKD-118	116	2013-11-18		3	2			1	81	1	168	69	24.4	2	0	0	1	0	0	1	0	1	0	0	0	28	2	0	0	kein Pacer	0	1.3	56	0.178571	5.6	1	0	13.6	1615	0	1.615	2013-08-15	3	4	1	1	-2	1
788	Koln	116	2015-07-21	1	1	1			0	84	1						0	1	1	0	1	1	1	0	0	0	43.25	3		0	CRT	1	1.79	34	0.294118	3.4	1	0	10.8	3303	0	3.303	2015-07-20	4	4	1	1	-2	1
201	Bonn	528	2012-11-12	4	4	4	0	1		83.9452	1	170	75	25.9516	1.86356	0	0	1	0	0	0	0		0	1		18.06	3	0	1	0	0	0.88	82.5152	0.12119	8.25152	0	0	12.7	1433	0	1.433		3	4	1	1	-3	1
787	Koln	117	2015-07-28	1	1	1			0	88	0	173	62	20.7157	1.72611		0	1	0	0	0	0	0	2	0	0	12.08	3		1	0	0	1.26	38	0.263158	3.8	1	0	12.1	5486	1	5.486	2015-07-27	4	4	1	1	-1	1
371	UKD-119	117	2017-09-19	1	3	2			1	79	0	163	61	23	1.66	0	0	0	0	0	0	0	0	2	0	0	12.6	3	0	1	nein	0	0.8	74	0.135135	7.4	0	0	16	1195	0	1.195	14.04.2016/28.04.2016
33	UKD-120	118	2014-11-24	4	4	4	0	1		64	1	175	80	26.1	1.97	0	1	1	1	0	1	0	1	0	1	0	20	4	1	1	kein Pacer	0	0.7	100	0.1	10	0	0	7.8	6607	1	6.607	2014-11-11	3	4	1	1	-3	1
799	Koln	118	2015-07-28	1	1	1			0	88	1	195	75	19.7239	2.01556		0	1	0	0	0	0	0	0	0	0	8.99	3		0	ICD	1	1.29	50	0.2	5	1	0	11	2614	0	2.614	2015-07-27	3	3	1	0	-2	1
174	UKD-121	119	2016-08-30	4	4	4	0	1		91	0	163	65	24.5	1.7		0	1	0	0	0	0	0	0	0	0	57			1	kein Pacer	0	2.4	17	0.588235	1.7	1	1	13.8	3154	0	3.154	2016-08-12	3	4	1	1	-3	1
728	Koln	120	2015-08-04	1	4	4	0	1		57	1	183	95	28.3675	2.19754		0	0	0	0	0	0	0	0	0	0	8.96	3		0	CRT	1	1.41	55	0.181818	5.5	1	0	16.8	1831	0	1.831	2015-08-03	3	3	1	0	-2	1
221	UKD-122	120	2015-11-06		4	4	0	1		73	1	173	66		1.79	0	0	1	0	0	1	1	1	2	1	0	25.8	3	0	0	0	0	1.8	36	0.277778	3.6	1	0	14.1	2648	0	2.648	2015-11-05	3	4	1	1	-3	1
220	UKD-123	121	2013-12-09	2	2	3	1	0		74	0	168	77	27.3	1.87	0	1	1	0	0	0	0	0	0	0	0	43.7	4	1	0	kein Pacer	0	0.8	73	0.136986	7.3	0	0	12.6				2013-11-27	3	4	1	1	-2	1
784	Koln	121	2015-08-11	1	1	1			0	77	0	160	51	19.9219	1.50555		0	1	0	0	0	0	0	0	0	0	12.46	3		1	0	0	0.67	87	0.114943	8.7	0	0	14.9	1482	0	1.482	2015-08-11	4	4	1	1	-3	1
393	Bonn	529	2012-11-19	1	1	1			0	79.3233	1	162	80	30.4832		0	0	0	0	0	1	0		0	1		32.06	4	1	0	1	1	2.22	28.6925	0.348523	2.86925	1	1	10.1	4360	0	4.36		2.5	3	1	0	-1	1
35	UKD-124	122	2017-05-16	4	4	4	0	1		75	1	165	75	27.5	1.82		1	1	0	0	1	0	1	0	1	0	9.5	3	0	1	kein Pacer	0	1.9	35	0.285714	3.5	1	0	9.7	12957	1	12.957	2016-08-05	1	1	0	0	0	0
165	UKD-125	123	2013-07-22		2	3	1	0		83	0	160	70	27.3	1.73	0	0	0	0	0	0	0	0	2	0	0	6.84	3	0	0	kein Pacer	0	1	53	0.188679	5.3	1	0	10.2	7701	1	7.701	2013-06-26	3	4	1	1	-2	1
356	Bonn	530	2012-11-28	1	1	1			0	81.5671	1	175	84	27.4286	1.99704	0	0	0	0	0	0	0		0	0		18.82	3	0	1	0	0	1.51	44.5104	0.224667	4.45104	1	0	11.7	3634	0	3.634		2.5	3	1	0	-2	1
277	UKD-126	124	2015-09-21	1	1	1			0	77	1	140	55	28.1	1.46	0	1	1	0	0	1	0	0	0	0	0	15	3	0	0	kein Pacer	0	1.7	39	0.25641	3.9	1	0	7.9	5627	1	5.627	2015-02-09	2.5	3	1	0	1	1
760	Koln	125	2015-08-25	1	3	2			1	88	1	186	64	18.4992	1.81842		0	0	0	0	1	0	0	2	0	0	18.64	3		1	0	0	1.52	41	0.243902	4.1	1	0	10.9	2768	0	2.768	2015-08-24	4	4	1	1	-3	1
227	UKD-127	125	2017-02-14	4	4	4	0	1		67	1	160	81	31.6	1.84	1	0	1	0	0	0	0	0	2	0	0	15	3	0	1	nein	0	0.9	88	0.113636	8.8	0	0	11	2937	0	2.937	2017-01-21	3	4	1	1	-3	1
738	Koln	126	2015-08-25	2	4	4	0	1		79	1	178	71	22.4088	1.87365		0	1	0	0	1	0	1	0	0	0	7.62	3		1	0	0	1.28	53	0.188679	5.3	1	0	13.3	4964	0	4.964	2015-08-24	4	4	1	1	-3	1
470	UKD-128	126	2016-11-22	1	3	2			1	80	0	167	89	31.9	1.98	0	0	1	0	0	1	0	0	0	0	0	46	3	0	1	kein Pacer	0	1.3	38	0.263158	3.8	1	0	12.9	2529	0	2.529	2016-11-10	2	2	1	0	-1	0
85	UKD-129	127	2011-03-28	4	4	4	0	1		80	1	171	88	30.1	2	0	1	1	1	0	1	0	0	0	1	0	26.7	3	0	0	SM	1	0.9	81	0.123457	8.1	0	0	12.4	1520	0	1.52		3	4	1	1	-3	1
683	UKD-130	128	2014-04-28		1	1			0	80	1	171	70	24.2	1.81	0	0	1	1	0	1	0	1	2	0	1	28.6	3	0	0	kein Pacer	0	1.2	54	0.185185	5.4	1	0	13.8	599	0	0.599	2014-02-27	3	4	1	1	-2	1
730	Koln	128	2015-09-01	2	4	4	0	1		88	1	170	87	30.1038	2.0269		1	1	0	0	1	0	1	2	1	0	44.57	3		0	CRT	1	1.9	31	0.322581	3.1	1	0	13.3	1366	0	1.366	2015-08-31	4	4	1	1	-2	1
317	UKD-131	129	2017-11-21	1	4	4	0	1		88	0	163	78	29.4	1.84	0	1	1	0	0	0	0	0	0	0	1	17.05	2	0	1	nein	0	1.2	43	0.232558	4.3	1	0	10.6	1288	0	1.288	2017-09-29	2	2	1	0	-2	0
483	Bonn	531	2012-12-11	1	1	1			0	81.4877	0	161	66	25.462	1.69676	0	0	0	0	0	0	0		0	0		5.09	3	0	1	0	0	0.7	80.2134	0.124667	8.02134	0	0	15.1	902	0	0.902		2.5	3	1	0	-1	1
690	Koln	130	2015-09-10	1	3	2			1	60	0	169	65.8	23.0384	1.75754		0	0	0	0	1	0	1	0	0	0	6.93	3		0	ICD	1	1.1	59	0.169492	5.9	1	0	15	2097	0	2.097	2015-09-08	4	4	1	1	-2	1
673	UKD-132	130	2015-11-06		1	1			0	78	0	170	75		1.86	0	0	1	0	0	1	0	0	0	1	0	59	4	1	1	kein Pacer	0	1.4	37	0.27027	3.7	1	0	13.7	2610	0	2.61	24.09.2015/12.10.2015	2.5	3	1	0	-2	1
583	UKD-133	131	2015-01-19	1	1	1			0	82	0	158	73	29.2	1.79	0	1	1	1	0	1	0	1	0	1	0	19.86	3	0	1	SM	1	1.1	48	0.208333	4.8	1	0	11.2	2153	0	2.153	2014-11-14	3	4	1	1	-3	1
721	Koln	131	2015-09-10	4	4	4	0	1		82	0	159	68	26.8977	1.73301		0	1	0	0	1	0	1	0	1	0	36.64	3		0	0	0	0.98	54	0.185185	5.4	1	0	11.2	2871	0	2.871	2015-09-09	4	4	1	1	-2	1
30	Bonn	414	2013-01-09	2	2	3	1	0		79.5397	1					0	0	0	0	0	1	0		0	1		35.62	2	0	1	3	1	1.04	68.796	0.145357	6.8796	0	0	9.4					3	4	1	1	-1	1
327	UKD-134	132	2015-09-14	3	3	2			1	81	1	187	86	24.6	2.11	1	1	1	0	0	1	0	0	0	1	1	23.5	3	0	1	ICD	1	1.1	64	0.15625	6.4	0	0	14.5	3646	0	3.646	2015-09-11	3	4	1	1	-3	1
762	Koln	132	2015-09-15	1	3	2			1	65	1	196	96	24.9896	2.28619		0	1	1	0	1	1	1	0	0	0	9.83	3		1	0	0	3.5	15	0.666667	1.5	1	1	14.4	1415	0	1.415	2015-09-14	3	3	1	0	-1	1
212	UKD-135	133	2014-06-16	2	2	3	1	0		85	0	155	49	20.4	1.45	1	0	1	1	0	1	0	1	2	0	0	43.5	4	1	1	SM	1	1	51	0.196078	5.1	1	0	13.3	20626	1	20.626	2014-06-03	3	4	1	1	-2	1
816	Koln	133	2015-09-18	3	3	2			1	79	0	154	100	42.1656	2.06828		1	1	1	0	1	0	1	0	1	0	41.57	3		1	0	0	1.03	52	0.192308	5.2	1	0	11.1	969	0	0.969	2015-09-17	4	4	1	1	-3	1
15	UKD-136	134	2014-09-15	2	2	3	1	0		79	1	176	76	24.5	1.93	0	0	1	0	1	1	0	0	2	0	0	14.8	4	1	0	kein Pacer	0	4.3	12	0.833333	1.2	1	1	8	35000	1	35	2014-09-11	3	4	1	1	-2	1
566	Bonn	415	2013-01-09	1	1	1			0	84.1808	1	184	71	20.9712	1.92816	0	0	0	0	0	0	0		0	0		10.32	4	1	1	0	0	0.79	93.4024	0.107064	9.34024	0	0	14.9					3	4	1	1	-1	1
454	Bonn	419	2013-01-21	3	3	2			1	79.2877	0	157	53	21.5019	1.51779	0	1	0	1	0	0	0		0	0		7.13	3	0	1	0	0	2.04	23.4742	0.426	2.34742	1	1	10	7860	1	7.86		3	4	1	1	-2	1
167	UKD-137	135	2013-10-07	4	4	4	0	1		64	1	172	90		2.03	0	1	1	0	0	1	0	0	2	1	0	22.85	2	0	0	kein Pacer	0							13.4				2013-10-01	3	4	1	1	-3	1
719	Koln	135	2015-09-22	4	4	4	0	1		56	1	176	110	35.5114	2.319		0	1	0	0	0	0	0	0	0	0	13.35	3		1	CRT	1	5.42	11	0.909091	1.1	1	1	10.2	18910	1	18.91	2015-09-17	4	4	1	1	-3	1
492	UKD-138	136	2013-10-07	1	3	2			1	87	0	160	75	29.3	1.83	0	1	0	0	0	1	0	1	0	0	0	11	3	0	1	kein Pacer	0	1.5						9	3044	0	3.044	2013-07-30	2	2	1	0	-1	0
692	Koln	136	2015-09-29	4	4	4	0	1		74	1	175	87	28.4082	2.05649		0	0	0	0	1	0	0	2	0	0	19.7	3		1	ICD	1	1.24	57	0.175439	5.7	1	0	15.8	4019	0	4.019	2015-09-28	4	4	1	1	-1	1
170	UKD-139	137	2013-08-05	2	2	3	1	0		73	1	178	93	29.4	2.1	0	1	0	0	0	1	0	1	0	1	1	16	3	0	0	SM	1	1.1	66	0.151515	6.6	0	0	11.4	1616	0	1.616	2013-07-24	3	4	1	1	-2	1
747	Koln	137	2015-09-29	1	4	4	0	1		78	1	180	76	23.4568	1.94936		1	1	0	0	1	1	1	0	1	0	31.64	2		1	ICD	1	1.58	42	0.238095	4.2	1	0	12.6	3691	0	3.691	2015-09-28	4	4	1	1	-2	1
376	UKD-140	138	2016-06-24	1	1	1			0	69	1	178	87	27.5	2.05		1	1	0	0	0	0	0	0	0	0	23	3	0	0	ICD	1	1.3	55	0.181818	5.5	1	0	13	2530	0	2.53	nur TEE
596	Bonn	416	2013-01-28	1	1	1			0	77.9123	0					0	1	1	0	0	1	0		0	0		4.2	4	1	0	0	0	0.88	62.1603	0.160874	6.21603	0	0	10.9					2.5	3	1	0	-1	1
606	UKD-141	139	2011-10-10	1	1	1			0	83	0	175	68	22.2	1.8	0	0	0	1	0	0	0	0	0	0	0	10.7	3	0	0	kein Pacer	0	0.8	72	0.138889	7.2	0	0	10.5	398	0	0.398	2011-06-15	3	4	1	1	-2	1
298	Bonn	420	2013-01-28	1	1	1			0	73.6712	1					0	1	0	0	1	1	1		0	1		39.45	4	1	0	1	1	1.79	37.3408	0.267803	3.73408	1	0	8.6	12290	1	12.29		2.5	3	1	0	-2	1
404	UKD-142	140	2014-02-27	1	1	1			0	85	0	163	55	21	1.85	0	0	1	0	0	1	0	1	0	0	0	6	3	0	1	kein Pacer	0	1.1	45	0.222222	4.5	1	0	10.8	619	0	0.619	2014-02-13	3	4	1	1	-3	1
132	Bonn	421	2013-02-04	4	4	4	0	1		83.2877	1	171	80	27.3588	1.92354	0	1	1	1	1	1	1		0	1		72.91	4	1	0	3	1	3.15	18.9719	0.527097	1.89719	1	1	9.7	6942	1	6.942		3	4	1	1	-3	1
663	UKD-143	141	2013-08-12		1	1			0	75	0	155	45	18.7	1.4	0	0	1	0	0	0	0	0	0	0	0	28	3	0	1	kein Pacer	0	0.8	71	0.140845	7.1	0	0	10.9	1021	0	1.021	2013-07-18	2	2	1	0	0	0
696	Koln	141	2015-10-20	1	4	4	0	1		76	1	168	62	21.9671	1.70098		0	1	0	0	1	0	1	0	1	0	18.06	4	1	1	0	0	1.12	63	0.15873	6.3	0	0	9.9	1229	0	1.229	2015-10-19	4	4	1	1	-3	1
162	Bonn	422	2013-02-04	4	4	4	0	1		70.737	0	163	53	19.9481	1.55962	0	0	1	0	0	0	0		0	0		4.02	2	0	1	0	0	1.22	43.4815	0.229983	4.34815	1	0	14.8	10664	1	10.664		3	4	1	1	-2	1
416	UKD-144	142	2016-04-04	3	3	2			1	67	0	160	70	27.3	1.73	1	0	1	1	1	1	1	1	0	0	0	14.78	4	1	0	kein Pacer	0	1.2	49	0.204082	4.9	1	0	9.3	630	0	0.63	2016-02-02	2	2	1	0	-1	0
716	Koln	143	2015-10-27	1	4	4	0	1		76	1	167	67	24.0238	1.76297		0	1	0	0	0	1	1	0	1	0	25.64	2		1	0	0	0.85	85	0.117647	8.5	0	0	12.1	3084	0	3.084	kein TTE baseline	4	4	1	1	-3	1
184	UKD-145	143	2017-03-07	2	2	3	1	0		86	0	160	73	28.5	1.8	0	0	1	0	0	1	0	0	2	0	0	11	3	0	1	kein Pacer	0	0.5	88	0.113636	8.8	0	0	12.8	989	0	0.989	2017-01-19	3	4	1	1	0	1
803	Koln	144	2015-10-29	1	1	1			0	58	1	176	94	30.3461	2.14372		1	1	1	0	1	0	0	2	0	0	2.54	3		0	ICD	1	0.98	83	0.120482	8.3	0	0	14.6	422	0	0.422	2015-08-18	3	3	1	0	-2	1
3	UKD-147	145	2015-02-23	2	4	4	0	1		85	1	167	79	27.7	1.93	0	0	1	0	1	1	0	1	0	1	0	4	3	0	1	kein Pacer	0	1.5	41	0.243902	4.1	1	0	15.2	4526	0	4.526	2015-02-12	2	2	1	0	0	0
752	Koln	145	2015-11-03	1	3	2			1	50	1	165	87	31.9559	1.99687		0	1	0	0	1	0	1	0	0	0	8.12	2		0	ICD	1	1.83	42	0.238095	4.2	1	0	11.4	5691	1	5.691	2015-11-02	4	4	1	1	-3	1
299	Bonn	425	2013-02-15	1	3	2			1	61.9342	1	174	75.3	24.8712	1.89846	0	0	1	0	0	1	0		0	1		14.29	3	0	1	1	1	1.19	61.9576	0.161401	6.19576	0	0	13.1					3	4	1	1	-2	1
528	UKD-148	146	2013-03-18	1	1	1			0	82	1	175	80	26.1	1.96	0	0	1	0	0	1	0	1	0	0	0	18.3	2	0	1	SM	1	1.2	57	0.175439	5.7	1	0	11.6	440	0	0.44	28.02.2013, 10:37	3	4	1	1	-3	1
815	Koln	146	2015-11-06	2	2	3	1	0		79	1	153	107	45.7089	2.13249		0	1	0	0	1	0	1	0	0	0	26.93	2		1	ICD	1	1.22	56	0.178571	5.6	1	0	14.2	1218	0	1.218	2015-11-05	4	4	1	1	-3	1
639	Bonn	426	2013-02-18	1	1	1			0	76.474	0	161	91	35.1067	1.94495	0	0	1	0	0	0	0		0	0		11.18	3	0	0	3	1	1.08	49.2626	0.202994	4.92626	1	0	14	437	0	0.437		3	4	1	1	-3	1
350	Bonn	427	2013-02-18	1	4	4	0	1		65.0685	1	180	81.5	25.1543	2.01225	0	1	1	0	0	1	0		0	1		40.29	2	0	1	1	1	2.34	28.1092	0.355755	2.81092	1	1	10.8	5145	1	5.145		2.5	3	1	0	-2	1
748	Koln	147	2015-11-10	1	4	4	0	1		79	1	178	85	26.8274	2.05007		0	1	0	0	0	0	1	0	0	0	5.14	3		1	0	0	1.49	44	0.227273	4.4	1	0	12.4	3471	0	3.471	kein TTE baseline	4	4	1	1	-2	1
360	UKD-149	147	2016-03-08	1	2	3	1	0		59	1	176	100	32.3	2.21	1	1	1	1	0	1	0	0	0	0	0	35	3	0	0	kein Pacer	0	1.6	46	0.217391	4.6	1	0	13.1	1137	0	1.137	04.02.2016/29.09.2015	3	4	1	1	-3	1
689	Koln	148	2015-11-17	1	4	4	0	1		81	1	180	80	24.6914	2		0	1	0	0	1	0	1	0	1	0	25.54	3		1	0	0	1.59	40	0.25	4	1	0	14.8	1965	0	1.965	2015-11-16	4	4	1	1	-3	1
504	UKD-150	148	2016-10-25	1	1	1			0	81	0	167	77	27.6	1.89	0	0	0	0	0	1	0	0	2	0	0	20	3	0	0	kein Pacer	0	0.9	31	0.322581	3.1	1	0	8.8	3812	0	3.812	2016-10-21	3	4	1	1	0	1
769	Koln	149	2015-11-17	1	1	1			0	86	1	175	65	21.2245	1.77756		0	1	0	0	1	0	0	2	0	0	50.25	3		0	0	0	2.16	27	0.37037	2.7	1	1	11.7	29109	1	29.109	2015-06-09	3	3	1	0	-2	1
180	UKD-151	149	2017-11-14	4	4	4	0	1		87	0	157	42	17	1.37	0	1	1	0	1	1	0	1	0	0	1	20	2	0	1	SM	1	1.2	40	0.25	4	1	0	9.5	2007	0	2.007	2017-10-26	3	4	1	1	-3	1
375	UKD-152	150	2017-01-31	1	2	3	1	0		49	1	170	61	19.8	1.71	1	0	1	0	0	1	0	0	0	1	0	37	3	0	0	ICD	1	6.2	10	1	1	1	1	12.6	15906	1	15.906	2016-09-22	3	4	1	1	-3	1
446	Bonn	429	2013-02-23	1	3	2			1	54.189	0	170	80	27.6817	1.91538	0	0	0	0	0	0	0		0	0		1.85	3	0	0	1	1	0.81	73.6319	0.135811	7.36319	0	0	14.7	12549	1	12.549		3	4	1	1	-2	1
791	Koln	151	2015-11-24	1	2	3	1	0		85	0	160	60	23.4375	1.63299		0	0	0	0	0	0	0	0	0	0	10.11	3		1	0	0	1.2	42	0.238095	4.2	1	0	10.7	7423	1	7.423	2015-11-23	4	4	1	1	-2	1
261	Bonn	424	2013-03-07	3	3	2			1	81.6274	1	178	78	24.6181	1.95912	0	0	0	0	0	1	0		0	1		52.52	3	0	0	3	1	2.61	23.6664	0.42254	2.36664	1	1	10.1					3	4	1	1	-3	1
746	Koln	152	2015-12-01	4	4	4	0	1		86	0	154	74	31.2026	1.7792		1	0	0	0	1	0	1	0	1	0	33.27	3		1	0	0	1.51	31	0.322581	3.1	1	0	12.4	9466	1	9.466	2015-10-16	4	4	1	1	-2	1
591	Bonn	432	2013-03-20	1	1	1			0	72.2712	0	170	109	37.7163	2.18448	0	0	1	0	0	0	0		0	0		4.28	3	0	1	0	0	0.94	58.4901	0.170969	5.84901	1	0	16.8	2021	0	2.021		2.5	3	1	0	-2	1
407	UKD-155	153	2014-01-13	1	3	2			1	74	1	180	93	27.7	2.16	0	1	1	0	1	1	0	1	2	1	1	43.09	2	0	0	kein Pacer	0	0.9	83	0.120482	8.3	0	0	13	2192	0	2.192	06.12.2013, 14:52	2	2	1	0	0	0
764	Koln	153	2015-12-01	1	2	3	1	0		79	0	160	86	33.5938	1.95505		0	0	0	0	0	0	0	0	0	0	10.29	3		1	0	0	2.13	22	0.454545	2.2	1	1	12.3	2549	0	2.549	2015-11-30	4	4	1	1	-3	1
558	UKD-156	154	2015-05-04	3	3	2			1	91	1	180	75	23.1	1.94	1	0	1	0	0	1	0	0	0	0	0	74	3	0	1	SM	1	1	67	0.149254	6.7	0	0	12.7	1092	0	1.092	21.04.2015, 13:43	2	2	1	0	-1	0
789	Koln	154	2015-12-08	1	1	1			0	76	1	178	98	30.9304	2.20126		0	1	0	0	1	0	0	0	0	1	18.9	2		1	0	0	1.39	49	0.204082	4.9	1	0	13.8	1759	0	1.759	2015-12-07	4	4	1	1	-2	1
811	Koln	155	2015-12-08	1	1	1			0	81	0	170	58	20.0692	1.65496		0	1	0	0	1	1	1	0	0	0	11.31	3		1	0	0	1.21	42	0.238095	4.2	1	0	12.3	1812	0	1.812	2015-12-07	4	4	1	1	-2	1
131	UKD-157	155	2016-08-23	2	2	3	1	0		79	1	176	112	36.2	2.27	1	1	1	1	0	1	1	1	0	1	0	16	3	0	0	kein Pacer	0	2.2	28	0.357143	2.8	1	1	11.9	3441	0	3.441	2016-07-15	1	1	0	0	1	0
813	Koln	156	2015-12-15	1	1	1			0	76	0	159	71	28.0843	1.77083		0	1	0	0	1	0	0	0	0	0	10.64	3		0	0	0	0.65	87	0.114943	8.7	0	0	11.7	274	0	0.274	2015-12-14	3	3	1	0	-2	1
447	Bonn	433	2013-03-20	1	1	1			0	73.8384	1	178	90	28.4055	2.08197	0	0	1	1	0	0	0		0	0		26.24	2	0	1	3	1	3.23	18.8867	0.529472	1.88867	1	1	11.7	21441	1	21.441		3	4	1	1	-2	1
217	UKD-158	156	2017-06-13	4	4	4	0	1		58	0	151	71	31.14	1.66		0	1	0	0	1	0	0	0	1	0	56	3	0	0	ICD	1	0.8	84	0.119048	8.4	0	0	14.3	1385	0	1.385	2017-03-10	3	4	1	1	-3	1
674	UKD-159	157	2011-11-07		1	1			0	75	1	168	68	24.1	1.77	0	0	1	0	0	1	0	1	0	1	0	39.5	4	1	1	ICD	1	1.4	49	0.204082	4.9	1	0	13.3	3457	0	3.457	2011-10-13	3	4	1	1	-3	1
768	Koln	157	2015-12-15	1	2	3	1	0		88	0	160	58	22.6562	1.60555		0	1	0	0	0	0	0	2	0	0	30.09	3		1	0	0	1.12	44	0.227273	4.4	1	0	12.7	654	0	0.654	2015-12-14	3	3	1	0	-2	1
814	Koln	158	2016-01-05	1	1	1			0	91	0	158	76	30.4438	1.82635		0	1	0	0	0	0	0	0	0	0	42.69	3		1	0	0	1.08	45	0.222222	4.5	1	0	13.5	3302	0	3.302	2016-01-04	4	4	1	1	-2	1
503	UKD-160	158	2016-07-25	1	1	1			0	89	1	170	75	26	1.86		1	1	0	0	1	0	0	0	0	0	62.4	3	0	0	kein Pacer	0	1.4	43	0.232558	4.3	1	0	12.8	1253	0	1.253	2016-06-07	3	4	1	1	-3	1
173	UKD-161	159	2015-09-25	4	4	4	0	1		79	1	168	60	21.3	1.68	0	1	1	1	0	1	0	0	0	1	0	28.5	3	0	1	ICD	1	1.9	33	0.30303	3.3	1	0	10.6	19932	1	19.932	31.08.2015/20.11.2014	2	2	1	0	0	0
709	Koln	159	2016-01-05	4	4	4	0	1		79	0	163	76	28.6048	1.85502		1	1	0	0	1	0	0	0	0	0	23.85	3		1	0	0	0.93	59	0.169492	5.9	1	0	14	19565	1	19.565	2016-01-04	4	4	1	1	-1	1
341	Bonn	434	2013-04-08	1	2	3	1	0		62.2795	1	172	87	29.4078	2.0018	0	1	1	0	0	0	0		0	0		5.17	2	0	0	3	1	7.91	6.95489	1.43784	0.695489	1	1	9.6	26226	1	26.226		2.5	3	1	0	-2	1
58	UKD-162	160	2017-03-14	2	2	3	1	0		74	1	192	85	23.1	2.15	1	0	1	1	0	1	0	0	0	0	1	22	3	0	1	kein Pacer	0	1.2	62	0.16129	6.2	0	0	11.2	302	0	0.302	10.01.2017, 15:11	3	4	1	1	-4	1
687	Koln	161	2016-01-12	1	3	2			1	80	1	180	77	23.7654	1.96214		0	0	0	0	1	0	1	0	0	0	25.01	2		0	0	0	0.9	66	0.151515	6.6	0	0	13.1	1798	0	1.798	2016-01-11	3	3	1	1	-2	1
506	UKD-163	161	2016-07-04	1	2	3	1	0		76	1	179	70	21.8	1.88		0	1	0	0	1	0	0	0	0	0	74	4	1	1	CRT	1	3.4	16	0.625	1.6	1	1	8.7	25325	1	25.325	10.05.2016, 11:41	3	4	1	1	-3	1
344	Bonn	435	2013-04-08	1	1	1			0	85.8877	1	172	90	30.4218	2.03085	0	0	1	0	0	1	0		0	1		35.17	2	0	0	1	1	1.6	41.1998	0.242719	4.11998	1	0	12.2	2427	0	2.427		2.5	3	1	0	-2	1
443	Bonn	436	2013-05-02	1	1	1			0	74.5123	1	180	94	29.0123	2.13805	0	0	1	1	0	1	0		0	1		16.53	3	0	1	0	0	1.31	53.4127	0.187221	5.34127	1	0	12.7	374	0	0.374		2.5	3	1	0	-2	1
775	Koln	162	2016-01-19	1	1	1			0	73	0	165	77	28.2828	1.87861		1	1	0	0	0	0	0	0	0	0	17.33	3		1	ICD	1	0.81	73	0.136986	7.3	0	0	12.3	1323	0	1.323	2016-01-18	4	4	1	1	-3	1
247	Bonn	440	2013-05-02	3	3	2			1	75.074	0	164	68	25.2826	1.74158	0	0	1	0	0	1	0		0	1		24.29	4	1	1	2	1	2.11	22.8295	0.43803	2.28295	1	1	9.2	7363	1	7.363		2.5	3	1	0	-2	1
732	Koln	163	2016-01-19	2	4	4	0	1		80	1	182	98	29.5858	2.22586		1	1	0	0	0	0	0	0	0	0	50.41	3		1	CRT	1	1.61	40	0.25	4	1	0	13.2	3056	0	3.056	2016-01-18	4	4	1	1	-3	1
125	UKD-165	163	2017-08-08	4	4	4	0	1		79	0	172	89	30	2.09	0	0	1	0	0	1	1	1	0	1	0	19.6	3	0	0	ICD	1	1.4	49	0.204082	4.9	1	0	14.2	2328	0	2.328	07.08.2017, 15:55	3	4	1	1	-3	1
632	UKD-166	164	2016-02-05	3	3	2			1	78	1	186	103	30	2.24	0	1	1	1	1	0	0	0	0	0	1	10	2	0	1	SM	1	1.4	47	0.212766	4.7	1	0	15.6	2154	0	2.154	2015-12-18	3	4	1	1	-2	1
199	Bonn	441	2013-05-13	2	4	4	0	1		83.6767	1	166	80	29.0318	1.8826	0	0	1	0	0	1	0		0	0		19.46	4	1	1	1	1	1.54	43.2863	0.23102	4.32863	1	0	11.3	6114	1	6.114		2.5	3	1	0	-2	1
84	UKD-167	165	2013-07-15	2	2	3	1	0		82	1	175	65	21.2	1.84	0	1	1	0	0	1	0	1	0	0	1	71	4	1	1	kein Pacer	0	1.1	67	0.149254	6.7	0	0	11.8	2399	0	2.399	2013-05-15	3	4	1	1	-3	1
733	Koln	166	2016-02-02	1	4	4	0	1		79	1	173	62	20.7157	1.72611		1	1	0	0	1	0	1	0	0	0	47.62	2		0	ICD	1	1.23	55	0.181818	5.5	1	0	9.2	5505	1	5.505	2016-02-01	4	4	1	1	-3	1
653	Bonn	442	2013-05-13	1	1	1			0	89.3753	1	183	83	24.7843	2.05235	1	0	0	0	0	1	0		1	0		10.14	2	0	1	0	0	1.91	33.3141	0.300173	3.33141	1	0	12.6	707	0	0.707		3	4	1	1	-3	1
642	UKD-169	167	2014-10-27	1	1	1			0	46	0	161	63			1	0	1	0	0	0	0	0	0	0	0	41.1	2	0	0	kein Pacer	0	1	69	0.144928	6.9	0	0	10.2	490	0	0.49	2014-10-07	2	2	1	0	2	0
812	Koln	167	2016-02-02	1	1	1			0	90	0	159	50	19.7777	1.48605		0	1	0	0	1	0	1	0	0	0	78.9	4	1	0	0	0	2.44	17	0.588235	1.7	1	1	12.5	10186	1	10.186	2016-02-01	4	4	1	1	-3	1
460	Bonn	443	2013-05-27	1	1	1			0	72.6575	1					0	1	1	1	0	1	0		0	1		33.61	4	1	1	0	0	2.59	24.4484	0.409025	2.44484	1	1	8.7					3	4	1	1	-4	1
742	Koln	168	2016-02-04	4	4	4	0	1		84	1	178	90.5	28.5633	2.11535		1	1	0	0	1	1	1	0	1	0	57.17	4	1	1	0	0	2.62	21	0.47619	2.1	1	1	9.9	14276	1	14.276	2016-01-07	4	4	1	1	-3	1
215	UKD-170	168	2016-02-22	4	4	4	0	1		76	1	178	79	24.9	1.97	0	0	1	0	1	1	0	0	0	1	0	2	1	0	0	ICD	1	1.3	55	0.181818	5.5	1	0	14.1	6086	1	6.086	2016-02-19	3	4	1	1	-3	1
366	UKD-171	169	2012-01-16	1	2	3	1	0		64	1	174	85	28.1	2	1	1	1	0	0	0	0	1	0	0	0	42.25	3	0	1	kein Pacer	0	1.3	54	0.185185	5.4	1	0	13.9	2139	0	2.139	2011-12-21	3	4	1	1	-3	1
445	Bonn	444	2013-05-27	1	1	1			0	77.3918	1	177	88	28.089	2.05377	0	0	1	0	1	1	1		0	0		8.9	2	0	1	0	0	1.89	34.7213	0.288008	3.47213	1	0	12.3	660	0	0.66		2.5	3	1	0	-3	1
177	UKD-172	170	2016-04-22	4	4	4	0	1		81	1	170	90	31.1	2.01	0	1	1	0	1	1	0	1	2	1	0	44	4	1	0	ICD	1	3	18	0.555556	1.8	1	1	12	24822	1	24.822	30.03.2016, 16:35	3	4	1	1	-3	1
355	Bonn	445	2013-06-05	3	4	4	0	1		77.7973	0		76			0	0	1	0	0	1	0		0	0		10.68	2	0	1	0	0	1.93	25.1214	0.398068	2.51214	1	1	10.5	1660	0	1.66		3	4	1	1	-3	1
544	UKD-174	172	2015-12-14		4	4	0	1		44	1	187	100	28.6	2.26	1	0	1	0	0	1	0	0	0	1	0	6	2	0	0	kein Pacer	0	1.3	68	0.147059	6.8	0	0	13.7	4185	0	4.185	2015-11-09	1	1	0	0	1	0
374	UKD-175	173	2013-04-08	3	3	2			1	75	0	160	80	31.2	1.87	0	0	1	1	0	1	0	1	0	1	0	46.5	3	0	1	kein Pacer	0	1	55	0.181818	5.5	1	0	9.6	2897	0	2.897	2013-01-03	3	4	1	1	-3	1
135	UKD-176	174	2016-06-03	4	4	4	0	1		80	1	168	82	29.1	1.92		1	1	0	0	1	0	0	0	1	0	36	3	0	0	ICD	1	1.4	47	0.212766	4.7	1	0	12.8	3147	0	3.147	2016-05-10	3	4	1	1	-2	1
394	Bonn	446	2013-06-05	1	4	4	0	1		85.3616	1	180	79	24.3827	1.98578	0	1	0	0	0	0	0		0	0		8.46	3	0	1	0	0	0.83	87.9783	0.113664	8.79783	0	0	13.1	590	0	0.59		3	4	1	1	-3	1
533	UKD-177	175	2016-05-06	1	1	1			0	84	1	172	81	27.7	1.94	0	0	0	0	0	1	0	0	0	1	0	6	3	0	0	SM	1	2.3	25	0.4	2.5	1	1	12.1	6084	1	6.084	2016-05-03	3	4	1	1	-3	1
326	UKD-178	176	2013-04-15	1	1	1			0	66	0	162	80	30.5	1.85	0	0	1	0	0	1	0	1	0	0	0	39.2	2	0	1	kein Pacer	0	0.7	85	0.117647	8.5	0	0	8.9	1451	0	1.451	2013-01-14	3	4	1	1	-3	1
55	Bonn	448	2013-07-01	2	4	4	0	1		80.2082	0	163	70	26.3465	1.75537	0	1	1	0	0	0	0		0	0		7.08	4	1	1	0	0	1.45	34.727	0.287961	3.4727	1	0	10.8	5879	1	5.879		3	4	1	1	-2	1
665	UKD-179	177	2014-06-24		3	2			1	83	1	174	71	23.5	1.85	0	0	1	0	0	1	1	1	0	1	1	19.3	3	0	1	ICD	1	2	30	0.333333	3	1	1	9	7307	1	7.307	12.06.2014, 17:19	2	2	1	0	-1	0
680	UKD-180	178	2014-08-25		1	1			0	74	0	160	95	37.1	2.05	0	0	1	0	0	1	0	1	0	1	1	39	3	0	1	SM	1	1.2	46	0.217391	4.6	1	0	14.6	3410	0	3.41	2014-06-23	3	4	1	1	0	1
431	Bonn	451	2013-07-08	3	4	4	0	1		76.5671	1	180	75	23.1481	1.94241	0	0	0	1	0	0	0		0	0		32.78	3	0	1	0	0	1.58	42.7885	0.233708	4.27885	1	0	12					2.5	3	1	0	-1	1
559	Bonn	453	2013-08-19	3	3	2			1	76.8767	1	173	60	20.0474	1.71658	0	0	1	0	0	0	0		0	0		13.16	4	1	1	2	1	1.51	45.0487	0.221982	4.50487	1	0	13.6	6935	1	6.935		3	4	1	1	-3	1
386	UKD-182	180	2015-02-02	1	3	2			1	75	1	177	89	28.4	2.09	0	1	1	0	0	1	0	1	0	0	0	7.9	3	0	1	SM	1	1.2	57	0.175439	5.7	1	0	13.4	2329	0	2.329	11.12.2014. 12:18	3	4	1	1	-3	1
339	UKD-183	181	2014-03-04	3	3	2			1	80	0	180	63	19	1.8	0	0	1	1	0	0	0	0	0	0	0	10.2	3	0	1	kein Pacer	0	0.7	83	0.120482	8.3	0	0	15.7	2652	0	2.652	21.02.2014, 15:43	2	2	1	0	0	0
670	UKD-184	182	2015-07-06		3	2			1	78	0	168	68	24.1	1.78	0	1	1	0	0	1	0	1	0	0	0	7.5	3	0	0	0	0	1.8	27	0.37037	2.7	1	1	12.1	6404	1	6.404	2015-04-14	2	2	1	0	2	0
178	UKD-185	183	2014-05-12		4	4	0	1		79	0	164	80	29.7	1.87	0	0	1	0	0	1	0	1	2	0	1	37	3	0	1	kein Pacer	0	1.3	39	0.25641	3.9	1	0	12.4	2816	0	2.816	2014-03-10	3	4	1	1	-3	1
415	UKD-186	184	2011-03-14	1	1	1			0	81	1	173	81	27.1	1.85	0	0	1	0	0	1	0	1	0	1	0	10	3	0	1	kein Pacer	0	1.1	67	0.149254	6.7	0	0	12.7	1871	0	1.871	2011-03-11	3	4	1	1	-3	1
398	Bonn	454	2013-08-19	1	3	2			1	68.0329	0	160	59	23.0469	1.61052	0	0	1	0	0	0	0		0	0		6.31	3	0	0	2	1	0.85	66.5044	0.150366	6.65044	0	0	13.7	29427	1	29.427		3	4	1	1	0	1
334	UKD-187	185	2016-08-15	3	4	4	0	1		59	1	187	90	25.7	2.16		0	0	0	0	0	0	0	2	0	0	12.3	4	1	1	ICD	1	1	79	0.126582	7.9	0	0	15.7	1072	0	1.072	2016-07-04	3	4	1	1	-2	1
289	Bonn	455	2013-08-26	3	3	2			1	79.3918	1	170	84	29.0657	1.95551	0	0	1	0	1	1	1		0	1		31.64	3	0	1	3	1	1.78	37.0168	0.270148	3.70168	1	0	12.1	2750	0	2.75		3	4	1	1	-3	1
669	UKD-189	187	2013-01-07		3	2			1	77	1	172	75	25.4	1.88	0	0	1	0	0	0	0	0	0	0	0	8.6	3	0	1	kein Pacer	0	1.4	51	0.196078	5.1	1	0	12.3	2268	0	2.268	2013-01-03	3	4	1	1		1
380	UKD-191	189	2012-02-27	1	2	3	1	0		73	0	172	55	18.6	1.65	0	0	1	0	0	0	0	0	0	0	0	71	3	0	1	kein Pacer	0	0.6	91	0.10989	9.1	0	0	13.1	1348	0	1.348	2011-10-13	3	4	1	1	-3	1
586	Bonn	457	2013-09-04	1	1	1			0	78.1726	1	171	82	28.0428	1.94383	0	0	1	1	0	0	0		0	0		11.89	4	1	0	0	0	1.59	42.2995	0.236409	4.22995	1	0	11.8	10362	1	10.362		3	4	1	1	-2	1
399	Bonn	458	2013-09-04	3	3	2			1	96.7863	1	161	69	26.6193	1.72912	0	0	1	0	0	0	0		0	0		22.62	4	1	1	0	0	1.15	58.8671	0.169874	5.88671	1	0	13.2	2333	0	2.333		3	4	1	1	-3	1
280	UKD-192	190	2015-06-16	3	4	4	0	1		78	1	166	73	26.5	1.83	1	1	1	1	1	1	1	1	2	1	1	44	4	1	1	Pacer	1	2.2	28	0.357143	2.8	1	1	9.4	1441	0	1.441	27.05.2015, 09:29	3	4	1	1	-2	1
322	UKD-193	191	2015-03-09	1	1	1			0	82	0	160	89	34.8	1.99	0	0	1	1	0	1	1	1	0	1	0	30.6	3	0	0	kein Pacer	0	2.1	21	0.47619	2.1	1	1	10	3762	0	3.762	08.01.2015, 17:06	2	2	1	0	-2	0
338	UKD-195	193	2015-03-09		1	1			0	80	0	170	79	27.3	1.93	0	0	1	1	1	1	1	1	0	1	0	22	3	0	1	kein Pacer	0	0.9	57	0.175439	5.7	1	0	12.7	736	0	0.736	2015-01-27	3	4	1	1	-4	1
522	Bonn	459	2013-09-09	1	1	1			0	79.6301	1		70			2	0	1	0	0	1	0		2	1		24.54	2	0	0	0	0	1.48	45.7759	0.218455	4.57759	1	0	12.6	8899	1	8.899		2.5	3	1	0	-2	1
214	UKD-196	194	2016-11-04	4	4	4	0	1		86	0	160	63	24.6	1.7	0	1	1	1	0	1	1	1	0	1	1	17.8	3	0	1	kein Pacer	0	1.6	28	0.357143	2.8	1	1	12.1	1765	0	1.765	2016-08-18	2	2	1	0	-1	0
552	UKD-198	196	2014-09-22	1	2	3	1	0		82	1	168	84	29.8	1.98	0	0	1	1	1	1	0	1	0	1	0	32.4	3	0	0	kein Pacer	0	1.8	33	0.30303	3.3	1	0	11.4	520	0	0.52	2014-07-24	3	4	1	1	-3	1
6	Bonn	460	2013-09-09	4	4	4	0	1		84.1753	0					0	0	1	0	0	1	0		0	1		34.76	3	0	1	0	0	1.38	36.409	0.274657	3.6409	1	0	12.2	9005	1	9.005		2	2	1	0	-1	0
638	Bonn	461	2013-09-10	1	1	1			0	76.2219	1					0	0	1	1	1	1	1		0	0		13.02	4	1	1	0	0	1.78	37.3243	0.267922	3.73243	1	0	11.2	8492	1	8.492		3	4	1	1	-2	1
370	UKD-200	198	2014-11-03	1	3	2			1	72	0	152	70	30.3	1.72	0	1	1	0	0	1	0	1	0	1	0	21	3	0	1	kein Pacer	0	1.4	39	0.25641	3.9	1	0	10	1388	0	1.388	16.10.2014, 12:40	3	4	1	1	-3	1
18	Bonn	462	2013-10-07	4	4	4	0	1		67.2411	1	180	81	25	2.00699	0	1	0	0	0	1	0		0	1		18.87	2	0	1	2	1	1.76	38.7888	0.257806	3.87888	1	0	10					2.5	3	1	0	0	1
271	UKD-202	200	2012-06-04		1	1			0	51	0	172	60	20.3	1.69	1	0	0	0	0	0	0	0	0	0	1	13.1	1	0	1	kein Pacer	0	0.9	67	0.149254	6.7	0	0	13.6	697	0	0.697	2012-02-28	3	4	1	1	-3	1
654	Bonn	464	2013-10-07	1	1	1			0	78.1397	1	178	91	28.7211	2.09177	0	0	1	1	0	1	0		0	0		11.89	3	0	1	1	1	1.1	64.7169	0.154519	6.47169	0	0	11.6	1217	0	1.217		2.5	3	1	0	-2	1
408	UKD-203	201	2014-11-03	1	2	3	1	0		70	0	167	63	22.6	1.71	0	0	1	0	0	0	0	0	0	0	0	49.78	2	0	0	kein Pacer	0	1.1	51	0.196078	5.1	1	0	12.2	7590	1	7.59	12.08.2014, 08:21	2	2	1	0	0	0
551	Bonn	465	2013-10-14	1	2	3	1	0		68.8329	1	168	67	23.7387	1.76115	0	1	0	1	0	1	0		0	0		6.9	3	0	1	0	0	1.29	55.2516	0.18099	5.52516	1	0	15.1	2504	0	2.504		3	4	1	1	-2	1
656	Bonn	466	2013-10-14	1	1	1			0	84.1781	1	167	57	20.4382	1.63713	0	0	1	0	0	1	0		0	0		7.48	4	1	1	0	0	1.3	52.5693	0.190225	5.25693	1	0	11	1533	0	1.533		3	4	1	1	-3	1
423	UKD-204	202	2017-07-25	3	4	4	0	1		63	1	184	97	28.7	2.18	1	1	1	1	0	1	1	1	2	0	0	6.54	3	0	0	CRT	1	1.3	58	0.172414	5.8	1	0	11.9	2405	0	2.405	20.06.2017, 09:29	1	1	0	0	-1	0
82	Bonn	468	2013-10-15	4	4	4	0	1		67.5315	1					0	0	0	0	0	0	0		0	0		7.68	4	1	0	1	1	2.17	30.435	0.328569	3.0435	1	0	10	20904	1	20.904		3	4	1	1	-3	1
534	UKD-206	204	2016-11-08	1	1	1			0	81	0	158	78	31.2	1.82	0	0	1	0	0	0	0	0	2	0	0	25.2	2	0	1	kein Pacer	0	1.1	49	0.204082	4.9	1	0	12.3	976	0	0.976	2016-09-05	3	4	1	1	-3	1
213	UKD-207	205	2013-06-27	4	4	4	0	1		74	1	179	85	26.5	2.04	0	1	1	0	0	1	0	1	0	1	0	19	3	0	0	CRT	1	3	20	0.5	2	1	1	13.5	16220	1	16.22	2013-05-15	3	4	1	1	-2	1
480	Bonn	467	2013-10-17	1	3	2			1	70.8767	1		63			0	0	1	0	0	1	0		0	0		9.22	3	0	1	2	1	1.09	66.7107	0.149901	6.67107	0	0	13.1	12171	1	12.171		3	4	1	1	-2	1
569	Bonn	470	2013-10-17	1	4	4	0	1		71.0959	1	183	90	26.8745	2.12421	0	1	0	0	0	0	0		0	0		4.92	3	0	1	0	0	1.25	56.9219	0.175679	5.69219	1	0	11	6422	1	6.422		2.5	3	1	0	-2	1
219	UKD-209	207	2014-04-07	4	4	4	0	1		86	1	174	74	24.4	1.9	0	1	1	0	0	1	0	1	0	0	0	8.5	3	0	0	kein Pacer	0	2.8	19	0.526316	1.9	1	1	10.8	9872	1	9.872	2014-03-21	3	4	1	1	-2	1
626	Bonn	469	2013-10-29	3	3	2			1	87.5068	1	173	73	24.3911	1.86579	0	0	1	0	0	1	0		0	1		45.65	2	0	1	3	1	2.27	27.4126	0.364796	2.74126	1	1	7.8	5485	1	5.485		3	4	1	1	-4	1
527	UKD-211	209	2017-12-12	1	1	1			0	71	0	167	78	28	1.88		0	1	0	0	1	0	0	0	0	0	20	3	0	1	nein	0	1.2	47	0.212766	4.7	1	0	13.6	855	0	0.855	11.10.2017, 12:03	3	4	1	1		1
649	UKD-213	211	2012-07-16	1	1	1			0	70	1	176	80	25.8	2.04	0	1	1	1	0	1	0	1	0	1	0	24.6	3	0	1	kein Pacer	0	1.5	48	0.208333	4.8	1	0	12.5	1120	0	1.12	2012-04-12	3	4	1	1	-3	1
424	UKD-215	213	2017-06-06	1	3	2			1	76	0	170	75	26	1.88	0	0	1	1	0	1	0	0	0	1	0	28.4	3	0	1	kein Pacer	0	0.8	63	0.15873	6.3	0	0	13.1	613	0	0.613	2017-05-11	2.5	3	1	0		1
203	Bonn	471	2013-11-04	4	4	4	0	1		78.3315	1	192	94	25.4991	2.24047	0	1	1	0	1	1	1		0	0		40.21	3	0	1	1	1	1.34	51.5098	0.194138	5.15098	1	0	12.5	4290	0	4.29		3	4	1	1	-3	1
319	UKD-216	214	2014-06-30		4	4	0	1		76	1	172	76	25.8	1.91	0	1	1	0	0	1	0	1	0	1	0	6.7	3	0	0	kein Pacer	0	2.1	29	0.344828	2.9	1	1	9.2	5960	1	5.96	2014-05-30	3	4	1	1	-3	1
449	Bonn	472	2013-11-04	3	3	2			1	82.2082	0	170	86	29.7578	1.97517	2	0	1	1	1	1	1		2	1		48.34	3	0	1	0	0	1.77	27.4507	0.36429	2.74507	1	1	11.5	6609	1	6.609		3	4	1	1	0	1
575	UKD-217	215	2016-03-11	1	1	1			0	70	0	169	89.5	31.5	2.06	0	1	1	0	0	0	0	0	0	0	0	25	4	1	1	kein Pacer	0	0.8	76	0.131579	7.6	0	0	12.1	1735	0	1.735	2016-02-19	2	2	1	0	-1	0
584	UKD-219	216	2017-08-15	1	3	2			1	84	0	149	50	22.5	1.43	0	0	0	1	0	0	0	0	0	1	1	19.7	2	0	0	kein Pacer	0	0.6	86	0.116279	8.6	0	0	12.3	539	0	0.539	2017-08-08	3	4	1	1	-3	1
128	Bonn	456	2013-11-06	4	4	4	0	1		65.6329	1	176	98	31.6374	2.14109		0	1	1	0	1	0			0		11.56	4	1	1	0	0	1.62	42.8926	0.233141	4.28926	1	0	13.1	5286	1	5.286		3	4	1	1	-2	1
414	UKD-220	217	2015-09-11	3	4	4	0	1		71	1	170	82	28.4	1.94	1	1	1	0	0	1	1	1	0	1	0	75.3	3	0	0	ICD	1	1.4	51	0.196078	5.1	1	0	12	2764	0	2.764	04.08.2015, 14:00	3	4	1	1	-3	1
276	UKD-221	218	2016-12-06	3	3	2			1	86	1	168	83	29.4	1.97	0	1	1	0	0	1	1	1	0	1	1	20.4	3	0	0	SM	1	3.5	15	0.666667	1.5	1	1	12.2	1609	0	1.609	2016-05-19	3	4	1	1	-3	1
62	Bonn	475	2013-11-14	4	4	4	0	1		71.9315	1					0	1	0	0	1	1	1		0	1		36.32	4	1	1	1	1	1.74	38.7694	0.257935	3.87694	1	0	8.9	22165	1	22.165		3	4	1	1	-3	1
548	Bonn	476	2013-11-14	3	3	2			1	80.4274	1	172	49	16.563	1.5684	0	0	0	1	0	1	0		0	0		13.39	4	1	1	3	1	1.57	42.6749	0.23433	4.26749	1	0	12.7	6635	1	6.635		3	4	1	1	-2	1
330	UKD-225	222	2016-06-06	3	4	4	0	1		51	1	193	120	32.2	2.49	0	0	0	0	0	0	0	0	0	0	0	9.2	3	0	1	ICD	1	0.9	93	0.107527	9.3	0	0	12.9	1389	0	1.389	2016-05-11	3	4	1	1	-2	1
302	Bonn	479	2013-11-25	1	1	1			0	76.5562	1	172	82	27.7177	1.95207	0	0	1	0	1	1	1		0	1		63.16	3	0	1	1	1	1.51	45.0869	0.221794	4.50869	1	0	12.1	9495	1	9.495		3	4	1	1	-3	1
57	UKD-226	223	2014-12-18	2	4	4	0	1		71	1	174	81	26.8	1.98	0	0	1	0	0	0	0	0	0	0	0	32	3	0	1	ICD	1	1.9	35	0.285714	3.5	1	0	14.4	26631	1	26.631	2014-10-08	2	2	1	0	-1	0
675	UKD-227	224	2015-08-03		3	2			1	79	1	178	80	25.2	1.99	1	0	1	0	0	1	0	0	0	1	0	6	4	1	1	ICD	1	3.3	17	0.588235	1.7	1	1	11	9677	1	9.677	2015-07-23	3	4	1	1	-3	1
523	Bonn	480	2013-11-25	1	2	3	1	0		70.6959	1	177	68	21.7051	1.84062	0	1	1	0	0	1	0		0	1		37.37	3	0	1	1	1	2.17	30.1534	0.331637	3.01534	1	0	10.8	5992	1	5.992		2.5	3	1	0	-2	1
316	UKD-228	225	2012-11-19	3	4	4	0	1		61	1	180	61	18.8	2.07	0	1	1	0	0	0	0	1	0	0	0	19	4	1	0	CRT	1	0.9	82	0.121951	8.2	0	0	13	3891	0	3.891	2012-10-18	2	2	1	0	0	0
210	UKD-229	226	2012-12-03		2	3	1	0		72	1	187	95	27.2	2.21	0	1	1	0	0	0	0	0	0	0	0	8.75	4	1	1	kein Pacer	0	2.3	28	0.357143	2.8	1	1	10.9	1786	0	1.786	2012-08-28	3	4	1	1	-3	1
550	Bonn	473	2013-11-26	1	1	1			0	67.1534	1					0	0	1	0	0	1	0		0	0		7.22	2	0	0	2	1	1.05	70.4191	0.142007	7.04191	0	0	12.5					3	4	1	1	-3	1
541	Bonn	482	2013-12-04	1	1	1			0	80.7151	1	173	71	23.7228	1.84389	0	0	1	0	0	1	0		0	0		9.15	3	0	1	2	1	1.1	64.2923	0.15554	6.42923	0	0	14	5136	1	5.136		2.5	3	1	0	-2	1
285	UKD-230	227	2016-04-01	3	4	4	0	1		60	1	180	70	21.6	1.89	0	0	1	0	0	1	0	1	0	1	0	23.9	4	1	0	kein Pacer	0	1	87	0.114943	8.7	0	0	10.1	2222	0	2.222	2016-03-22	3	4	1	1	0	1
666	UKD-231	228	2015-03-02		1	1			0	83	1	186	83	24	2.07	0	0	1	0	0	1	0	1	0	1	1	7	3	0	0	kein Pacer	0	1.3	52	0.192308	5.2	1	0	10.4	3321	0	3.321	2015-01-12	2	2	1	0	-2	0
94	Bonn	484	2013-12-04	4	4	4	0	1		69.4932	1	172	79	26.7036	1.92139	0	0	1	0	0	1	0		0	1		19.51	2	0	1	0	0	1.1	66.2761	0.150884	6.62761	0	0	13.9	1808	0	1.808		3	4	1	1	-3	1
154	Bonn	477	2013-12-11	4	4	4	0	1		86.5973	1	170	72	24.9135	1.8315	2	0	1	0	1	1	1		2	0		68.99	2	0	1	0	0	4.03	14.1645	0.705988	1.41645	1	1	12.1					3	4	1	1	-3	1
435	UKD-233	230	2016-06-20		3	2			1	74	0	156	49	20.1	1.46	0	0	1	1	0	1	0	0	0	1	0	18	4	1	0	ICD	1	1.6	32	0.3125	3.2	1	0	10.1	3315	0	3.315	2016-03-03	3	4	1	1	0	1
469	Bonn	478	2013-12-18	3	3	2			1	94.1233	0	158	70	28.0404	1.71617	0	0	1	0	1	1	1		0	0		19.71	3	0	1	3	1	1.51	32.0806	0.311715	3.20806	1	0	9.8	13522	1	13.522		3	4	1	1	-2	1
667	UKD-234	231	2014-09-01		3	2			1	71	1	183	89	26.6	2.13	0	0	1	0	0	1	0	1	0	0	0	30.05	2	0	1	ICD	1	1.3	54	0.185185	5.4	1	0	13.8	2579	0	2.579	2014-05-08	2	2	1	0	-1	0
604	Bonn	340	2014-01-13		1	1			0	83.3616	1	170	68	23.5294	1.78755	0	0	1	0	0	0	0		0	0		14.02	3	0	1	0	0	1.44	46.8092	0.213633	4.68092	1	0	14.6	2370	0	2.37		3	4	1	1	-2	1
126	UKD-235	232	2017-10-10	4	4	4	0	1		71	1	184	88	26	2.11	1	0	1	0	0	1	0	1	0	1	0	29	1	0	1	ICD	1	1.1	69	0.144928	6.9	0	0	12.5				2017-07-10	3	4	1	1	-3	1
36	UKD-236	233	2013-04-29		2	3	1	0		61	1	168	80	28.3	1.9	0	1	1	1	0	1	1	1	0	0	0	19.3	4	1	1	SM	1	1	73	0.136986	7.3	0	0	13.3	3049	0	3.049	17.09.2012/23.04.2012	3	4	1	1	-3	1
291	Bonn	342	2014-01-15	1	3	2			1	70.8411	1	175	77.5	25.3061	1.92984	0	0	0	0	0	0	0		0	0		10.03	3	0	1	2	1	1.33	53.028	0.18858	5.3028	1	0	13.5	3260	0	3.26		2.5	3	1	0	-2	1
529	UKD-237	234	2016-02-09	1	1	1			0	89	0	173	80	27	1.96	0	0	1	0	0	1	0	0	0	1	1	46	4	1	1	kein Pacer	0	1	50	0.2	5	1	0	11.8	4801	0	4.801	2015-11-25	3	4	1	1	-3	1
664	UKD-238	235	2011-12-05		3	2			1	79	1	180	82	25.3	2.02	0	0	1	0	0	1	0	1	0	1	0	14.2	3	0	1	SM	1	1.4	54	0.185185	5.4	1	0	12.5	2422	0	2.422	2011-10-21	3	4	1	1	-3	1
29	Bonn	343	2014-01-15	4	4	4	0	1		70.5671	0	164	73	27.1416	1.7949	0	0	0	0	0	0	0		0	0		21.75	4	1	1	3	1	0.78	72.8951	0.137183	7.28951	0	0	13.2	1076	0	1.076		3	4	1	1	-2	1
150	Bonn	345	2014-01-27	2	2	3	1	0		78.1753	1	191	98	26.8633	2.27189	0	0	1	0	0	1	0		0	1		18.35	2	0	1	1	1	1.88	34.8632	0.286836	3.48632	1	0	12.5	1850	0	1.85		2.5	3	1	0	-2	1
620	UKD-239	236	2015-01-05	3	3	2			1	81	1	170	83	28.7	1.98	0	1	1	1	0	1	0	1	0	0	1	4.6	3	0	1	kein Pacer	0	1	74	0.135135	7.4	0	0	13.2	2294	0	2.294	02.01.15/16.10.14	3	4	1	1	-2	1
578	UKD-241	238	2014-09-08	1	2	3	1	0		84	1	182	100	30.2	2.25	0	0	1	1	0	1	0	1	0	1	1	30	3	0	1	SM	1	1.6	36	0.277778	3.6	1	0	10.5	4472	0	4.472	2014-08-07	2	2	1	0	-1	0
95	Bonn	346	2014-01-29	2	2	3	1	0		72.389	1	180	73	22.5309	1.92022	0	0	1	0	0	1	0		0	0		18.96	3	0	0	1	1	1.43	48.5587	0.205936	4.85587	1	0	14.2	5733	1	5.733		2.5	3	1	0	-2	1
525	UKD-242	239	2017-09-26	1	1	1			0	81	0	160	55	21.5	1.56	0	0	1	0	0	0	0	0	0	0	0	41.9	3	0	1	nein	0	1.2	44	0.227273	4.4	1	0	9.3	5195	1	5.195	2017-08-25	3	4	1	1	0	1
163	Bonn	341	2014-01-30	4	4	4	0	1		83.5178	1	170	83	28.7197	1.94558	0	1	1	0	0	1	0		0	1		39.15	3	0	1	1	1	5.68	9.60282	1.04136	0.960282	1	1	10	13201	1	13.201		3	4	1	1	-3	1
312	Bonn	344	2014-02-10	3	3	2			1	82.8986	0	160	42	16.4062	1.39391	0	0	1	0	0	1	0		0	0		37.64	3	0	1	2	1	2.56	17.9006	0.55864	1.79006	1	1	11.1	173689	1	173.689		3	4	1	1	-2	1
267	UKD-245	242	2014-07-07		4	4	0	1		81	1	185	84	24.56	2.08	0	0	1	1	0	1	0	1	2	1	0	67	4	1	1	kein Pacer	0	1.8	34	0.294118	3.4	1	0	11.4	5565	1	5.565	04.07.2014, 14:06	3	4	1	1	-3	1
45	Bonn	347	2014-02-10	4	4	4	0	1		81.3479	1	178	82	25.8806	2.00121	0	0	1	0	0	1	0		0	1		21.53	2	0	1	2	1	1.33	51.56	0.193949	5.156	1	0	13	1791	0	1.791		2.5	3	1	0	-2	1
223	UKD-247	244	2012-07-30	2	2	3	1	0		79	1	168	77	27.3	1.83	0	1	1	0	0	1	0	0	0	1	0	34	3	0	1	kein Pacer	0	3.3	18	0.555556	1.8	1	1	11.3	4922	0	4.922	2012-03-08	3	4	1	1	-2	1
507	UKD-248	245	2016-04-25	1	1	1			0	81	0	160	54	21.1	1.55	0	1	0	1	0		0	0	0	1	1	27	3	0	0	ICD	1	1.1	62	0.16129	6.2	0	0	13.9	2521	0	2.521		3	4	1	1	-3	1
5	Bonn	351	2014-02-13	4	4	4	0	1		83.1397	1	175	79	25.7959	1.94563	0	0	0	0	0	1	0		0	1		38.12	2	0	1	2	1	1.25	55.142	0.18135	5.5142	1	0	9	6601	1	6.601		2.5	3	1	0	-2	1
471	UKD-249	246	2016-09-13	1	4	4	0	1		67	0	160	55	21.5	1.56		0	1	1	1	1	0	1	0	0	0	20.5	3	0	0	ICD	1	2.4	21	0.47619	2.1	1	1	12.1	35000	1	35	2016-06-16	3	4	1	1	-4	1
325	UKD-250	247	2015-02-09	1	1	1			0	79	0	178	70	22.1	1.86	0	1	1	0	0	0	0	0	0	0	0	12.3	3	0	1	kein Pacer	0	1.7	29	0.344828	2.9	1	1	11.8	1987	0	1.987	2014-12-04	2	2	1	0	-2	0
413	UKD-251	248	2013-08-01		3	2			1	71	1	167	74	26.5	1.83	0	0	1	0	1	0	0	1	0	0	1	14	4	1	1	SM	1	0.8	98	0.102041	9.8	0	0	7.2	4398	0	4.398	26.07.2013, 07:41	3	4	1	1	-4	1
438	Bonn	350	2014-02-17	3	3	2			1	81.7068	1	172	103	34.8161	2.1507	0	0	1	0	0	1	0		0	0		9.72	3	0	1	3	1	2.55	24.3054	0.411432	2.43054	1	1	14.3	2181	0	2.181		3	4	1	1	-4	1
337	UKD-252	249	2015-12-14	1	1	1			0	78	0	153	71	30.3	1.69	0	0	1	0	0	0	0	0	0	0	0	57	4	1	1	nein	0	0.9	64	0.15625	6.4	0	0	15.2	2012	0	2.012	Nur TEE	2	2	1	0	-1	0
222	UKD-253	250	2015-05-18	4	4	4	0	1		84	1	172	73	24.7	1.86	0	0	1	0	0	1	0	1	0	1	0	29.3	3	0	1	Pacer	1	1.1	64	0.15625	6.4	0	0	10.8	22717	1	22.717	2015-03-12	3	4	1	1	-3	1
242	Bonn	353	2014-02-17	1	2	3	1	0		90.5397	0	163	63	23.7118	1.6785	0	0	1	0	0	1	0		0	0		15.21	3	0	1	0	0	0.97	53.8851	0.18558	5.38851	1	0	11.6					3	4	1	1	-3	1
235	UKD-255	251	2016-02-22	2	2	3	1	0		84	0	165	60		1.66	0	1	1	0	1	1	1	1	2	0	0	29.3	4	1	1	0	0	0.8	64	0.15625	6.4	0	0	10.2	14136	1	14.136	12.02.2016, 20:21	3	4	1	1	-2	1
570	Bonn	354	2014-02-17	1	1	1			0	84.2274	0					2	1	1	0	0	1	0		2	0		20.7	4	1	1	0	0	1.04	50.4567	0.19819	5.04567	1	0	11.9	7299	1	7.299		3	4	1	1	-3	1
331	UKD-256	252	2018-03-06	1	1	1			0	77	0	160	69	27	1.72	0	1	1	0	0	1	0	0	0	0	0	12	3	0	1	nein	0	1.5	34	0.294118	3.4	1	0	10.1				2018-02-19	3	4	1	1	-2	1
513	Bonn	352	2014-02-18	1	1	1			0	78.8055	0	162	75	28.578	1.79956	0	0	0	0	0	0	0		0	0		7.46	3	0	1	0	0	1.53	32.7572	0.305276	3.27572	1	0	10.7	4968	0	4.968		3	4	1	1	-2	1
557	UKD-257	253	2017-05-09	1	1	1			0	74	1	181	94	28.7	2.15		0	0	0	0	1	0	0	0	0	1	7	3	0	1	CRT	1	1.6	41	0.243902	4.1	1	0	15.1	1637	0	1.637	2016-11-15	2.5	3	1	0	-3	1
286	UKD-258	254	2012-10-08	1	4	4	0	1		62	1	187	122	34.9	2.44	0	1	1	0	0	1	0	1	0	0	0	13	3	0	1	SM	1	1.2	64	0.15625	6.4	0	0	14.4	3597	0	3.597	2012-06-04	3	4	1	1	-3	1
156	UKD-259	255	2017-09-26	4	4	4	0	1		77	1	168	76	26.9	1.86	0	0	1	0	0	1	0	0	0	0	0	49.35	3	0	1	CRT	1	1.6	40	0.25	4	1	0	10.4	7222	1	7.222	2017-09-20	3	4	1	1	-3	1
42	Bonn	358	2014-02-24	4	4	4	0	1		64.6082	1	159	72	28.4799	1.7448	0	1	1	0	1	1	1		0	1		26.24	4	1	0	0	0	1.25	58.0384	0.1723	5.80384	1	0	13.7	721	0	0.721		3	4	1	1	-3	1
382	Bonn	359	2014-02-26	1	1	1			0	83.5123	1	168	90	31.8878		0	1	1	1	0	0	0		0	0		11.69	3	0	1	0	0	1.86	34.8261	0.287141	3.48261	1	0	9.3	3783	0	3.783		3	4	1	1	-3	1
268	UKD-261	257	2014-03-24	3	3	2			1	77	1	186	75	22	1.97	0	1	1	0	0	0	0	0	0	0	0	21	3	0	1	kein Pacer	0	1.1	64	0.15625	6.4	0	0	12.6	1592	0	1.592	2014-02-20	2	2	1	0	-1	0
390	Bonn	360	2014-02-26	1	1	1			0	86.7699	1	170	70	24.2215	1.80971	0	1	1	0	0	0	0		0	0		29.04	3	0	1	3	1	1.82	35.4345	0.282211	3.54345	1	0	13	2637	0	2.637		3	4	1	1	-3	1
505	UKD-262	258	2017-10-17	1	1	1			0	84	1	165	74	27.2	1.81	0	1	1	0	0	1	0	0	0	0	0	35	3	0	1	SM	1	0.9	79	0.126582	7.9	0	0	11.1	6371	1	6.371	2017-08-21	3	4	1	1	-3	1
429	UKD-263	259	2016-06-20	1	2	3	1	0		69	1	180	77	23.8	1.96		1	1	0	1	1	0	1	0	1	0	20	3	0	1	kein Pacer	0	1.2	64	0.15625	6.4	0	0	13.8	2607	0	2.607	2016-06-01	3	4	1	1	-2	1
512	Bonn	361	2014-03-17	1	1	1			0	74.5452	1	186	81	23.4131	2.05527	0	0	1	0	0	0	0		0	1		15.54	4	1	0	2	1	2.21	29.2084	0.342367	2.92084	1	1	11.2					3	4	1	1	-3	1
395	Bonn	356	2014-03-22		2	3	1	0		74.3507	0						0	0	0	0	0	0			0		14.43	2	0	0	0	0												3	4	1	1	-3	1
428	UKD-264	260	2017-01-17	1	2	3	1	0		70	0	168	51	18.1	1.6	1	0	1	1	0	0	0	0	0	0	0	19.2	3	0	0	nein	0	0.7	83	0.120482	8.3	0	0	13.6	1629	0	1.629	2016-11-29	3	4	1	1	0	1
679	UKD-265	261	2015-04-20		1	1			0	47	1	180	80	24.7	2	0	0	0	0	0	0	0	0	0	0	0	36	4	1	1	CRT	1	2.1	37	0.27027	3.7	1	0	12	2695	0	2.695	2015-01-30	3	4	1	1		1
190	Bonn	362	2014-04-03	2	2	3	1	0		87.0959	1	186	75	21.6788	1.98913	0	0	1	1	0	1	0		0	0		13.92	2	0	1	0	0	1.02	69.0707	0.144779	6.90707	0	0	12.2	3399	0	3.399		2	2	1	0	0	0
274	UKD-266	262	2012-03-26	3	4	4	0	1		68	1	172	62	21	1.72	1	0	1	1	1	1	1	1	0	0	0	16.2	3	0	0	CRT	1	0.7	114	0.0877193	11.4	0	0	13.4	14405	1	14.405	2011-11-25	3	4	1	1	-2	1
46	Bonn	364	2014-04-08	4	4	4	0	1		90.8575	1	168	66	23.3844	1.74993	0	0	1	0	0	1	0		0	1		69.34	4	1	0	0	0	1.82	35.105	0.28486	3.5105	1	0	13	32021	1	32.021		3	4	1	1	-3	1
272	UKD-267	263	2017-09-05	1	1	1			0	82	1	158	62	24.8	1.63	1	0	1	0	0	1	0	0	0	1	0	16	2	0	0	nein	0	1.9	33	0.30303	3.3	1	0	13.2	1488	0	1.488	2017-07-28	2	2	1	0	-1	0
206	Bonn	365	2014-04-09	4	4	4	0	1		62.8192	1	176	86	27.7634	2.02547	0	0	1	0	0	0	0		0	0		25.93	4	1	1	1	1	1.31	55.2961	0.180845	5.52961	1	0	14.5	10117	1	10.117		2.5	3	1	0	-2	1
489	UKD-268	264	2013-07-02		2	3	1	0		84	1	173	78	26.1	1.92	0	0	0	1	1	1	0	1	0	0	0	10.7	4	1	0	ICD	1	1.8	37	0.27027	3.7	1	0	15	5122	1	5.122	2013-05-29	2	2	1	0	-1	0
640	UKD-269	265	2015-03-23		1	1			0	70	0	183	127	37.9	2.46	1	0	1	0	1	1	1	1	0	1	0	13	3	0	1	Pacer	1	1.2	64	0.15625	6.4	0	0	14.8	1661	0	1.661	2015-01-08	2	2	1	0	-1	0
617	Bonn	369	2014-05-07	1	1	1			0	85.1726	1	173	56	18.7109	1.66698	0	0	1	0	0	0	0		0	0		20.15	3	0	0	2	1	3.75	15.4438	0.647508	1.54438	1	1	10.9	1011	0	1.011		3	4	1	1	-3	1
172	UKD-271	267	2016-02-05	2	2	3	1	0		87	0	146	58	27.2	1.5	0	0	1	0	0	0	0	1	0	0	1	5	3	0	1	kein Pacer	0	1.3						10.5	3060	0	3.06	Keine Bilder im System	3	4	1	1	0	1
410	UKD-272	268	2012-03-12	1	1	1			0	53	1	182	72	21.7	1.92	1	0	1	0	0	0	0	0	0	0	0	29	4	1	0	kein Pacer	0	0.6	153	0.0653595	15.3	0	0	13.1	2507	0	2.507	2011-12-01	3	4	1	1	-3	1
2	Bonn	370	2014-05-07	4	4	4	0	1		83.0767	1	171	78	26.6749	1.90296	0	0	1	0	1	1	1		0	1		54.27	3	0	1	0	0	1.03	68.9556	0.145021	6.89556	0	0	11.3	2723	0	2.723		3	4	1	1	-3	1
292	Bonn	371	2014-05-12	3	3	2			1	79.1479	1	174	62	20.4783	1.74796	0	0	1	0	0	1	0		0	1		19.37	3	0	1	0	0	1.27	54.6846	0.182867	5.46846	1	0	12.7	4081	0	4.081		3	4	1	1	-2	1
652	UKD-273	269	2017-05-02	1	1	1			0	85	0	160	78	30.5	1.81	0	0	1	1	0	0	0	0	0	0	0	13	4	1	1	ICD	1	1.3	39	0.25641	3.9	1	0	10.5	2324	0	2.324	2017-02-16
246	Bonn	372	2014-05-12	1	2	3	1	0		83.8219	1	181	70	21.3669	1.89387	0	1	1	0	1	1	1		0	0		33.8	3	0	1	0	0	1.63	40.5258	0.246756	4.05258	1	0	10.9					2.5	3	1	0	-2	1
39	UKD-275	271	2015-08-24	4	4	4	0	1		61	1	170	59	20.4	1.67	0	1	1	0	0	0	0	0	0	0	0	24.1	2	0	1	kein Pacer	0	12.2	10	1	1	1	1	10.9	35000	1	35	2015-06-26
542	Bonn	373	2014-05-14	1	1	1			0	80.6055	0	165	86	31.5886	1.93288	0	0	1	0	0	1	0		0	0		8.44	2	0	1	0	0	1.39	36.4259	0.27453	3.64259	1	0	12.2	3603	0	3.603		2.5	3	1	0	-2	1
164	UKD-276	272	2017-07-11	4	4	4	0	1		78	1	185	98	28.6	2.2	0	0	1	0	0	0	0	0	0	0	1	20.2	4	1	1	ICD	1	1.3	55	0.181818	5.5	1	0	9.1	3566	0	3.566	2017-06-25	3	4	1	1	-3	1
671	UKD-277	273	2013-08-12		3	2			1	70	0	170	95	32.9	2.06	0	1	1	0	0	1	1	1	2	1	0	41	4	1	1	SM	1	1	52	0.192308	5.2	1	0	13.1	2205	0	2.205	12.06.2013, 14:10	2	2	1	0	-1	0
245	Bonn	374	2014-05-26	1	3	2			1	75.1836	0	163	66	24.841	1.71202		0	0	1	0	0	0			0		23.2	4	1	1	2	1	1.17	45.0716	0.221869	4.50716	1	0	12.1					3	4	1	1	-2	1
116	UKD-278	274	2016-06-06	4	4	4	0	1		77	0	177	65	20.7	1.81		1	1	1	0	0	1	1	0	0	0	28.5	3	0	1	ICD	1	2.1	22	0.454545	2.2	1	1	11.9	13883	1	13.883	2016-04-11	3	4	1	1	-3	1
257	Bonn	376	2014-05-28	3	3	2			1	85.674	0	158	70	28.0404		1	0	1	0	0	0	0		1	0		21.69	3	0	1	0	0	1.15	44.7742	0.223343	4.47742	1	0	13.6	4529	0	4.529		3	4	1	1	-3	1
411	UKD-280	276	2016-01-29	3	3	2			1	84	0	160	80	31.3	1.83	0	0	1	1	0	1	0	0	0	0	0	18.4	4	1	0	kein Pacer	0	1.2						12	1573	0	1.573	2016-01-21	2	2	1	0	0	0
279	UKD-281	277	2014-03-10	1	2	3	1	0		64	1	168	61	22	1.7	1	1	1	1	0	1	0	1	2	0	0	4	2	0	0	kein Pacer	0	3.2	20	0.5	2	1	1	8.5	35000	1	35	2014-01-23	3	4	1	1	-3	1
448	Bonn	377	2014-05-28	1	1	1			0	82.2849	0	161	65	25.0762	1.68579	0	0	1	0	0	1	0		0	0		8.97	3	0	1	0	0	1.17	44.2533	0.225972	4.42533	1	0	12.2	3659	0	3.659		3	4	1	1	-3	1
229	UKD-282	278	2017-12-15	2	2	3	1	0		84	1	170	74	25.6	1.85		1	0	0	0	1	0	0	2	0	1	15.66	3	0	1	SM	1	1.5	42	0.238095	4.2	1	0	10.7	4767	0	4.767	2017-12-05	3	4	1	1	-3	1
531	UKD-284	280	2012-04-23	1	2	3	1	0		42	1	189	120	33.6	2.37	1	0	1	0	0	0	0	0	0	0	0	5.99	3	0	0	ICD	1	1.1	76	0.131579	7.6	0	0	16.1	5178	1	5.178	2011-12-21	3	4	1	1	-3	1
347	Bonn	379	2014-06-03	3	3	2			1	81.0795	0	150	73	32.4444	1.68246	0	0	1	0	0	0	0		0	0		16.56	3	0	1	0	0	1.66	29.6434	0.337343	2.96434	1	1	11.4	9373	1	9.373		3	4	1	1	-3	1
622	UKD-285	281	2015-08-17	1	1	1			0	64	1	183	80	23.9	2.02	0	0	0	0	0	0	0	0	0	0	0	22	3	0	0	kein Pacer	0	1.4	54	0.185185	5.4	1	0	11.9	351	0	0.351	2015-05-26	3	4	1	1	-3	1
157	Bonn	380	2014-06-03	4	4	4	0	1		77.2027	1	186	90	26.0146	2.1494	0	0	1	0	0	1	0		0	0		7.16	2	0	1	3	1	0.86	86.1861	0.116028	8.61861	0	0	11.2	758	0	0.758		3	4	1	1	-1	1
179	UKD-286	282	2017-09-05	2	2	3	1	0		80	0	158	82	32.8	1.84	0	0	1	0	0	0	0	0	0	0	0	28.1	3	0	1	nein	0	0.9	59	0.169492	5.9	1	0	13.9	1256	0	1.256	2017-08-01	2	2	1	0	-2	0
387	UKD-287	283	2015-06-22	3	4	4	0	1		83	0	168	64	22.7	1.73	0	0	1	0	1	1	0	1	2	0	0	43	2	0	1	kein Pacer	0	0.9						11.8	4226	0	4.226	2015-02-06	2	2	1	0	-1	0
311	Bonn	383	2014-06-27	1	1	1			0	79.5205	1	170	70	24.2215	1.80971	0	1	1	0	0	1	0		0	0		16.87	3	0	1	0	0	1.75	37.7376	0.264987	3.77376	1	0	9.3					3	4	1	1	-3	1
234	UKD-288	284	2013-05-06		2	3	1	0		73	0	166	107	38.8	2.24	0	1	1	0	0	1	0	1	0	0	0	46	3	0	0	kein Pacer	0	2.2	22	0.454545	2.2	1	1	10.5				2013-01-11	3	4	1	1	-4	1
262	Bonn	387	2014-07-03	1	4	4	0	1		83.6932	1	170	73	25.2595	1.84227	0	0	0	0	1	1	1		0	1		58.18	3	0	1	0	0	1.2	57.7241	0.173238	5.77241	1	0	13.3	2122	0	2.122		3	4	1	1	-3	1
275	UKD-289	285	2016-03-07	1	4	4	0	1		83	0	176	74	23.9	1.9	0	0	1	0	0	0	0	0	0	0	1	16.6	3	0	1	kein Pacer	0	1.2	44	0.227273	4.4	1	0	9.5	3019	0	3.019	2016-01-25	3	4	1	1	-3	1
300	Bonn	388	2014-07-03	1	1	1			0	84.7699	0	168	88	31.1791	1.97752	0	1	1	0	0	0	0		0	0		15.46	4	1	1	0	0	1.56	31.5604	0.316852	3.15604	1	0	14.3	1376	0	1.376		3	4	1	1	-3	1
554	UKD-290	286	2014-02-02	1	1	1			0	81	0	158	68	21	1.7	0	0	1	0	0	0	0	0	0	0	0	17.4	3	0	1	kein Pacer	0	0.9	62	0.16129	6.2	0	0	13.2	1072	0	1.072	2013-12-13	3	4	1	1	-3	1
56	Bonn	390	2014-08-07	2	2	3	1	0		84.2521	1	178	70	22.0932	1.87106	0	0	1	0	0	1	0		0	0		7.48	3	0	1	0	0	1.71	38.3061	0.261055	3.83061	1	0	14.8	12570	1	12.57		3	4	1	1	0	1
352	Bonn	392	2014-08-18	1	1	1			0	79.1973	1	178	80	25.2493	1.98031	0	0	1	0	0	1	0		0	1		13.64	2	0	1	0	0	1.22	57.2718	0.174606	5.72718	1	0	12	1328	0	1.328		2.5	3	1	0	-3	1
130	UKD-292	288	2017-07-04	2	4	4	0	1		79	1	184	77	22.7	2	0	0	1	0	0	0	0	0	0	0	0	36	3	0	1	ICD	1	1.7	37	0.27027	3.7	1	0	11.2	25743	1	25.743	2017-06-01	3	4	1	1	-2	1
545	Bonn	393	2014-08-18	1	1	1			0	78.7781	0	163	85	31.9922	1.90636	0	1	1	0	0	1	0		0	0		7.46	3	0	0	0	0	1.19	43.7815	0.228407	4.37815	1	0	12.6	1050	0	1.05		3	4	1	1	-3	1
270	UKD-294	290	2016-08-16	3	3	2			1	75	0	160	65	25.4	1.68		1	1	0	1	1	0	1	0	1	1	54.82	4	1	0	nein	0	0.9	62	0.16129	6.2	0	0	9.9	35000	1	35	04.08.2016, 09:48	2	2	1	0	-1	0
231	UKD-296	292	2013-01-28	2	2	3	1	0		82	0	161	54	20.8	1.56	0	0	1	1	0	0	0	0	0	0	0	4	3	0	0	kein Pacer	0	1.5	35	0.285714	3.5	1	0	10.4	322	0	0.322	25.01.2013, 18:41	2	2	1	0	0	0
232	UKD-298	294	2016-06-03	2	4	4	0	1		86	1	179	78	24.3	1.96		0	1	0	0	1	0	0	0	1	0	33	4	1	1	ICD	1	1.3	47	0.212766	4.7	1	0	12.5	1319	0	1.319	11.05.2016, 17:00	3	4	1	1	-2	1
403	Bonn	396	2014-09-08	1	1	1			0	75.4356	0	163	60	22.5827	1.64406	0	0	1	0	0	0	0		0	0		8.59	2	0	1	0	0	1.12	47.3692	0.211107	4.73692	1	0	13.7	542	0	0.542		3	4	1	1	-3	1
87	UKD-299	295	2016-05-30	4	4	4	0	1		85	1	172	84	28.4	1.97	0	0	1	0	1	0	0	1	0	0	0	6	3	0	1	SM	1	1.9	31	0.322581	3.1	1	0	9.4	4831	0	4.831	2016-04-15	3	4	1	1	-3	1
16	Bonn	397	2014-09-08	4	4	4	0	1		80.0959	0	157	50	20.2848	1.48066	0	0	0	0	0	0	0		0	0		7.94	3	0	1	0	0	1.63	30.349	0.3295	3.0349	1	0	13.5	3421	0	3.421		3	4	1	1	-3	1
13	UKD-301	297	2011-12-19		4	4	0	1		68	1	175	70	22.9	1.85	0	1	1	0	0	1	0	1	0	1	1	31.3	2	0	1	SM	1	1.2	63	0.15873	6.3	0	0	11	1201	0	1.201	2011-11-04	2	2	1	0	-1	0
401	Bonn	398	2014-09-15	1	1	1			0	79.1808	1	182	92	27.7744	2.13564	0	1	1	0	0	1	0		0	1		34.1	2	0	1	3	1	1.28	54.1873	0.184545	5.41873	1	0	11.1	2607	0	2.607		3	4	1	1	-3	1
112	Bonn	395	2014-09-22	2	2	3	1	0		82.4685	1	175	60	19.5918	1.73094	0	1	0	0	0	1	0		0	0		31.3	4	1	0	0	0	1.63	40.66	0.245942	4.066	1	0	11	51993	1	51.993		3	4	1	1	-3	1
310	Bonn	400	2014-09-22	3	4	4	0	1		81.8137	1	176	66	21.3068	1.80996	0	0	1	0	0	1	0		0	1		52.52	2	0	1	2	1	2.54	24.4094	0.409679	2.44094	1	1	11.2	3634	0	3.634		3	4	1	1	-3	1
383	UKD-303	299	2016-02-29	1	1	1			0	81	1	170	70	24.2	1.82	0	0	1	0	0	1	0	1	0	0	0	19.5	4	1	1	kein Pacer	0	1.1	65	0.153846	6.5	0	0	10.5	2208	0	2.208	2016-01-08	2	2	1	0	-1	0
176	UKD-304	300	2015-02-10	2	2	3	1	0		84	0	155	60	25	1.61	0	1	1	0	0	1	0	1	0	0	0	31	2	0	1	kein Pacer	0	1.1	45	0.222222	4.5	1	0	9.8	1244	0	1.244	2014-12-19	3	4	1	1		1
60	UKD-305	301	2017-06-27	4	4	4	0	1		78	1	178	73	23	1.96	1	1	1	1	0	1	0	0	0	1	0	10.1	3	0	0	ICD	1	1.1	64	0.15625	6.4	0	0	12.8	870	0	0.87	04.05.2017, 07.12.2016	3	4	1	1	-4	1
418	UKD-306	302	2014-12-08	3	3	2			1	84	0	164	104	38.7	2.18	0	1	1	0	0	0	0	0	0	0	0	43.7	4	1	1	SM	1	1.4	36	0.277778	3.6	1	0	11.5	2172	0	2.172	22.10.2014, 15:20	3	4	1	1	-4	1
520	Bonn	401	2014-09-29	1	1	1			0	74.411	1					0	1	1	0	0	0	0		0	0		5.94	3	0	1	2	1	1.64	41.2255	0.242568	4.12255	1	0	13.5	1739	0	1.739		2.5	3	1	0	-2	1
474	UKD-307	303	2017-08-04	1	2	3	1	0		70	0	165	60	22	1.75	1	0	1	0	0	0	0	0	0	0	0	44.45	1	0	0	kein Pacer	0	1	51	0.196078	5.1	1	0	15	1589	0	1.589	2017-05-22
278	UKD-308	304	2017-08-01	3	3	2			1	84	0	155	63	27.5	1.7	0	0	1	0	1	1	0	1	0	0	0	41.5	3	0	1	kein Pacer	0	0.9	57	0.175439	5.7	1	0	11.3	7178	1	7.178	2017-06-19	3	4	1	1	-2	1
676	UKD-309	305	2013-06-03		3	2			1	90	1	165	71	26.1	1.78	0	0	1	0	0	1	0	1	0	1	0	21.09	3	0	1	ICD	1	1.1	62	0.16129	6.2	0	0	12.8	1891	0	1.891	2013-04-25	2	2	1	0	0	0
607	UKD-310	306	2013-11-04		1	1			0	74	1	172	72	24.3	1.85	0	1	0	0	0	0	0	0	0	0	0	45	3	0	0	kein Pacer	0	2.2	30	0.333333	3	1	1	14.3	4770	0	4.77	2013-09-27	3	4	1	1	-3	1
26	Bonn	403	2014-10-23	2	4	4	0	1		82.7397	0	160	74	28.9062	1.77328	0	1	0	0	0	1	0		0	0		13.8	2	0	1	0	0	1.35	37.4749	0.266845	3.74749	1	0	12.6	19157	1	19.157		3	4	1	1	-3	1
182	UKD-311	307	2017-05-05	2	4	4	0	1		86	1	178	83	26.6	2.01	0	1	0	0	0	1	1	1	0	1	1	19.3	3	0	1	Pacer	1	1.7	35	0.285714	3.5	1	0	11.7	13184	1	13.184	2017-04-03	2	2	1	0	-1	0
467	UKD-312	308	2014-05-22		2	3	1	0		74	1	160	55	21.5	1.52	0	0	1	0	0	1	0	0	2	0	0	16.81	3	0	0	kein Pacer	0	3.5	12	0.833333	1.2	1	1	8.8	35000	1	35	2014-03-31	3	4	1	1	0	1
473	UKD-313	309	2017-01-03	3	3	2			1	82	0	158	56	22.4	1.56	0	1	1	0	0	0	0	0	0	0	0	40.47	3	0	1	SM	1	1	54	0.185185	5.4	1	0	11.3	772	0	0.772	18.10.2016, 13:11	3	4	1	1	0	1
630	Bonn	404	2014-10-28		1	1			0	94.0849	1	170	64	22.1453	1.74208	0	0	1	0	0	1	0		0	0		13.6	3	0	1	3	1	1.36	48.7876	0.20497	4.87876	1	0	13.5	11617	1	11.617		3	4	1	1	-3	1
122	UKD-314	310	2016-08-26	2	2	3	1	0		68	0	165	65	23.9	1.72	1	0	1	0	0	0	0	0	0	1	1	12.4	3	0		CRT	1	1	56	0.178571	5.6	1	0	12	3773	0	3.773	2016-08-03
616	Bonn	406	2014-11-04	1	4	4	0	1		81.3068	1	185	100	29.2184	2.23906	0	0	1	0	0	0	0		0	0		6.21	2	0	1	0	0	1.05	67.7376	0.147629	6.77376	0	0	14.4					3	4	1	1	-3	1
168	UKD-315	311	2014-11-24	4	4	4	0	1		70	1	171	82	28	1.97	0	0	1	1	0	1	0	1	0	1	0	9.2	3	0	1	kein Pacer	0	1.2	59	0.169492	5.9	1	0	15.1	4520	0	4.52	25.03.2014, 14:13	3	4	1	1	-2	1
175	UKD-316	312	2014-07-07	4	4	4	0	1		76	1	185	75	21.9	2.19	0	0	1	0	0	0	0	0	0	0	0	9.2	3	0	1	ICD	1	1.1	71	0.140845	7.1	0	0	14.4	908	0	0.908	2014-05-27	3	4	1	1	-3	1
153	Bonn	409	2014-11-24	2	4	4	0	1		75.526	1					0	1	1	0	0	1	0		0	1		16.43	2	0	1	0	0	1.55	43.8674	0.22796	4.38674	1	0	15.4	1579	0	1.579		2.5	3	1	0	-3	1
283	UKD-317	313	2014-07-07	3	3	2			1	68	1	185	75	21.9	2.19	0	0	1	0	0	0	0	0	0	1	1	7.3	3	0	1	ICD	1	2.5	25	0.4	2.5	1	1	9.9	5666	1	5.666	2014-05-27	2	2	1	0	0	0
444	Bonn	408	2014-12-02	1	1	1			0	83.7562	1					2	0	1	0	0	0	0		2	0		35.92	3	0	0	2	1	1.48	45.3089	0.220707	4.53089	1	0	10.7					2.5	3	1	0	-2	1
490	UKD-318	314	2015-05-11	1	1	1			0	59	1	185	113		2.03	1	0	1	0	0	1	0	0	0	0	0	17.38	2	0	1	ICD	1	1.1	75	0.133333	7.5	0	0	15.8	165	0	0.165	2015-01-14	2	2	1	0	-1	0
377	UKD-319	315	2015-10-23	1	1	1			0	92	0	168	53	18.8	1.57	0	1	1	0	0	0	0	0	0	0	0	17	3	0	1	0	0	1	52	0.192308	5.2	1	0	12.7	1969	0	1.969	2015-10-21	3	4	1	1	-2	1
519	Bonn	413	2014-12-18	1	1	1			0	73.0329	1	175	85	27.7551	2.00711	0	0	1	0	0	0	0		0	0		5.58	3	0	0	0	0	1.12	64.2608	0.155616	6.42608	0	0	16.4					2.5	3	1	0	-2	1
228	UKD-320	316	2015-02-02	4	4	4	0	1		72	1	187	69	19.7	1.89	0	1	1	0	0	0	1	0	0	0	0	6.4	3	0	0	ICD	1	2.9	21	0.47619	2.1	1	1	12.6	958	0	0.958	2014-08-14	2	2	1	0	-1	0
10	Bonn	1	2015-01-13	4	4	4	0	1		76.5863	1	170	62	21.4533	1.71873	0	1	1	0	1	1	1		0	1		43.74	3	0	0	2	1	2.51	25.0803	0.39872	2.50803	1	1	8.5	5412	1	5.412		3	4	1	1	-3	1
598	Bonn	2	2015-01-13	1	1	1			0	84.6849	0	165	100	36.7309	2.06083	0	0	0	0	0	0	0		0	0		10.74	4	1	1	0	0	1.29	39.3076	0.254404	3.93076	1	0	11.4	2158	0	2.158		3	4	1	1	-3	1
31	UKD-321	317	2016-02-01	2	2	3	1	0		65	0	174	88	29.1	2.03	0	1	1	0	0	0	0	0	0	1	1	43	3	0	1	nein	0	2.2	22	0.454545	2.2	1	1	12.1	900	0	0.9	01.09.2015, 08:33	2	2	1	0	-1	0
421	UKD-322	318	2015-03-06		3	2			1	75	1	166	90	32.7	2.04	0	1	1	0	1	1	0	1	0	1	0	12.56	4	1	1	SM	1	0.8	87	0.114943	8.7	0	0	10.5				18.02.2015, 08:50	2	2	1	0	-1	0
565	Bonn	4	2015-01-19	1	1	1			0	60.9945	0	168	107	37.911	2.14884		1	1	0	0	0	0			0		3.56	4	1	0	0	0	1.72	30.1459	0.33172	3.01459	1	0	13.6					2	2	1	0	-1	0
121	UKD-323	319	2016-01-18	4	4	4	0	1		77	1	170	74	25.6	1.87	0	0	1	0	0	1	0	1	0	1	0	9	2	0	1	0	0	2	37	0.27027	3.7	1	0	13.8	6296	1	6.296	2015-12-08	3	4	1	1	-3	1
123	UKD-324	320	2015-01-26	2	4	4	0	1		36	1	169	80	28	1.94	0	0	1	0	0	0	0	0	0	0	0	38.4	3	0	0	ICD	1	0.4	140	0.0714286	14	0	0	11.4	5594	1	5.594	2014-09-09	3	4	1	1	-2	1
502	UKD-325	321	2016-05-19	3	3	2			1	86	0	168	55		1.62	0	0	1	0	0	0	0	1	0	0	0	2	4	1	1	1	1	1.8	25	0.4	2.5	1	1	12.1	2958	0	2.958	2016-04-13	3	4	1	1	-3	1
321	UKD-326	322	2012-07-02	1	2	3	1	0		61	1	185	118	34.5	2.4	0	0	1	0	0	0	0	1	0	0	0	4	3	0	0	kein Pacer	0	1.2	60	0.166667	6	0	0	15.2	314	0	0.314	2011-11-30	3	4	1	1	-2	1
615	Bonn	5	2015-01-20	1	1	1			0	67.3781	0	164	57	21.1927	1.61575	0	0	0	1	0	0	0		0	0		16.28	3	0	0	0	0	1.31	40.4503	0.247217	4.04503	1	0	12	166	0	0.166		3	4	1	1	0	1
89	UKD-327	323	2013-04-09	2	4	4	0	1		74	1	182	64	19.3	1.83	0	0	1	1	0	1	0	1	0	0	0	5.09	3	0	1	kein Pacer	0	0.9	81	0.123457	8.1	0	0	10.4	1919	0	1.919	2013-01-23	3	4	1	1	-3	1
608	UKD-328	324	2017-02-21	1	1	1			0	81	0	168	75	26.6	1.83	0	0	1	0	0	0	0	0	0	0	0	50	3	0	0	nein	0	1.7	28	0.357143	2.8	1	1	12.5	3247	0	3.247	13.01.2017 TTE+TEE	3	4	1	1	-3	1
592	Bonn	7	2015-01-27	1	1	1			0	89.4986	0	163	76	28.6048	1.81781	0	0	1	0	1	0	1		0	0		23.23	4	1	0	0	0	0.9	58.8881	0.169814	5.88881	1	0	12.1	500	0	0.5		3	4	1	1	-3	1
120	UKD-329	325	2014-05-19	4	4	4	0	1		75	1	170	112	38.8	2.3	0	1	1	1	1	1	1	1	2	1	0	12.3	3	0	0	CRT	1	1.9	34	0.294118	3.4	1	0	14.3	1144	0	1.144	2014-03-12	3	4	1	1	-4	1
158	Bonn	9	2015-01-27	4	4	4	0	1		85.6027	1	170	100	34.6021	2.10592	1	0	0	0	0	0	0		1	0		15.06	4	1	1	0	0	3.21	18.4602	0.541706	1.84602	1	1	11.1					3	4	1	1	-2	1
597	Bonn	11	2015-02-03	1	1	1			0	78.5945	0	170	74	25.6055	1.85296	0	0	1	0	0	0	0		0	0		10.92	3	0	1	1	1	1.77	27.7023	0.360981	2.77023	1	1	11.9					2.5	3	1	0	-2	1
576	UKD-330	326	2016-02-12	3	3	2			1	76	0	166	65	23.6	1.73	0	0	1	0	0	0	0	0	0	0	0	8.4	2	0	1	0	0	1	56	0.178571	5.6	1	0	12.8	2727	0	2.727	2016-01-22	3	4	1	1	-4	1
430	Bonn	12	2015-02-03	1	2	3	1	0		59.6274	0	165	95	34.8944	2.01639	0	0	0	0	0	1	0		0	0		2.22	4	1	0	0	0	0.89	64.7784	0.154372	6.47784	0	0	11.2					2.5	3	1	0	0	1
494	UKD-332	328	2014-12-01	3	3	2			1	82	0	168	68	24.1	1.78	0	0	1	0	0	1	0	1	0	0	0	22	3	0	0	kein Pacer	0	1.6	31	0.322581	3.1	1	0	11.9	1207	0	1.207	23.10.2014, 16:49	2	2	1	0	-2	0
440	Bonn	13	2015-02-03	1	1	1			0	53.4877	1					0	0	1	0	0	1	0		0	0		2.27	2	0	0	0	0												2.5	3	1	0	-2	1
553	UKD-333	329	2015-01-15	1	1	1			0	75	1	180	88	27.2	2.1	0	0	1	0	0	1	0	1	0	0	0	9	4	1	0	ICD	1	1.5	45	0.222222	4.5	1	0	14.1	3622	0	3.622	15.09.2014, 17:00	2	2	1	0	-1	0
603	Bonn	14	2015-02-10	1	1	1			0	75.074	1	178	115	36.2959	2.31056	0	1	1	1	0	0	0		0	0		6.78	4	1	0	0	0							12.9					3	4	1	1	-4	1
265	UKD-334	330	2013-02-25	3	3	2			1	62	1	163	65	24.5	1.7	0	0	1	0	0	1	0	1	0	1	1	13.3	3	0	0	kein Pacer	0	1	77	0.12987	7.7	0	0	13.1	1355	0	1.355	17.08.2012, 27.03.2012	2	2	1	0	0	0
573	Bonn	17	2015-02-13	1	1	1			0	83.3342	0	165	71	26.079	1.78167	2	0	1	0	0	1	0		2	0		19.63	3	0	0	0	0	1.15	45.0266	0.222091	4.50266	1	0	14.9	179	0	0.179		3	4	1	1	-2	1
441	Bonn	25	2015-03-10	1	1	1			0	79.8438	1	173	93	31.0735	2.06802	0	1	1	1	0	0	0		0	0		22.84	3	0	1	0	0	2.28	27.786	0.359893	2.7786	1	1	12.3	3829	0	3.829		3	4	1	1	-2	1
678	UKD-335	331	2015-04-13		1	1			0	84	0	165	67	24.6	1.75	0	0	0	0	0	0	0	0	0	0	0	34.8	3	0	1	1	1	1.3	37	0.27027	3.7	1	0	15.8	5688	1	5.688	06.03.2015, 10:54	3	4	1	1		1
560	UKD-336	332	2016-09-27	1	1	1			0	76	1	174	82	27.1	1.97		0	1	0	1	1	0	1	0	1	0	25.7	3	0	1	nein	0	2.3	26	0.384615	2.6	1	1	12.7	898	0	0.898	2016-09-02	3	4	1	1	-3	1
169	UKD-337	333	2017-05-02	2	2	3	1	0		88	1	168	75	26.6	1.85	0	1	1	0	0	1	0	0	0	1	0	21.4	2	0	1	SM	1	0.9	76	0.131579	7.6	0	0	12.8	1453	0	1.453	2017-01-26	2	2	1	0	-1	0
34	UKD-338	334	2017-04-07	2	4	4	0	1		62	1	180	94		2.14	1	0	1	0	0	1	0	0	0	1	0	4.9	3	0	1	kein Pacer	0	0.8	98	0.102041	9.8	0	0	6.8	2452	0	2.452	2017-03-14	3	4	1	1	-4	1
577	UKD-339	335	2016-02-12	3	3	2			1	69	0	181	92	28.1	1.25	0	1	0	0	0	1	0	0	0	1	0	30.4	4	1	1	0	0	1.2	64	0.15625	6.4	0	0	13.5	1169	0	1.169	2016-01-14	3	4	1	1	-3	1
296	Bonn	26	2015-03-10	1	1	1			0	75.8603	0	163	78	29.3575	1.83799	2	0	0	0	0	0	0		2	0		13.28	3	0	1	0	0	1.18	44.5499	0.224467	4.45499	1	0	7.8					3	4	1	1	-3	1
183	UKD-340	336	2014-05-12	4	4	4	0	1		82	0	160	58	22.7	1.6	0	0	1	0	1	1	1	1	2	0	1	10	3	0	1	SM	1	0.9	62	0.16129	6.2	0	0	9	9095	1	9.095	2014-02-25	2	2	1	0	-1	0
406	UKD-341	337	2013-02-18		1	1			0	72	1	183	83	24.8	2.05	0	0	1	0	0	1	0	1	0	0	0	18.3	2	0	1	ICD	1	1.1	64	0.15625	6.4	0	0	13	1506	0	1.506	19.11.2012, 14:35	2	2	1	0		0
109	Bonn	28	2015-03-19	2	4	4	0	1		77.0822	1	178	82	25.8806	2.00121	0	1	1	0	0	1	0		0	1		63.08	3	0	0	1	1	2.75	22.5422	0.443612	2.25422	1	1	13.6	21973	1	21.973		3	4	1	1	-2	1
682	UKD-343	339	2016-03-29		3	2			1	79	0	174	64	21.1	1.76	0	1	1	0	0	1	0	0	0	0	0	8	4	1	1	kein Pacer	0	3.2	13	0.769231	1.3	1	1	11.1	35000	1	35	2016-03-17	3	4	1	1	0	1
585	UKD-344	340	2017-12-05	1	1	1			0	76	0	175	102	33.3	2.17	0	0	1	1	0	1	0	0	0	0	0	40.12	3	0	1	nein	0	1.3	40	0.25	4	1	0	12.1	1687	0	1.687	2017-01-26	1	1	0	0	0	0
364	Bonn	29	2015-03-21	1	1	1			0	76.3096	1	187	94	26.881	2.19802	2	1	1	1	0	1	0		2	0		50.83	4	1	1	0	0	2.46	25.6883	0.389282	2.56883	1	1	9.7					3	4	1	1	-2	1
185	UKD-345	341	2016-07-04	2	4	4	0	1		78	1	189	90	25.2	2.17	0	0	0	0	0	0	0	0	0	0	0	6	2	0	1	ICD	1	2.2	27	0.37037	2.7	1	1	12.9	5493	1	5.493	2016-05-19	2	2	1	0	0	0
514	Bonn	31	2015-03-21	1	1	1			0	67.9151	0					0	0	0	1	0	0	0		0	0		8.8	2	0	0	0	0	0.97	57.124	0.175058	5.7124	1	0	13.1					2.5	3	1	0	-1	1
315	UKD-346	342	2013-04-08	3	3	2			1	81	1	174	80	26.4	1.97	1	0	1		0	1	0	1	0	1	1	6.24	3	0	0	kein Pacer	0	1.2	56	0.178571	5.6	1	0	12.6	6071	1	6.071	2012-11-05	3	4	1	1	-3	1
198	Bonn	30	2015-03-23	4	4	4	0	1		90.8247	0	160	50	19.5312	1.50112	0	0	0	0	0	0	0		0	0		15.21	4	1	1	0	0	1.09	47.0692	0.212453	4.70692	1	0	11.4	5741	1	5.741		2.5	3	1	0	-1	1
244	Bonn	32	2015-03-24	1	1	1			0	79.0438	1	176	81	26.1493	1.97455	0	0	1	1	0	0	0		0	0		12.61	3	0	1	0	0	1.13	62.5919	0.159765	6.25919	0	0	15.2					3	4	1	1	-2	1
218	UKD-347	343	2015-09-22	2	2	3	1	0		64	0	183	83	24.8	2.05	1	1	1	1	0	1	1	1	0	1	0	6.24	3	0	1	0	0	1.6	45	0.222222	4.5	1	0	11.4	2323	0	2.323	03.09.2015, 15:58	3	4	1	1	-3	1
602	Bonn	33	2015-03-24	3	3	2			1	79.4548	1					0	0	0	0	0	1	0		0	0		8.1	3	0	1	0	0	0.94	77.3257	0.129323	7.73257	0	0	9.9					3	4	1	1	-2	1
9	Bonn	35	2015-03-27	4	4	4	0	1		74.926	1	168	70.5	24.9787	1.79968	0	0	1	1	0	1	0		0	1		39.36	4	1	1	1	1	1.14	62.6353	0.159654	6.26353	0	0	14	23382	1	23.382		3	4	1	1	-1	1
562	Bonn	38	2015-04-21	1	1	1			0	86.8055	0	160	64	25	1.66717	0	0	1	1	0	1	0		0	0		32.65	2	0	1	3	1	1.52	32.3645	0.30898	3.23645	1	0	8.5	5750	1	5.75		3	4	1	1	-3	1
63	Bonn	39	2015-04-21	2	2	3	1	0		87.0849	1	173	72	24.0569	1.85488	0	0	1	0	0	1	0		0	0		15.95	3	0	1	0	0	2.43	25.3653	0.394239	2.53653	1	1	14.5	2261	0	2.261		2.5	3	1	0	-3	1
400	Bonn	42	2015-04-30	1	1	1			0	78.6685	0	165	60	22.0386	1.65866	1	0	1	1	1	0	1		1	0		31.78	4	1	1	0	0	1.94	24.9156	0.401355	2.49156	1	1	12.7	13559	1	13.559		3	4	1	1	-2	1
53	Bonn	43	2015-05-05	2	4	4	0	1		70.4466	0	177	60	19.1516	1.74526	0	1	0	0	0	0	0		0	0		11.68	3	0	0	2	1	1.02	53.5059	0.186895	5.35059	1	0	12.4	31411	1	31.411		3	4	1	1	-3	1
263	Bonn	44	2015-05-06	3	3	2			1	73.2767	1	177	80	25.5354	1.97224	0	0	1	0	1	1	1		0	1		37.33	2	0	1	1	1	3.03	20.3641	0.49106	2.03641	1	1	12.9	1831	0	1.831		3	4	1	1	-3	1
101	Bonn	45	2015-05-08	2	2	3	1	0		86.0411	1					0	0	0	0	0	1	0		0	0		21.63	3	0	1	2	1	1.46	45.7751	0.218459	4.57751	1	0	13.8	5044	1	5.044		2.5	3	1	0	-2	1
68	Bonn	46	2015-05-13	4	4	4	0	1		83.7808	0	160	61	23.8281	1.6335	1	0	1	0	0	1	0		1	1		31.8	3	0	1	1	1	1.66	29.4469	0.339595	2.94469	1	1	10.3	5056	1	5.056		3	4	1	1	-3	1
70	Bonn	47	2015-05-26	4	4	4	0	1		67.0137	0	160	57	22.2656	1.58708	0	0	1	0	0	0	0		0	0		9.77	2	0	0	1	1	1.07	51.1472	0.195514	5.11472	1	0	10.9	18729	1	18.729		3	4	1	1	-3	1
385	Bonn	48	2015-05-26	1	2	3	1	0		84.8603	1					0	0	1	0	1	1	1		0	0		14.28	3	0	1	0	0	1.97	32.4861	0.307824	3.24861	1	0	12.5	3613	0	3.613		3	4	1	1	-3	1
107	Bonn	52	2015-06-01	2	4	4	0	1		67.9315	1					0	0	1	0	0	1	0		0	0		18.48	3	0	1	1	1	1.41	49.9952	0.200019	4.99952	1	0	13.9	1747	0	1.747		3	4	1	1	-3	1
343	Bonn	56	2015-06-16	1	1	1			0	80.9753	0	172	96	32.45	2.08732	0	0	0	0	0	0	0		0	0		8.44	4	1	1	0	0	1.54	32.3331	0.309281	3.23331	1	0	14.3	240	0	0.24		2.5	3	1	0	-2	1
601	Bonn	57	2015-06-17	1	1	1			0	92.2712	0	150	55	24.4444	1.49172	0	0	1	1	0	0	0		0	0		23.9	3	0	0	0	0	0.91	57.783	0.173061	5.7783	1	0	10.9	251	0	0.251		2.5	3	1	0	-2	1
187	Bonn	58	2015-06-17	4	4	4	0	1		79.0137	1	170	70	24.2215	1.80971	0	0	1	1	0	1	0		0	1		28.23	3	0	1	0	0	1.97	32.9602	0.303396	3.29602	1	0	11	14579	1	14.579		2.5	3	1	0	-2	1
660	Bonn	59	2015-06-22		1	1			0	66.6603	0	168	81	28.699	1.90907	0	1	1	1	1	1	1		0	0		32.11	4	1	1	3	1	2.44	19.7765	0.505651	1.97765	1	1	8.9	8482	1	8.482		3	4	1	1	-3	1
104	Bonn	60	2015-06-23	2	2	3	1	0		55.9918	0	164	58	21.5645	1.62774	0	0	0	0	0	0	0		0	0		5.97	2	0	1	1	1	1.72	30.6742	0.326007	3.06742	1	0	10.4	20775	1	20.775		2.5	3	1	0	0	1
595	Bonn	62	2015-06-29	1	1	1			0	88.3233	1	178	75	23.6713	1.92673	0	1	1	0	0	1	0		0	0		9.55	3	0	1	1	1	1.42	47.0158	0.212694	4.70158	1	0	11.6	4123	0	4.123		2	2	1	0	-1	0
192	Bonn	65	2015-07-22	4	4	4	0	1		83.3425	1	172	82	27.7177	1.95207	0	0	1	0	1	1	1		0	1		37.66	3	0	1	0	0	1.37	49.5823	0.201685	4.95823	1	0	13.7	1478	0	1.478		2.5	3	1	0	-2	1
643	Bonn	66	2015-07-24	1	1	1			0	88.2356	0	150	45	20	1.36977	0	0	1	0	0	0	0		0	0		24.04	3	0	0	0	0	1.67	28.9375	0.345572	2.89375	1	1	8.9	1204	0	1.204		3	4	1	1	-3	1
459	Bonn	68	2015-07-31	1	1	1			0	76.5068	1	178	117	36.9272	2.32755		0	1	0	0	1	0			0		4.83	3	0	0	0	0	2.22	28.9038	0.345975	2.89038	1	1	12.7	1044	0	1.044		3	4	1	1	-3	1
21	Bonn	71	2015-08-10	2	2	3	1	0		75.7589	1	177	83	26.493	2.00334	0	0	1	0	0	1	0		0	1		16.43	3	0	0	0	0	1.81	36.6566	0.272802	3.66566	1	0	10.8	4680	0	4.68		3	4	1	1	-3	1
237	Bonn	72	2015-08-10	1	2	3	1	0		77.4849	0	170	83	28.7197	1.94558	1	1	1	0	0	1	0		1	1		16.13	4	1	1	0	0	1.65	30.1269	0.331929	3.01269	1	0	11.9	2207	0	2.207		2.5	3	1	0	-2	1
76	Bonn	77	2015-08-25	2	2	3	1	0		72.8274	0	168	77	27.2817	1.86842	0	0	1	0	0	0	0		0	0		5.13	4	1	1	0	0	1.15	46.2755	0.216097	4.62755	1	0	14.2	4471	0	4.471		3	4	1	1	-2	1
114	Bonn	81	2015-09-08	4	4	4	0	1		78.8658	1	176	82	26.4721	1.98488	0	0	1	0	1	1	1		0	1		47.62	4	1	0	0	0	1.32	52.3392	0.191061	5.23392	1	0	10.3	11681	1	11.681		3	4	1	1	-2	1
538	Bonn	82	2015-09-15	1	1	1			0	58.4466	0	158	56	22.4323	1.56089	0	0	0	0	0	0	0		0	0		12.04	3	0	0	1	1	1.03	54.951	0.18198	5.4951	1	0	13.3	6917	1	6.917		3	4	1	1	-2	1
290	Bonn	83	2015-09-15	1	2	3	1	0		87.2986	0	158	64	25.6369	1.65203	0	0	1	0	0	1	0		0	0		27.25	3	0	0	0	0	1.13	45.5161	0.219703	4.55161	1	0	10.1	2470	0	2.47		3	4	1	1	-3	1
149	Bonn	84	2015-09-29	4	4	4	0	1		74.1397	1	158	81	32.4467	1.82599	0	1	1	1	0	1	0		0	1		12.78	4	1	0	0	0	2.24	28.7893	0.347351	2.87893	1	1	14.3	2222	0	2.222		3	4	1	1	-1	1
391	Bonn	85	2015-09-29	1	1	1			0	56.6712	1	180	88	27.1605	2.07895	2	0	1	0	0	0	0		2	0		1.51	3	0	1	0	0	1	77.1091	0.129686	7.71091	0	0	16.4	273	0	0.273		3	4	1	1	-3	1
69	Bonn	87	2015-10-05	2	2	3	1	0		72.6712	0	152	60	25.9695	1.56285	0	0	1	0	0	1	0		0	1		12.82	2	0	1	0	0	1.3	40.1878	0.248831	4.01878	1	0	11.3	1070	0	1.07		2.5	3	1	0	-3	1
539	Bonn	90	2015-10-14	1	1	1			0	87.6493	0	145	55	26.1593	1.4555	0	0	0	0	0	1	0		0	0		12.81	3	0	0	0	0	2.2	21.0818	0.474342	2.10818	1	1	10.3	15246	1	15.246		2.5	3	1	0	-1	1
66	Bonn	91	2015-10-19	2	2	3	1	0		80.1671	1	165	58	21.3039	1.63493	0	0	1	0	0	1	0		0	0		11.78	3	0	1	3	1	1	71.8666	0.139147	7.18666	0	0	7.7	5181	1	5.181		2.5	3	1	0	-2	1
113	Bonn	98	2015-10-27	2	2	3	1	0		78.9753	1	170	85	29.4118	1.96537	0	0	0	0	0	1	0		0	0		23.72	3	0	1	0	0	1.07	66.6712	0.14999	6.66712	0	0	14.1	1842	0	1.842		3	4	1	1	-2	1
546	Bonn	99	2015-10-27	3	4	4	0	1		82.5205	0	168	68	24.093	1.77228	0	0	1	0	0	0	0		0	0		9.52	3	0	1	0	0	1.2	42.9541	0.232807	4.29541	1	0	9.8	3673	0	3.673		3	4	1	1	-3	1
17	Bonn	101	2015-11-03	2	2	3	1	0		84.211	0	154	54	22.7694	1.50864	0	1	1	0	1	1	1		0	1		37.14	3	0	1	0	0	1.4	35.8064	0.27928	3.58064	1	0	6.9	6566	1	6.566		2.5	3	1	0	-1	1
605	Bonn	102	2015-11-10	1	1	1			0	83.0822	1	176	60	19.3698	1.73811	0	0	1	0	0	0	0		0	0		19.86	3	0	1	0	0	1.21	57.259	0.174645	5.7259	1	0	12.7	1245	0	1.245		2.5	3	1	0	-1	1
294	Bonn	103	2015-11-13	1	1	1			0	71.4986	1	170	80	27.6817	1.91538	0	1	1	0	0	1	0		0	0		3.29	3	0	1	0	0	1.3	54.3407	0.184024	5.43407	1	0	14.8					2.5	3	1	0	-2	1
540	Bonn	104	2015-11-16	3	3	2			1	84.5644	0	160	44	17.1875	1.42174	0	0	0	0	0	0	0		0	0		10.74	3	0	1	0	0	1.1	47.2559	0.211614	4.72559	1	0	13.6	5056	1	5.056		2.5	3	1	0	-1	1
97	Bonn	105	2015-11-16	2	4	4	0	1		77.2849	1	170	65	22.4913	1.7536	2	0	1	0	1	0	1		2	0		52.5	2	0	1	0	0	2.4	26.3628	0.379323	2.63628	1	1	12.1	12702	1	12.702		3	4	1	1	-2	1
437	Bonn	108	2015-11-23	1	1	1			0	82.5425	0	165	61	22.4059	1.67035	2	0	1	1	0	0	0		2	0		33.99	3	0	0	0	0	0.73	76.2223	0.131195	7.62223	0	0	11.1					3	4	1	1	-3	1
549	Bonn	112	2015-11-30	1	1	1			0	75.4438	0	164	55	20.4491	1.59141	0	0	0	0	0	0	0		0	0		16.83	4	1	1	0	0	1.2	43.7431	0.228608	4.37431	1	0	14.5					3	4	1	1	-4	1
614	Bonn	114	2015-12-14	1	1	1			0	79.0274	1	182	130	39.2465	2.47368	0	0	1	1	1	1	1		0	0		21.75	4	1	1	0	0	1.1	64.5687	0.154874	6.45687	0	0	11	2528	0	2.528		3	4	1	1	-2	1
434	Bonn	116	2015-12-18	1	2	3	1	0		93.6904	0	150	63	28	1.58035	0	0	1	0	0	1	0		0	0		17.97	2	0	1	0	0	1.4	35.0394	0.285393	3.50394	1	0	13.8					2.5	3	1	0	-2	1
288	Bonn	117	2016-01-08	1	4	4	0	1		74.3178	0	170	73	25.2595	1.84227	0	0	1	0	0	1	0		0	0		25.82	4	1	1	1	1	1.2	43.8768	0.227911	4.38768	1	0	13.9	12710	1	12.71		2.5	3	1	0	-2	1
251	Bonn	122	2016-02-03	1	2	3	1	0		75.3534	0	170	51	17.6471	1.58183	0	0	0	0	0	1	0		0	1		26.62	3	0	0	0	0	0.86	64.2656	0.155604	6.42656	0	0	10.5	1353	0	1.353		2.5	3	1	0	-1	1
137	Bonn	123	2016-02-05	2	2	3	1	0		75.2767	1	181	81	24.7245	2.01507	0	0	1	0	0	1	0		0	1		15.54	3	0	1	0	0	1.2	58.9795	0.169551	5.89795	1	0	13.8					3	4	1	1	-1	1
181	Bonn	129	2016-02-12	4	4	4	0	1		85.9397	0	170	74	25.6055	1.85296	0	1	1	1	0	1	0		0	0		17.39	4	1	1	0	0	1.7	28.5012	0.350863	2.85012	1	1	11.3					2.5	3	1	0	-2	1
314	Bonn	131	2016-02-17	1	1	1			0	86.1863	0	175	80	26.1224	1.95606	0	1	1	0	0	0	0		0	0		29.64	2	0	1	0	0	0.68	82.0036	0.121946	8.20036	0	0	10.2	1145	0	1.145		3	4	1	1	-3	1
537	Bonn	134	2016-03-05	1	1	1			0	69.5726	1	180	102.6	31.6667	2.2191	0	1	1	1	0	1	0		0	0		14.58	3	0	1	0	0	0.84	90.4492	0.110559	9.04492	0	0	7.4					2.5	3	1	0	-2	1
75	Bonn	135	2016-03-07	4	4	4	0	1		76.5644	0	158	68.5	27.4395	1.70044		0	1	0	0	1	0			1		36.49	3	0	0	2	1	1.9	25.6627	0.38967	2.56627	1	1	10	67570	1	67.57		2.5	3	1	0	-2	1
110	Bonn	138	2016-04-11	2	2	3	1	0		78.7562	1	177	95	30.3233	2.12168	0	1	1	0	0	1	0		0	0		8.1	3	0	1	1	1	1.73	38.3166	0.260983	3.83166	1	0	11	1038	0	1.038		2	2	1	0	-1	0
612	Bonn	139	2016-04-18	1	1	1			0	83.789	1	168	90	31.8878	1.9965	0	0	1	1	0	0	0		0	0		11.69	2	0	1	0	0	0.98	72.9048	0.137165	7.29048	0	0	14.3	239	0	0.239		2.5	3	1	0	-3	1
142	Bonn	140	2016-04-27	4	4	4	0	1		66.5562	1	189	120	33.5937	2.45727	0	0	1	0	0	0	0		0	0		6.63	2	0	1	0	0	0.96	78.233	0.127823	7.8233	0	0	14.7	236	0	0.236		3	4	1	1	-3	1
478	Bonn	142	2016-05-02	1	3	2			1	73.9616	1	180	92.2	28.4568	2.12055	2	0	0	0	0	1	0		2	1		28.54	4	1	1	1	1	1.4	49.5448	0.201838	4.95448	1	0	10.3	1412	0	1.412		3	4	1	1	-3	1
72	Bonn	145	2016-05-23	4	4	4	0	1		68.137	0	165	67	24.6097	1.7383	1	0	1	1	0	0	0		1	0		8.8	2	0	1	0	0	1.2	44.6571	0.223929	4.46571	1	0	13.4	6471	1	6.471		3	4	1	1	-3	1
73	Bonn	146	2016-05-25	4	4	4	0	1		78.9589	1	183	76	22.694	1.97692	2	0	1	0	0	0	0		2	0		11.85	2	0	1	0	0	1	72.0884	0.138718	7.20884	0	0	13.2					3	4	1	1	-2	1
252	Bonn	147	2016-05-27	1	1	1			0	78.3644	1	187	80.4	22.9918	2.05677	0	0	0	0	0	1	0		0	0		5.14	3	0	1	0	0	1.4	48.9666	0.204221	4.89666	1	0	13.2	1070	0	1.07		3	4	1	1	-3	1
258	Bonn	150	2016-06-20	1	1	1			0	75.5836	0	155	54	22.4766	1.51574	0	1	1	0	0	0	0		0	0		6.19	3	0	1	0	0	0.99	54.5957	0.183165	5.45957	1	0	11	7603	1	7.603		2.5	3	1	0	0	1
100	Bonn	152	2016-06-24	4	4	4	0	1		65.4767	1	181	78.5	23.9614	1.9884	2	0	1	0	1	1	1		2	1		39.62	2	0	0	1	1	1.5	46.8989	0.213224	4.68989	1	0	12.8	3414	0	3.414		3	4	1	1	-2	1
455	Bonn	153	2016-06-24	1	4	4	0	1		79.3452	1	176	80	25.8264	1.96416	1	1	1	0	0	1	0		1	0		15.96	2	0	1	0	0	1.2	58.3526	0.171372	5.83526	1	0	13.3	1665	0	1.665		2.5	3	1	0	-1	1
243	Bonn	156	2016-07-01	1	1	1			0	95.9014	0	159	60	23.7332	1.61471	0	0	1	0	0	1	0		0	0		35.04	3	0	1	0	0	1.9	24.516	0.407897	2.4516	1	1	8.6	1449	0	1.449		3	4	1	1	-4	1
49	Bonn	160	2016-07-15	4	4	4	0	1		76.1507	1	173	72	24.0569	1.85488	0	0	0	0	0	1	0		0	1		27.87	3	0	0	1	1	1.2	58.8414	0.169948	5.88414	1	0	12.6	18219	1	18.219		2	2	1	0	-1	0
81	Bonn	161	2016-07-15	4	4	4	0	1		78.9534	0	162	77	29.34	1.8198	0	1	1	0	0	1	0		0	1		41.86	3	0	1	3	1	1.88	25.8165	0.387349	2.58165	1	1	9.2	3639	0	3.639		3	4	1	1	-3	1
148	Bonn	162	2016-07-25	4	4	4	0	1		67.7507	0	164	60	22.3081	1.65136	2 2016.3.	0	1	0	0	0	0		2 2016.3.	0		12.03	3	0	1	0	0	1.3	40.7639	0.245315	4.07639	1	0	13.7	11096	1	11.096		2.5	3	1	0	-2	1
634	Bonn	163	2016-07-27	1	3	2			1	83.8521	1	183	93.2	27.83	2.15598	0	0	1	0	1	0	1		0	0		31.26	3	0	1	3	1	2.6	23.6421	0.422975	2.36421	1	1	12.4					2.5	3	1	0	-1	1
238	Bonn	164	2016-08-10	3	3	2			1	82.4301	1	179	67	20.9107	1.84402	0	0	1	1	0	1	0		0	1		32.45	3	0	1	3	1	1.7	38.7378	0.258146	3.87378	1	0	14.3	2906	0	2.906		2.5	3	1	0	-3	1
536	Bonn	166	2016-08-17	1	1	1			0	75.6384	0	165	56	20.5693	1.61073	0	0	1	1	0	0	0		0	0		9.76	2	0	1	0	0	0.58	101.172	0.0988413	10.1172	0	0	11.3	422	0	0.422		2.5	3	1	0	1	1
41	Bonn	168	2016-08-26	2	2	3	1	0		66.6767	1	172	74	25.0135	1.86874	0	0	1	0	0	0	0		0	0		3.81	2	0	1	0	0	0.98	76.3654	0.130949	7.63654	0	0	12.6					3	4	1	1	-3	1
67	Bonn	170	2016-09-07	4	4	4	0	1		75.9644	1	174	60	19.8177	1.72377	0	0	1	0	0	1	0		0	0		21.34	3	0	1	1	1	4	14.6723	0.681558	1.46723	1	1	10.9	18660	1	18.66		2.5	3	1	0	-2	1
44	Bonn	172	2016-09-19	4	4	4	0	1		79.5507	1	172	83	28.0557	1.96215	0	0	1	0	0	0	0		0	0		16.87	4	1	1	0	0	1.65	40.386	0.247611	4.0386	1	0	12.8	23078	1	23.078		2.5	3	1	0	-3	1
79	Bonn	175	2016-09-23	2	2	3	1	0		83.2	0	165	85.5	31.405	1.92809	0	1	1	1	1	1	1		0	1		74.79	3	0	0	0	0	1.2	42.8827	0.233194	4.28827	1	0	13.5	3494	0	3.494		3	4	1	1	-3	1
259	Bonn	177	2016-09-30	3	3	2			1	80.4384	0	156	70	28.764	1.70039	0	1	1	1	0	0	0		0	0		23.32	3	0	1	0	0	1.4	36.1411	0.276693	3.61411	1	0	8.6	2003	0	2.003		3	4	1	1	-3	1
83	Bonn	178	2016-10-04	2	4	4	0	1		67.9973	1	169	90	31.5115	2.00511	0	0	0	0	1	1	1		0	0		13.81	4	1	1	1	1	1	74.3091	0.134573	7.43091	0	0	15	2465	0	2.465		3	4	1	1	-3	1
396	Bonn	179	2016-10-21	1	1	1			0	75.0356	0	163	57	21.4536	1.6086	0	0	1	0	0	1	0		0	0		8.59	4	1	1	0	0	0.73	77.712	0.12868	7.7712	0	0	10					2	2	1	0	-1	0
250	Bonn	185	2016-11-07	1	1	1			0	73.0192	0	168	63.8	22.6049	1.7249	0	0	1	0	0	0	0		0	0		7.6	3	0	1	0	0	1.8	27.5791	0.362594	2.75791	1	1	15.6	674	0	0.674		3	4	1	1	-3	1
623	Bonn	186	2016-11-09	1	1	1			0	77.4685	0	160	52	20.3125	1.52635	0	0	1	1	1	0	1		0	0		25.3	3	0	1	0	0	1.2	43.5085	0.22984	4.35085	1	0	10.1	2581	0	2.581		3	4	1	1	-4	1
106	Bonn	189	2016-11-23	2	4	4	0	1		57.6712	1	178	82	25.8806		1	0	1	0	0	1	0		1	0		3.19	3	0	1	1	1	0.95	81.5211	0.122668	8.15211	0	0	14	2316	0	2.316		3	4	1	1	-2	1
48	Bonn	190	2016-11-23	4	4	4	0	1		70.2548	1	171	92	31.4627	2.04126	2	1	1	0	0	1	0		2	1		39.73	3	0	1	0	0	1.6	42.9149	0.233019	4.29149	1	0	11					2.5	3	1	0	-2	1
54	Bonn	194	2016-12-12	4	4	4	0	1		80.2274	0	162	95.1	36.2369	1.99063	0	0	1	0	0	1	0		0	0		51.58	3	0	1	2	1	2.8	16.2497	0.615398	1.62497	1	1	12.8					2.5	3	1	0	-2	1
332	Bonn	197	2016-12-14	3	4	4	0	1		84.9726	0	160	76.3	29.8047	1.7965	2	0	1	0	0	1	0		2	0		21.82	4	1	1	0	0	1	52.6985	0.189759	5.26985	1	0	13.4	1596	0	1.596		2	2	1	0	-1	0
108	Bonn	198	2016-12-16	2	4	4	0	1		78.6466	1	168	76	26.9274	1.85807	0	0	1	0	0	1	0		0	0		8.1	4	1	1	2	1	1.5	45.1862	0.221307	4.51862	1	0	14	8895	1	8.895		3	4	1	1	-3	1
102	Bonn	199	2016-12-19	2	2	3	1	0		73.7397	0	165	52	19.1001	1.56079	0	0	1	0	1	0	1		0	0		31.58	3	0	1	0	0	0.92	59.7155	0.167461	5.97155	1	0	11.8	3168	0	3.168		3	4	1	1	-3	1
103	Bonn	200	2016-12-19	2	4	4	0	1		73	1	167	60	21.5139	1.67321	0	0	1	0	0	1	0		0	0		7.72	3	0	1	0	0	1.2	59.3483	0.168497	5.93483	1	0	10.8	6375	1	6.375		2.5	3	1	0	-2	1
659	Bonn	201	2016-12-21	1	1	1			0	81.7808	1					0	0	1	0	0	1	0		0	0		6.61	4	1	0	0	0	1.15	60.915	0.164163	6.0915	0	0	13.6	173	0	0.173		3	4	1	1	-4	1
50	Bonn	202	2016-12-21	4	4	4	0	1		77.4055	0	159	61.5	24.3266	1.63174	0	0	1	0	0	0	0		0	0		16.13	4	1	1	0	0	1.2	43.5157	0.229802	4.35157	1	0	10.6	5120	1	5.12		3	4	1	1	-3	1
80	Bonn	204	2017-01-11	2	2	3	1	0		78.5178	1	174	96	31.7083	2.10489	0	0	1	1	1	1	1		0	0		15.46	2	0	1	0	0	2	32.4318	0.308339	3.24318	1	0	10.7	3170	0	3.17		3	4	1	1	-1	1
12	Bonn	205	2017-01-13	2	2	3	1	0		88.2274	0					0	0	1	0	0	1	0		0	0		18.26	3	0	1	1	1	1.5	32.7548	0.305299	3.27548	1	0	14.4
661	Bonn	206	2017-01-18		1	1			0	87.4356	1	178	67.4	21.2726	1.8412	0	0	1	0	0	1	0		0	0		17.55	4	1	0	0	0	1.3	52.1657	0.191697	5.21657	1	0	11.9	2965	0	2.965		3	4	1	1	-3	1
233	Bonn	207	2017-01-18	2	2	3	1	0		81.3973	1	180	83	25.6173		0	1	1	1	1	1	1		0	0		32.15	3	0	1	0	0	1.7	38.837	0.257486	3.8837	1	0	10.7	38319	1	38.319		2.5	3	1	0	-2	1
564	Bonn	213	2017-02-03	1	1	1			0	64.9205	1	180	76	23.4568	1.95337		0	1	0	0	1	0			1		5.85	3	0	0	0	0	1.28	56.4162	0.177254	5.64162	1	0	14.8	263	0	0.263		2.5	3	1	0	-3	1
159	Bonn	215	2017-02-08	2	2	3	1	0		78.8575	0					0	0	0	0	0	0	0		0	0		10.92	3	0	0	0	0	1	53.5036	0.186903	5.35036	1	0	13.2	7516	1	7.516
637	Bonn	217	2017-02-10	1	1	1			0	71.8	1	175	93	30.3673	2.08533	0	0	0	0	0	1	0		0	0		5.24	3	0	0	1	1	2	33.026	0.302792	3.3026	1	0	16.2	4629	0	4.629		2.5	3	1	0	-1	1
685	Bonn	219	2017-02-17		1	1			0	80.9014	0	160	81.8	31.9531	1.85043	0	0	1	0	0	0	0		0	0		20.07	3	0	1	3	1	1.2	43.1272	0.231872	4.31272	1	0	11.6					2.5	3	1	0	-2	1
256	Bonn	221	2017-03-03	1	2	3	1	0		66.7781	1					2	0	1	1	0	1	0		2	1		46.91	4	1	0	0	0	1.6	43.3594	0.230631	4.33594	1	0	16.9	2944	0	2.944		2.5	3	1	0	-2	1
293	Bonn	222	2017-03-06	3	3	2			1	72.8274	1	181	68.2	20.8174	1.87302	0	0	0	0	0	1	0		0	0		5.58	3	0	0	0	0	1.3	54.1379	0.184713	5.41379	1	0	10.7	6600	1	6.6
346	Bonn	224	2017-03-13	1	1	1			0	76.1014	0	176	60	19.3698		0	0	1	0	0	0	0		0	0		16.48	4	1	1	0	0	0.99	54.5201	0.183419	5.45201	1	0	12.3					3	4	1	1	-2	1
340	Bonn	226	2017-03-17	3	4	4	0	1		88.7507	1	165	63	23.1405	1.69341	0	0	1	0	0	1	0		0	1		23.52	4	1	1	0	0	1.7	38.1611	0.262047	3.81611	1	0	10.1	12611	1	12.611		2.5	3	1	0	-2	1
392	Bonn	227	2017-03-17	1	1	1			0	87.2356	0					0	1	1	0	0	1	0		0	0		17.29	3	0	0	0	0	0.55	104.497	0.0956968	10.4497	0	0	10.5					2.5	3	1	0	-3	1
518	Bonn	228	2017-03-20	1	1	1			0	75.4164	0	165	70	25.7117	1.77096	0	1	1	0	1	1	1		0	0		10.64	3	0	1	3	1	1.1	48.367	0.206753	4.8367	1	0	7.2	1793	0	1.793		2.5	3	1	0	-2	1
485	Bonn	229	2017-03-22	1	1	1			0	93.1096	0					0	1	0	0	0	0	0		0	0		17.01	3	0	1	0	0	1.1	46.3414	0.21579	4.63414	1	0	13.6					3	4	1	1	-4	1
647	Bonn	230	2017-03-31	1	1	1			0	82.3726	0	176	64	20.6612	1.78644	0	0	0	0	0	0	0		0	0		8.97	2	0	0	0	0	0.93	57.6645	0.173417	5.76645	1	0	14.1					3	4	1	1	-3	1
627	Bonn	231	2017-03-31	1	1	1			0	80.0904	0	158	59	23.634	1.5959	0	0	0	1	0	1	0		0	0		31.62	3	0	1	0	0	0.99	53.9575	0.185331	5.39575	1	0	11.2	5362	1	5.362		2.5	3	1	0	-1	1
571	Bonn	233	2017-04-07	1	1	1			0	78.9452	0					0	0	1	0	0	0	0		0	0		14.8	3	0	1	0	0	0.76	73.422	0.136199	7.3422	0	0	13.7	1780	0	1.78		3	4	1	1	-3	1
71	Bonn	235	2017-04-26	4	4	4	0	1		74.3863	0	166	73	26.4915	1.81074	0	0	0	0	0	0	0		0	0		14.72	4	1	0	0	0	1.1	48.5022	0.206176	4.85022	1	0	13.9	16150	1	16.15		2.5	3	1	0	-2	1
160	Bonn	236	2017-04-28	4	4	4	0	1		72.9863	1	165	75.9	27.8788	1.83293	0	0	0	0	1	1	1		0	1		37.87	2	0	0	2	1	1.7	39.7065	0.251848	3.97065	1	0	10.5	1235	0	1.235		2.5	3	1	0	-2	1
599	Bonn	239	2017-05-10	3	3	2			1	80.7644	0	165	80.4	29.5317	1.87835	0	1	1	1	0	0	0		0	0		18.66	3	0	1	0	0	1.4	36.1114	0.276921	3.61114	1	0	13.4	2358	0	2.358		3	4	1	1	-3	1
40	Bonn	241	2017-05-22	2	2	3	1	0		80.7507	0	168	89	31.5334	1.98704	0	0	1	0	0	1	0		0	0		27.63	3	0	0	3	1	1.3	39.3369	0.254214	3.93369	1	0	13.9	454	0	0.454		3	4	1	1	-2	1
303	Bonn	242	2017-05-22	1	4	4	0	1		77.1808	1	175	70	22.8571	1.84814	2	0	1	1	0	0	0		2	0		22.66	3	0	1	1	1	1.4	49.1181	0.203591	4.91181	1	0	10.8	7553	1	7.553		2.5	3	1	0	-2	1
200	Bonn	243	2017-05-24	2	2	3	1	0		73.6877	1	188	88.9	25.1528	2.15483	0	0	0	0	0	1	0		0	0		5.96	3	0	1	0	0	1.5	45.7876	0.2184	4.57876	1	0	14.5	404	0	0.404		2.5	3	1	0	-2	1
636	Bonn	245	2017-05-26	1	1	1			0	74.2329	1	182	91.2	27.5329	2.12773	0	1	1	0	0	1	0		0	0		3.99	3	0	1	3	1	1.3	53.9283	0.185432	5.39283	1	0	11.3					3	4	1	1	-3	1
191	Bonn	248	2017-06-14	2	2	3	1	0		86.5863	0	176	57	18.4013	1.70063	0	0	1	1	0	0	0		0	0		18.37	3	0	1	3	1	1	52.4976	0.190485	5.24976	1	0	11.7	2463	0	2.463		2	2	1	0	-1	0
353	Bonn	251	2017-06-16	1	1	1			0	78.6521	1					0	0	1	0	0	1	0		0	0		11.1	2	0	1	0	0	1.3	53.2989	0.187621	5.32989	1	0	12.7	2051	0	2.051		3	4	1	1	-3	1
433	Bonn	252	2017-06-16	1	1	1			0	68.7973	0	162	55.5	21.1477	1.58339	0	1	1	0	1	1	1		0	0		7.39	3	0	1	3	1	0.97	56.9745	0.175517	5.69745	1	0	12.2	453	0	0.453		2.5	3	1	0	-2	1
452	Bonn	253	2017-06-21	1	2	3	1	0		77.4521	0	176	84	27.1178	2.00531	0	1	1	0	1	1	1		0	0		11.97	3	0	1	0	0	1.51	33.3756	0.29962	3.33756	1	0	11.4	1608	0	1.608		2.5	3	1	0	-2	1
432	Bonn	256	2017-06-30	1	1	1			0	81.3863	0	152	60	25.9695	1.56285	0	0	1	0	0	1	0		0	0		12.29	2	0	1	0	0	1.55	32.0595	0.31192	3.20595	1	0	12	678	0	0.678		2.5	3	1	0	-2	1
635	Bonn	257	2017-07-03	1	2	3	1	0		93.3973	0	158	59	23.634	1.5959	0	0	0	0	1	1	1		0	0		28.31	3	0	1	0	0	1.3	38.1921	0.261834	3.81921	1	0	10.8	1158	0	1.158		3	4	1	1	-1	1
388	Bonn	258	2017-07-05	1	3	2			1	88.411	1	170	68	23.5294	1.78755	0	0	1	0	1	1	1		0	1		54.43	3	0	1	3	1	1.3	52.0483	0.192129	5.20483	1	0	12.4					2.5	3	1	0	-2	1
381	Bonn	259	2017-07-07	1	1	1			0	76.4849	1	178	89	28.0899	2.0721	0	1	1	0	0	1	0		0	1		42.58	3	0	1	1	1	2.5	25.2028	0.396781	2.52028	1	1	10.6	940	0	0.94		2	2	1	0	-1	0
309	Bonn	260	2017-07-11	1	1	1			0	81.7178	0	165	71	26.079	1.78167	0	0	1	0	0	0	0		0	0		28.95	2	0	1	0	0	2.55	18.0341	0.554505	1.80341	1	1	11.1	11192	1	11.192		3	4	1	1	-3	1
92	Bonn	261	2017-07-13	4	4	4	0	1		66.0301	0					0	0	1	1	0	1	0		0	0		7.79	3	0	1	0	0	1.8	28.1481	0.355263	2.81481	1	1	12.4	1607	0	1.607		2.5	3	1	0	-2	1
188	Bonn	263	2017-07-21	4	4	4	0	1		82.0411	0	170	62	21.4533	1.71873	0	1	0	0	0	0	0		0	0		22.73	3	0	1	0	0	1.78	27.2841	0.366514	2.72841	1	1	12	36085	1	36.085		2	2	1	0	-1	0
7	Bonn	264	2017-07-21	4	4	4	0	1		80.4301	1	182	89	26.8687	2.10576	0	0	1	1	0	1	0		0	0		13.36	4	1	1	0	0	1.9	34.2418	0.292041	3.42418	1	0	11.8	12842	1	12.842		3	4	1	1	-2	1
205	Bonn	267	2017-07-26	2	2	3	1	0		73.9123	1	178	92	29.0367	2.10151	0	1	1	0	0	1	0		0	1		14.68	3	0	0	0	0	1.5	45.7593	0.218535	4.57593	1	0	14					3	4	1	1	-3	1
484	Bonn	268	2017-08-17	1	1	1			0	81.2575	0	152	60	25.9695	1.56285	0	1	1	0	0	0	0		0	0		16.56	4	1	1	0	0	0.87	62.4503	0.160127	6.24503	0	0	13					3	4	1	1	-3	1
600	Bonn	269	2017-08-17	1	1	1			0	77.7671	1	172	76	25.6896	1.89004	0	0	0	1	1	1	1		0	1		65.85	3	0	1	0	0	5.3	10.5534	0.947563	1.05534	1	1	10	15220	1	15.22		3	4	1	1	-2	1
139	Bonn	270	2017-08-21	2	2	3	1	0		86.2219	0	172	53	17.9151	1.62159	0	0	1	0	0	1	0		0	0		21.69	3	0	1	3	1	1.2	42.5732	0.234889	4.25732	1	0	11.5					2.5	3	1	0	-2	1
613	Bonn	271	2017-08-21	1	1	1			0	85.2	1	190	95		2.23355	1	0	1	0	0	1	0		1	0		7.96	2	0	1	0	0	1.49	44.8025	0.223202	4.48025	1	0	16.7	2775	0	2.775		2	2	1	0	-1	0
648	Bonn	273	2017-08-23	3	3	2			1	87.6767	0	154	44.6	18.8059	1.39087	0	0	1	0	0	0	0		0	0		24.04	3	0	0	0	0	1.28	39.3837	0.253912	3.93837	1	0	13.2					3	4	1	1	-2	1
248	Bonn	275	2017-08-25	3	3	2			1	84.5205	0	162	64	24.3865	1.68225	0	0	1	0	0	0	0		0	0		15.46	3	0	1	3	1	19.4	1.72245	5.8057	0.172245	1	1	13.3					2	2	1	0	-1	0
308	Bonn	277	2017-09-18	1	1	1			0	65.9699	1	180	102	31.4815	2.21357	0	0	1	1	1	1	1		0	1		46.63	4	1	0	0	0	3.25	19.1866	0.521198	1.91866	1	1	10.1					3	4	1	1	-3	1
305	Bonn	280	2017-09-22	3	4	4	0	1		73.7781	0	157	60.4	24.504	1.60448	0	1	1	0	1	0	1		0	0		14.48	2	0	1	0	0	1.55	32.7047	0.305767	3.27047	1	0	11.4					2	2	1	0	-1	0
450	Bonn	282	2017-09-22	3	3	2			1	71.4521	1	178	64.2	20.2626	1.80353	0	0	1	1	1	1	1		0	1		38.65	3	0	1	3	1	1.77	38.0638	0.262717	3.80638	1	0	11.2					2.5	3	1	0	-1	1
456	Bonn	283	2017-09-25	1	1	1			0	84.1178	1	170	72	24.9135	1.8315		0	1	1	1	1	1			0		51.35	3	0	1	3	1	2.64	23.2143	0.43077	2.32143	1	1	9.3					2.5	3	1	0	-2	1
572	Bonn	284	2017-09-25	1	1	1			0	81.3014	0	160	69	26.9531	1.72133	0	0	1	0	0	0	0		0	0		8.44	3	0	1	0	0	0.8	68.7901	0.14537	6.87901	0	0	13.3					2.5	3	1	0	-3	1
186	Bonn	285	2017-09-27	2	2	3	1	0		78.5507	0	162	81	30.8642	1.85939		1	1	0	0	1	0			0		10.92	3	0	1	0	0	0.98	54.809	0.182452	5.4809	1	0	12.4					2.5	3	1	0	-1	1
304	Bonn	286	2017-09-29	1	1	1			0	81.2658	1	176	72	23.2438	1.87815	0	0	1	0	1	1	1		0	1		25.8	3	0	0	0	0	0.93	77.9287	0.128322	7.79287	0	0	12.6	1470	0	1.47		2.5	3	1	0	-2	1
348	Bonn	288	2017-10-04	1	1	1			0	82.5644	1	174	76	25.1024	1.90594	0	0	1	0	0	1	0		0	0		10.32	3	0	1	1	1	1.29	53.2486	0.187798	5.32486	1	0	15.4	2014	0	2.014		2.5	3	1	0	-2	1
155	Bonn	290	2017-10-06	2	4	4	0	1		78.9014	1	175	82	26.7755	1.9767	0	0	1	0	1	1	1		0	0		41.26	3	0	0	0	0	2.74	22.5302	0.443848	2.25302	1	1	13.7					2	2	1	0	0	0
236	Bonn	294	2017-11-03	4	4	4	0	1		81.0219	1	172	82	27.7177		0	1	1	0	1	1	1		0	1		25.8	3	0	1	3	1	1.04	68.5386	0.145903	6.85386	0	0	12.6	724	0	0.724		2.5	3	1	0	-2	1
651	Bonn	296	2017-11-21	1	2	3	1	0		86.0795	1	165	80	29.3848	1.87437	0	0	1	0	0	1	0		0	0		8.46	2	0	1	1	1	1.28	53.2762	0.187701	5.32762	1	0	11.4					2.5	3	1	0	-2	1
567	Bonn	297	2017-11-22	1	1	1			0	85.9288	1	172	74	25.0135	1.86874	0	0	1	0	0	1	0		0	0		16.6	3	0	1	3	1	1.8	35.9603	0.278084	3.59603	1	0	10.7					2.5	3	1	0	-3	1
208	Bonn	298	2017-11-22	4	4	4	0	1		81.663	1	180	88	27.1605	2.07895	0	0	1	0	0	1	0		0	1		22.68	3	0	1	3	1	2.13	29.919	0.334236	2.9919	1	1	13.2					3	4	1	1	-3	1
260	Bonn	299	2017-11-27	1	1	1			0	77.8959	0	171	73.6	25.1701	1.85657	0	0	1	0	0	0	0		0	0		10.29	3	0	1	0	0	0.83	66.5041	0.150367	6.65041	0	0	10.7					2.5	3	1	0	-2	1
151	Bonn	302	2017-11-28	4	4	4	0	1		72.4877	1					0	0	0	1	0	1	0		0	0		25.45	3	0	0	1	1	2.3	28.0524	0.356475	2.80524	1	1	12.6					3	4	1	1	-2	1
686	Bonn	307	2018-01-09		1	1			0	73.3589	1					0	0	0	0	0	0	0		0	0		12.06	2	0	1	0	0	0.45	183.884	0.0543821	18.3884	0	0	6.9					3	4	1	1	-1	1
240	Bonn	310	2018-01-17	3	3	2			1	79.9397	1	174	82	27.0842	1.9685	0	1	0	0	0	1	0		0	1		20.43	3	0	1	0	0	1.38	49.5857	0.201671	4.95857	1	0	11.5	4974	0	4.974		2	2	1	0	-1	0
281	Bonn	311	2018-01-17	1	1	1			0	72.9753	1	181	74	22.5878	1.93913	0	1	1	1	0	1	0		0	1		14.78	2	0	1	0	0	0.87	86.0217	0.11625	8.60217	0	0	14	440	0	0.44		3	4	1	1	-3	1
594	Bonn	312	2018-01-19	3	3	2			1	83.7205	1					1	0	1	0	0	0	0		1	0		10.95	3	0	1	0	0	1.97	32.5754	0.306981	3.25754	1	0	10.5	18868	1	18.868		3	4	1	1	-2	1
204	Bonn	314	2018-01-29	4	4	4	0	1		81.6384	1	175	72	23.5102	1.8704	0	0	1	1	0	1	0		0	1		24	2	0	1	0	0	1.57	42.5457	0.235042	4.25457	1	0	12.5					3	4	1	1	-3	1
684	Bonn	315	2018-02-02		1	1			0	81.8356	0	158	69	27.6398	1.7057	0	0	0	0	0	0	0		0	0		8.97	4	1	1	3	1	1.16	44.7435	0.223496	4.47435	1	0	13.1	1151	0	1.151		3	4	1	1	-3	1
610	Bonn	316	2018-02-02	1	1	1			0	80.5589	1	182	95	28.6801		0	1	0	0	0	0	0		0	0		6.21	3	0	1	2	1	1.15	61.1015	0.163662	6.11015	0	0	14.8	3002	0	3.002		2	2	1	0	-1	0
363	Bonn	317	2018-02-07	1	4	4	0	1		71.0027	1	178	75	23.6713	1.92673		1	1	0	1	1	1			1		53.48	4	1	1	1	1	1.49	46.4914	0.215094	4.64914	1	0	12.3	3673	0	3.673		3	4	1	1	-2	1
358	Bonn	319	2018-02-21	1	4	4	0	1		59.7945	1	175	74	24.1633	1.89231	0	0	1	0	1	1	1		0	0		6.35	4	1	0	0	0	0.97	79.0026	0.126578	7.90026	0	0	16.5	2732	0	2.732		3	4	1	1	-3	1
8	Bonn	323	2018-02-26	4	4	4	0	1		87.474	0	154	54	22.7694	1.50864	0	0	1	0	1	1	1		0	1		60.86	3	0	1	0	0	1.58	30.9023	0.323601	3.09023	1	0	14.9	3923	0	3.923		3	4	1	1	-3	1
477	Bonn	324	2018-02-28	1	1	1			0	77.5562	1	178	93.3	29.447	2.11408	0	1	1	0	0	1	0		0	0		5.14	2	0	0	0	0	0.94	77.7063	0.12869	7.77063	0	0	14.1	264	0	0.264		3	4	1	1	-3	1
61	Bonn	325	2018-03-02	2	2	3	1	0		82.1616	0	175	98.5	32.1633	2.13688	0	0	1	0	0	0	0		0	0		22.73	2	0	1	3	1	1.08	48.5504	0.205971	4.85504	1	0	15	4874	0	4.874		2.5	3	1	0	-2	1
359	Bonn	326	2018-03-09	3	3	2			1	80.9589	1	165	60		1.65866	0	0	1	0	0	1	0		0	1		15.29	4	1	1	0	0	0.91	79.9699	0.125047	7.99699	0	0	8.6	5077	1	5.077		2	2	1	0	-1	0
457	Bonn	327	2018-03-10	1	1	1			0	75.1397	1	180	70	21.6049	1.88628	0	0	0	1	1	0	1		0	0		12.28	3	0	1	0	0	0.96	76.33	0.13101	7.633	0	0	14.7	898	0	0.898		3	4	1	1	-3	1
547	Bonn	328	2018-03-12	3	3	2			1	82.8822	1	168	92	32.5964	2.01523	0	0	1	1	0	1	0		0	1		39.32	2	0	1	0	0	2.35	26.6304	0.37551	2.66304	1	1	11.9	604	0	0.604		3	4	1	1	-3	1
361	Bonn	329	2018-03-14	3	3	2			1	81.8438	0	174	82	27.0842	1.9685	0	0	1	0	0	1	0		0	0		13.03	3	0	1	0	0	0.82	66.7674	0.149774	6.67674	0	0	14	175	0	0.175		2.5	3	1	0	-2	1
657	Bonn	330	2018-03-19	1	1	1			0	79.126	0	170	68	23.5294	1.78755	0	0	0	0	0	0	0		0	0		7.46	3	0	1	0	0	1.36	37.4955	0.266699	3.74955	1	0	13.1	400	0	0.4		2	2	1	0	-1	0
524	Bonn	331	2018-03-19	1	2	3	1	0		71.2767	1	170	94.9	32.8374	2.05959	0	0	1	0	0	0	0		0	0		6.13	3	0	1	2	1	3.51	17.2824	0.578622	1.72824	1	1	7.1	4838	0	4.838		2.5	3	1	0	-2	1
354	Bonn	335	2018-04-13	1	1	1			0	85.189	0	153	57	24.3496	1.53644	0	0	0	0	0	0	0		0	0		10.74	3	0	1	0	0	1.03	50.9049	0.196445	5.09049	1	0	13	1468	0	1.468		2.5	3	1	0	-2	1
239	Bonn	338	2018-04-16	3	4	4	0	1		80.7123	1	176	84	27.1178	2.00531	0	1	1	0	0	1	0		0	1		15.29	3	0	1	0	0	1.94	33.4046	0.29936	3.34046	1	0	9	16888	1	16.888		3	4	1	1	-4	1
342	Bonn	559	2018-04-20	3	4	4	0	1		61.2164	0	163	86		1.91586	0	1	1	0	0	0	0		0	0		2.37	3	0	1	0	0	1.23	44.3565	0.225446	4.43565	1	0	9.1					2	2	1	0	-1	0
111	Bonn	562	2018-04-24	2	2	3	1	0		90.6247	0	163	61.5	23.1473	1.6614	0	1	1	0	1	0	1		0	0		25.69	4	1	1	3	1	1.3	38.4265	0.260237	3.84265	1	0	10.6					2.5	3	1	0	-2	1
357	Bonn	564	2018-05-07	1	1	1			0	70.0055	1	172	87	29.4078	2.0018	2	0	0	1	0	0	0		2	0		26.08	4	1	1	0	0	2.32	27.9707	0.357517	2.79707	1	1	13					2.5	3	1	0	-2	1
241	Bonn	568	2018-05-09	1	1	1			0	68.2027	1	179	78	24.3438	1.96709	0	1	1	0	1	1	1		0	0		13.54	3	0	0	0	0	3.05	20.5066	0.487647	2.05066	1	1	8.9	20356	1	20.356		2.5	3	1	0	-2	1
264	Bonn	571	2018-05-11	3	3	2			1	87.5452	0					0	0	1	0	0	1	0		0	0		12.81	3	0	1	3	1	1.36	36.7337	0.272229	3.67337	1	0	15.7	1832	0	1.832		2.5	3	1	0	-2	1
11	Bonn	572	2018-05-14	4	4	4	0	1		79.8603	1	178	70	22.0932	1.87106		1	1	0	0	1	0			0		26.21	4	1	0	2	1	2.77	22.1944	0.450564	2.21944	1	1	10.5	48445	1	48.445		3	4	1	1	-3	1
618	Bonn	573	2018-05-15	1	1	1			0	80.8055	0	170	62	21.4533	1.71873	0	0	1	0	0	0	0		0	0		16.56	3	0	1	0	0	1.16	44.8587	0.222922	4.48587	1	0	12.4					3	4	1	1	-3	1
313	Bonn	574	2018-05-15	1	2	3	1	0		80.7534	0	162	50.3	19.1663	1.51856	0	0	1	0	0	0	0		0	0		21.58	3	0	1	2	1	0.94	57.1872	0.174864	5.71872	1	0	7.9	5273	1	5.273		3	4	1	1	-3	1
650	Bonn	576	2018-05-29	1	1	1			0	86.0986	0	170	65	22.4913	1.7536	0	0	0	0	0	0	0		0	0		11.39	2	0	0	0	0	1.01	51.9578	0.192464	5.19578	1	0	11.4	499	0	0.499		3	4	1	1	-3	1
307	Bonn	577	2018-05-29	3	4	4	0	1		80.6849	1	167	66	23.6652	1.74238	0	1	1	0	0	1	0		0	0		9.15	3	0	1	0	0	1.18	59.2935	0.168652	5.92935	1	0	9.7	1662	0	1.662		3	4	1	1	-3	1
397	Bonn	583	2018-06-06	3	3	2			1	80.1178	0					0	1	1	1	0	1	0		0	0		12.37	3	0	1	0	0	1.28	40.1111	0.249308	4.01111	1	0	7.3	2343	0	2.343		2.5	3	1	0	-2	1
561	Bonn	584	2018-06-25	1	1	1			0	84.0712	0	158	54.3		1.54057	0	0	1	1	0	0	0		0	0		15.56	4	1	1	0	0	1	52.8127	0.189348	5.28127	1	0	11.3					3	4	1	1	-3	1
96	Bonn	586	2018-07-06	4	4	4	0	1		76.2712	0					0	0	1	0	1	0	1		0	0		11.29	3	0	1	0	0	1.08	49.2892	0.202884	4.92892	1	0	11.6	1504	0	1.504		2.5	3	1	0	-2	1
197	Bonn	587	2018-07-06	2	2	3	1	0		83.4603	0	156	71	29.1749	1.71067	0	0	1	0	0	0	0		0	0		9.52	4	1	1	0	0	0.71	78.5289	0.127342	7.85289	0	0	14.2	788	0	0.788		3	4	1	1	-3	1
517	Bonn	588	2018-07-09	1	1	1			0	86.4384	0	167	41	14.7011	1.42321	0	0	1	0	1	1	1		0	0		27.36	2	0	1	0	0	1.21	42.146	0.237271	4.2146	1	0	8.9	14358	1	14.358		2.5	3	1	0	-1	1
47	Bonn	591	2018-07-13	4	4	4	0	1		88.1781	1	178	88	27.7743	2.06218	0	0	1	0	0	1	0		0	1		22.34	3	0	0	3	1	1.54	42.8283	0.23349	4.28283	1	0	9.7					2.5	3	1	0	-2	1
140	Bonn	593	2018-07-17	2	2	3	1	0		73.663	1	178	90	28.4055	2.08197	0	0	0	0	1	0	1		0	0		17.9	3	0	1	3	1	1	73.1116	0.136777	7.31116	0	0	13.5	1297	0	1.297		3	4	1	1	-3	1
134	Bonn	597	2018-07-25	2	4	4	0	1		65.8274	1	176	72	23.2438	1.87815	0	1	1	0	0	0	0		0	0		3.57	4	1	1	0	0	1.12	65.6302	0.152369	6.56302	0	0	14.7	1642	0	1.642		3	4	1	1	-3	1
488	Bonn	598	2018-08-08	1	1	1			0	82.2493	1	178	86.5	27.3008	2.04716	0	0	1	0	0	1	0		0	0		17.12	3	0	1	1	1	2.33	26.9363	0.371247	2.69363	1	1	13.7	6848	1	6.848		3	4	1	1	-3	1
77	Bonn	599	2018-08-08	2	4	4	0	1		80.2	1	186	113	32.6627	2.36767	0	0	0	1	0	1	0		0	0		9.21	3	0	1	0	0	1.27	54.5382	0.183358	5.45382	1	0	8.1					2	2	1	0	-1	0
64	Bonn	600	2018-08-10	4	4	4	0	1		82.4	1	165	90	33.0579	1.97059	0	0	1	0	0	1	0		0	1		22.68	3	0	1	3	1	2.16	29.3863	0.340294	2.93863	1	1	13.6	1577	0	1.577		2.5	3	1	0	-2	1
628	Bonn	601	2018-08-13	1	2	3	1	0		77.9945	0	153	69	29.4758	1.6664	0	0	1	0	0	1	0		0	0		13.98	4	1	1	0	0	1.86	26.202	0.38165	2.6202	1	1	9.8	2851	0	2.851		2	2	1	0	-1	0
439	Bonn	602	2018-08-13	1	1	1			0	79.7726	0	157	86	34.8899	1.86447	0	1	1	0	0	0	0		0	0		7.94	2	0	1	3	1	1.17	44.5327	0.224554	4.45327	1	0	9.4	1753	0	1.753		2	2	1	0	0	0
588	Bonn	603	2018-08-17	1	4	4	0	1		77.2329	1	165	71	26.079	1.78167	0	1	1	1	0	0	0		0	0		34.84	3	0	1	2	1	2.77	22.3456	0.447515	2.23456	1	1	8.5	15076	1	15.076		2.5	3	1	0	-2	1
141	Bonn	604	2018-08-20	4	4	4	0	1		78.2685	1	176	119	38.4168	2.32525	0	0	1	0	1	1	1		0	0		18.37	3	0	1	3	1	1.76	37.6113	0.265878	3.76113	1	0	8.5	952	0	0.952		2.5	3	1	0	-2	1
23	Bonn	605	2018-08-20	2	2	3	1	0		76.7781	1	179	106	33.0826	2.24099	1	1	1	0	0	1	0		1	1		12.14	3	0	0	3	1	1.18	59.894	0.166962	5.9894	1	0	15.5	164	0	0.164		2.5	3	1	0	-2	1
629	Bonn	606	2018-08-24	1	1	1			0	83.5288	1	180	90	27.7778	2.0989	0	0	1	0	0	1	0		0	0		7.48	3	0	1	0	0	1	71.2698	0.140312	7.12698	0	0	14.8	620	0	0.62		2.5	3	1	0	-2	1
136	Bonn	608	2018-08-29	2	4	4	0	1		69.7589	0	168	57	20.1956	1.64423	0	0	0	1	0	0	0		0	0		6.31	3	0	1	0	0	1.03	71.4452	0.139967	7.14452	0	0	15.5	1399	0	1.399		2.5	3	1	0	-1	1
658	Bonn	609	2018-08-31	1	1	1			0	73.6767	0	172	63	21.2953	1.7452	0	0	0	0	0	0	0		0	0		8.08	4	1	0	0	0	6.64	6.10368	1.63836	0.610368	1	1	8.9					3	4	1	1	-3	1
255	Bonn	612	2018-09-05	1	1	1			0	77.8219	1	180	92	28.3951	2.1186	2	1	1	0	1	1	1		2	0			3	0	1	3	1	1.85	35.5491	0.281301	3.55491	1	0	9.1	2550	0	2.55		2	2	1	0	-1	0
543	Bonn	615	2018-09-10	1	1	1			0	77.8685	0	159	47.8	18.9075	1.46601	0	0	1	0	1	1	1		0	0			3	0	0	0	0	1.05	50.7041	0.197223	5.07041	1	0	12.3	3125	0	3.125		3	4	1	1	-1	1
25	Bonn	616	2018-09-10	4	4	4	0	1		84.9918	1	163	75	28.2284	1.8076	0	0	0	0	0	1	0		0	1			3	0	1	0	0	2.32	26.8907	0.371876	2.68907	1	1	10.9	23413	1	23.413		3	4	1	1	-2	1
52	Bonn	617	2018-09-12	2	4	4	0	1		56.0411	1	175	74.8	24.4245	1.90098	0	1	1	0	0	0	0		0	0			3	0	1	1	1	1.61	44.6081	0.224174	4.46081	1	0	13.5	5246	1	5.246		2	2	1	0	-1	0
593	Bonn	618	2018-09-14	1	1	1			0	78.2411	1	183	79	23.5898	2.00972	0	0	0	0	0	1	0		0	1			2	0	0	1	1	1.32	52.4238	0.190753	5.24238	1	0	13.7	1739	0	1.739		2.5	3	1	0	-1	1
249	Bonn	619	2018-09-14	3	3	2			1	81.9918	1	183	66	19.708	1.86187	0	1	0	0	1	1	1		0	1			3	0	0	1	1	2.14	29.7334	0.336322	2.97334	1	1	11.6	28708	1	28.708		3	4	1	1	-3	1
645	Bonn	621	2018-09-18	1	2	3	1	0		75.2822	0	168	75	26.5731	1.84764	0	0	1	0	0	1	0		0	0			3	0	1	0	0	0.95	57.3034	0.17451	5.73034	1	0	11.7	426	0	0.426		2	2	1	0	-1	0
195	Bonn	624	2018-09-19	2	4	4	0	1		84.9425	1	182	85	25.6612	2.06501	0	0	0	0	1	1	1		0	0			2	0	1	1	1	1.33	51.1094	0.195659	5.11094	1	0	14.2	3756	0	3.756		3	4	1	1	-2	1
482	Bonn	625	2018-09-21	3	3	2			1	78.6438	1	180	80	24.6914	1.99642	0	0	0	0	0	1	0		0	0			3	0	1	1	1	0.78	96.1039	0.104054	9.61039	0	0	14.6	1575	0	1.575		2.5	3	1	0	-2	1
611	Bonn	627	2018-09-24	1	1	1			0	85.8438	1					0	0	1	0	0	1	0		0	0			3	0	0	0	0	0.85	85.496	0.116965	8.5496	0	0	10.2	230	0	0.23		3	4	1	1	-3	1
521	Bonn	631	2018-10-05	1	1	1			0	82.2767	1	158	63	25.2363	1.64101	0	0	0	0	0	1	0		0	0			3	0	0	0	0	1.25	55.259	0.180966	5.5259	1	0	9.1	425	0	0.425		3	4	1	1	-1	1
563	Bonn	634	2018-10-10	1	3	2			1	78.9151	0	158	84.8	33.9689	1.86192	0	1	1	0	0	0	0		0	0			3	0	1	0	0	0.94	57.4551	0.174049	5.74551	1	0	12					2	2	1	0	-1	0
458	Bonn	637	2018-10-29	1	1	1			0	82.3945	0	172	72	24.3375	1.8471	0	0	1	1	0	1	0		0	0			3	0	0	2	1	0.95	56.2628	0.177737	5.62628	1	0	10.7	4530	0	4.53		3	4	1	1	-3	1
501	Bonn	639	2018-10-31	1	2	3	1	0		66.4055	1	176	97	31.3146	2.13177	0	1	1	0	0	0	0		0	0			2	0	1	0	0	2.4	27.1874	0.367818	2.71874	1	1	13	3436	0	3.436		3	4	1	1	0	1
161	Bonn	641	2018-11-02	2	2	3	1	0		84.3589	0	158	56	22.4323	1.56089	0	0	0	0	0	1	0		0	0			3	0	1	0	0	0.79	69.2749	0.144352	6.92749	0	0	13.6	3152	0	3.152		3	4	1	1	0	1
402	Bonn	642	2018-11-02	3	3	2			1	55.9342	1	182	97	29.2839	2.18422	0	0	1	0	0	0	0		0	0			3	0	1	1	1	5.63	10.5238	0.950227	1.05238	1	1	9.6					2.5	3	1	0	1	1
306	Bonn	644	2018-11-07	1	2	3	1	0		88.5178	1					1	0	1	0	0	0	0		0	0			4	1	1	0	0	1.77	36.4443	0.274391	3.64443	1	0	11.7	2103	0	2.103		3	4	1	1	-3	1
65	Bonn	646	2018-11-14	4	4	4	0	1		89.5507	0	166	59	21.4109	1.65408	1	1	1	0	0	1	0		1	0			2	0	1	0	0	2.19	21.1008	0.473915	2.11008	1	1	11.7	5839	1	5.839		2.5	3	1	0	1	1
43	Bonn	652	2018-12-19	4	4	4	0	1		68	1	160	65	25.3906	1.67819	0	0	0	0	1	1	1		1	1			2	0	0	0	0	1.12	65.199	0.153377	6.5199	0	0	9.5					3	4	1	1	-3	1
202	Bonn	657	2019-01-28	4	4	4	0	1		74	1	176	104.2	33.6389	2.19764	0	0	1	0	0	0	0		0	0			3	0	1	0	0	1.09	66.1293	0.151219	6.61293	0	0	15.8					3	4	1	1	-3	1
389	Bonn	658	2019-01-28	1	1	1			0	79	1					0	0	1	0	0	0	0		0	0			2	0	1	0	0	1.41	48.4865	0.206243	4.84865	1	0	13.2	998	0	0.998		3	4	1	1	-4	1
479	Bonn	659	2019-01-30	3	3	2			1	95	0	154	56	23.6128	1.53214	0	0	1	0	0	0	0		0	0			3	0	1	0	0	0.96	54.0036	0.185173	5.40036	1	0	11.2	2639	0	2.639		3	4	1	1	-3	1
609	Bonn	660	2019-02-06	3	3	2			1	83	0	164	65	24.1672	1.70851	0	0	0	1	1	1	1		0	0			2	0	1	0	0	2.5	18.3927	0.543693	1.83927	1	1	11					3	4	1	1	-3	1
451	Bonn	665	2019-02-18	1	1	1			0	77	0	165	81	29.7521	1.88429	0	1	1	0	0	1	0		0	0			3	0	1	0	0	1.13	46.6909	0.214175	4.66909	1	0	12.5	1638	0	1.638		3	4	1	1	-3	1
[truncated: 152 more columns]

## Sheet: RV Function analysis (2)
ID	ID NEU	Datum der Intervention	Alter bei Intervention	Geschlecht	Größe	Gewicht	BMI	BSA	Raucher	Diabetes Mellitus	Hypertonie	COPD	cAVK	KHK	pAVK	Vascular Disease	TIA/ Stroke	Z.n. Bypass OP	Z.n. Klappen OP	Log EuroScore	NYHA	VHF	Pacer	Crea prä	GFR prä	Hb prä	NT-proBNP prä	TTE Baseline	Grad der MI (1;2;3)	BaseLVEF (%)	BaseLVEF (%) neu	BaseLVEDV (ml)	BaseLVESV (ml)	BaseLA Volumen (ml)	BaseLA Vol Index /ml/m2)	DMR=0; FMR=1	BaseEROA (mm2)	BaseRV (ml)	BasePISA (mm)	BaseVC (mm)	BaseTRPG (mmHg)	BaseTAPSE (mm)	BaseTAPSE<16	BaseRV end-diast.	BaseRVEDVi	BaseRV end-syst.	BaseRVESVi	BaseRV Area dias	BaseRVDAi
UKD-1	1	2016-03-18	61	1	172	130	43.9	2.49	0	0	1	1	0	0	0	0	0	0	0	26.6	3	0	kein Pacer	1.1	56	16.3	316	2016-01-14	3	43	28.013	153.5	110.5	149	59.8394	1	23	52	7	9	64	15	1	95	38.1526	66	26.506	34	13.6546
UKD-10	10	2016-04-11	57	1	155	74	28	1.74	0	0	1	0	0	1	0	1	0	0	0	31	3	0	ICD	1.5	37	12.9	5780	2016-02-19	1	35	26.7666	233.5	171	87.4286	50.2463	1	10	11	4	4	42	14	1	57	32.7586	21	12.069	25	14.3678
UKD-3	3	2017-07-11	76	0	182	67	20	1.84	0	0	0	0	0	1	0	0	2	0	0	22	3	0	kein Pacer	1.1	64	12.4	2711	2017-06-02	2	60	30.2483	221.5	154.5			1	15	30	6	5	45	22	0	66	35.8696	23	12.5	26	14.1304
UKD-5	5	2013-09-09	77	0	182	83	25.1	2.04	0	0	1	0	0	1	1	1	0	0	0	23	3	1	CRT	3.1	19	9.8	8285	2013-06-06	3	28	21.0762	223	176	78	38.2353	1	75	88	7	6.5	67	18	0	64	31.3725	33	16.1765	27	13.2353
UKD-6	6	2013-10-14	86	0	175	55	18	1.67	1	0	1	1	0	1	0	1	0	0	0	19	3	1	SM	1.8	37	14.4	4760	2013-07-11	3	50	54.6256	113.5	51.5	114.92	68.8144	0	14	27		9	48	17	0	110	65.8683	46	27.5449	33	19.7605
UKD-7	7	2014-02-03	73	0	175	98	32	2.1	0	0	1	0	0	0	0	0	0	0	0	18.6	3	1	kein Pacer	0.7	94	11.7	2440	2014-01-30	2	46	46.5517	116	62	144.5	68.8095	1	14	22	7	6	54	27	0	63	30	48	22.8571	33	15.7143
UKD-8	8	2014-02-10	81	1	163	69	26	1.74	0	0	1	0	0	1	0	1	0	0	0	39.9	2	0	kein Pacer	0.7	80	11.2	1414	2014-01-28	3	37	29.8182	137.5	96.5	77	44.2529	1						17	0	30	17.2414	14	8.04598	15	8.62069
UKD-9	9	2016-10-04	74	0	168	79	28	1.89	0	1	1	1	0	0	0	0	0	0	0	41.6	4	1	kein Pacer	2.8	21	10.2	35000	2016-09-09	3	44	40.5714	175	104	135	71.4286	1	35	53	10		72	18	0	76	40.2116	3	1.5873	26	13.7566
UKD-105	103	2014-07-21	80	1	160	68.5	27	1.75	0	0	1	0	0	0	0	1	0	0	1	7.9	3	1	SM	1.9	25	10	4251	2014-07-14	2	55	61.7834	78.5	30	93	53.1429	1	16	30	6	6	141	12	1	97	55.4286	61	34.8571	31	17.7143
UKD-11	11	2017-06-06	81	1	166	94	34.1	2.8	0	0	1	0	0	0	1	1	0	0	0	51	3	0	kein Pacer	1.4	35	9.1	1395	2017-05-03	3	52	47.5219	171.5	90	125	44.6429	0	34	71	9	4	52	20	0	57	20.3571	31	11.0714	24	8.57143
UKD-13	13	2013-04-22	86	0	156	55	22.6	1.54	0	0	1	0	1	1	1	1	0	0	0	16	2	0	kein Pacer	1	68	14.9	353	2013-02-27	3	60	60			122.4	79.4805	1	28	56	9.7	7	44	21	0
UKD-15	15	2014-11-10	71	0	167	75.5	27.1	1.87	0	0	1	0	0	1	0	1	0	1	0	27.8	3	0	kein Pacer	1.1	73	14.9	437	2014-06-26	2	60	57.3487	173.5	74	125.233	66.9697	1			6	5	44	20	0	79	42.246	20	10.6952	28	14.9733
UKD-16	16	2013-04-26	82	0	167	64	23	1.72	0	0	1	0	0	0	0	0	0	0	0	18.4	3	1	SM	2.7	39	14.1	16061	2013-04-18	3	29	21.5	200	157	95	55.2326	1	37	35	8	8	38	12	1	100	58.1395	63	36.6279	30	17.4419
UKD-17	17	2017-05-09	80	0	183	79	23.6	2	0	1	1	0	0	1	0	0	0	1	0	35	2	0	kein Pacer	1.2	60	14	3391	2015-03-30	1	40	34.4358	257	168.5	114.183	57.0917	1	24	43	4	5.7	78	19	0	83	41.5	32	16	29	14.5
UKD-18	18	2015-04-27	79	0	173	66	22.1	1.79	0	0	1	0	0	1	0	0	0	1	0	19.37	3	0	SM	1.4	48	12	4244	2015-02-26	2	35	51.2821	136.5	66.5	137.7	76.9274	1	25	22	7	6	16			150	83.7989	105	58.6592	40	22.3464
UKD-20	20	2016-05-27	67	0	175	83	27.1	1.99	1	0	1	0	1	1	0	1	0	1	0	18.87	3		ICD	1.3	54	11.8	1422	2016-03-14	3	26	26.0223	269	199	156.542	78.6642	1			7	7	50	21	0	72	36.1809	40	20.1005	26	13.0653
UKD-106	104	2013-03-18	65	1	156	78	32.1	1.78	0	0	1	0	0	1	0	1	0	1	0	8.7	4	1	kein Pacer	1.4	39	13.1	2805	2013-01-10	2	57	61.0619	113	44	58	32.5843	1	13	29	5.5	4		13	1	38	21.3483	20	11.236	16	8.98876
UKD-22	22	2015-11-27	74	1	163	70	28	1.71	1	0	1	1	0	1	1	1	0	0	0	49	3	0	ICD	2.2	16	10.4	16667	20.10.2015, 17:42	3	49	41.5301	183	107	70	40.9357	1	26	47	8.7	9	38	22	0	46	26.9006	19	11.1111	21	12.2807
UKD-24	24	2014-06-23	67	0	178	80	25.3	1.99	0	1	1	1	0	1	1	1	0	1	0	27.6	4	1	SM	0.9	89	8.5	3868	2014-06-04	2	60	61.794	150.5	57.5	145	72.8643	1	13	24	6	6.3	76	20	0	98	49.2462	50	25.1256	35	17.5879
UKD-25	25	2016-04-11	85	0	182	58	17.5	1.76	0	0	1	0	0	0	0	0	0	0	0	33.6	3	1	kein Pacer	1	66	11.7	2289	16.03.2016, 16:43	2	55	58.8983	118	48.5	123	69.8864	1	11	21	5		44	22	0	48	27.2727	15	8.52273	19	10.7955
UKD-26	26	2015-06-16	75	0	164	60	22.3	1.95	1	0	1	0	0	1	0	0	0	1	0	20.68	3	0	kein Pacer	1.1	67	13.5	934	08.06.2015, 15:09	2	60	47.7876	113	59	66	33.8462	1				6	19			38	19.4872	24	12.3077	17	8.71795
UKD-27	27	2016-10-11	81	1	153	100	42.7	1.96	0	1	1	0	0	1	0	0	2	0	0	45.15	3	1	kein Pacer	1.2	43	11.2	3623	2016-09-07	2.5	47	51.9651	114.5	55	45	22.9592	1	20	42	8		34			57	29.0816	21	10.7143	20	10.2041
UKD-107	105	2013-12-02	63	1	161	60	24	1.93	0	0	1	0	1	1	1	1	2	0	0	14	3	1	kein Pacer	3.2	15	12	35000	2013-10-15	3	normal	70.7317	123	36	93.5	48.4456	0			7	6	67	14	1	59	30.5699	32	16.5803	23	11.9171
UKD-29	29	2016-01-08	75	1	164	75	27.9	1.82	0	0	1	0	0	0	1	1	0	0	0	51.5	4	1	kein Pacer	1	53	14.4	560	2015-12-23	2	47	51.2195	102.5	50	97	53.2967	1	22	32	7.7	6.7	64	24	0	53	29.1209	23	12.6374	22	12.0879
UKD-30	30	2016-05-02	76	0	190	117	32.4	2.44	0	1	1	0	0	1	1	1	0	1	0	51	4	1	kein Pacer	3	19	8.5	6337	15.04.2016, 16:45	3	59	54.6448	183	83	113	46.3115	0	33	72	9.2	7.3	58	18	0	113	46.3115	62	25.4098	33	13.5246
UKD-109	107	2015-05-08	80	1	160	69	24	1.72	0	0	1	0	0	1	0	1	0	0	0	15.6	3	1	Pacer	1.2	43	10.8	1402	2014-11-25	3	55	64.1975	121.5	43.5	87	50.5814	1	23	50	8	6.5	47	24	0	50	29.0698	16	9.30233	20	11.6279
UKD-34	34	2015-07-20	56	0	170	85	29	1.97	0	0	0	0	0	0	0	0	0	0	0	33.5	3	1	CRT	0.8	100	10	3750	01.06.2015, 12:12	3	30	34.4633	177	116	80	40.6091	0	40	50	9	8	61	18	0	50	25.3807	31	15.736	22	11.1675
UKD-35	35	2016-08-05	77	1	154	60	25.3	1.58	0	1	1	1	0	0	0	0	0	0	1	24	3	1	kein Pacer	0.8	70	11.5	1001	2016-05-13	2	57	56.7797	118	51	87	55.0633	0	24	52	9		94	17	0	50	31.6456	22	13.9241	18	11.3924
UKD-113	111	2015-11-09	70	0	173	70	23.4	1.83	1	0	1	1	0	1	0	1	2	0	0	32.7	3	0	ICD	1	79	11.8	3927	13.08.2015, 13:51	2	29	25.4587	218	162.5	75	40.9836	1	17	28	5	5	38	20	0	27	14.7541	5	2.73224	17	9.28962
UKD-37	37	2017-04-04	77	1	177	93	29.7	1.81		0	1	0	1	1	1	1	0	0	0	54.8	3	1	kein Pacer	0.9	60	12.5	7227	02.02.2017, 16:19	2	37	34.1176	85	56	83	45.8564	1	10	30	0.6	0.4	72	13	1	51	28.1768	24	13.2597	20	11.0497
UKD-39	39	2015-01-19	78	1	165	68	25	1.77	0	0	1	0	0	0	0	0	0	0	0	13	2	0	kein Pacer	0.9	59	12.7	2133	17.11.2014, 10:45	3	41	38.1443	97	60	40	22.5989	1	11	23	5.4	4.4	56	19	0	46	25.9887	16	9.03955	20	11.2994
UKD-40	40	2016-08-01	83	1	163	62	23.3	1.67		0	1	0	1	0	0	1	0	1	0	30	3	1	kein Pacer	1.1	49	10.4	872	kein Echo		65	65					1					28	24	0
UKD-42	41	2014-12-18	75	0	175	87	28.4	2.06	0	0	1	0	0	1	0	1	0	0	0	11.7	3	1	kein Pacer	1.6	41	11.9	18288	2014-10-30	3	31	34.4037	218	143	162	78.6408	0	37	60	11	9.6	57	13	1	159	77.1845	93	45.1456	41	19.9029
UKD-43	42	2012-03-12	72	1	160	85	33.2	1.94	0	0	1	0	0	1	0	1	0	0	0	32.26	3	0	kein Pacer	1.2	45	11.7	503	2012-01-13	3	61	63.5452	149.5	54.5	80	41.2371	1	12	23	5	2.7	58	26	0	63	32.4742	19	9.79381	24	12.3711
UKD-115	113	2014-07-21	57	0	172	87	29.4	2	0	0	1	0	0	0	0	0	0	0	0	13.9	3	0	ICD	2.8	24	14.9	2019	18.07.2014, 15:37	2	13	27.5701	214	155	114	57	1	50	48	6.3	4.5	60	15	1	77	38.5	32	16	27	13.5
UKD-116	114	2013-12-17	57	0	165	67	22	1.75	0	0	1	0	0	0	0	0	0	0	0	48	3	1	ICD	1.5	47	14.6	2176	2013-11-07	2	21	20.1729	173.5	138.5	105	60	1	12	16	6.6	5	41	10	1	69	39.4286	48	27.4286	26	14.8571
UKD-47	46	2017-03-17	79	0	182	116	35	2.36	0	1	1	1	0	1	0	0	0	1	0	32	4	0	kein Pacer	1.6	41	121	6164	2017-03-20	3	40	50.1493	167.5	83.5	115	48.7288	1					37	12	1	86	36.4407	49	20.7627	29	12.2881
UKD-48	47	2013-02-04	79	1	160	52	20.3	1.53	0	0	1	0	0	0	0	0	0	0	0	13	3	1	kein Pacer	1	10.6	10.6	2511	2012-10-24	3	66	60.4167	96	38	234	152.941	1	35	70	10	8	72	15	1	27	17.6471	16	10.4575	13	8.49673
UKD-117	115	2015-03-02	78	0	169	84	29.4	1.99	0	0	1	0	1	1	0	1	2	1	0	6.6	4	0	ICD	1.5	44	13.3	3068	2015-01-28	3	19	19.598	298.5	240	130	65.3266	1	21	27		8	72	15	1	40	20.1005	26	13.0653	18	9.04523
UKD-50	49	2017-05-23	70	1	165	80	29.4	1.87	0	1	0	1	0	1	1	1	0	0	0	33.37	3	1	kein Pacer	0.8	71	11	3432	2017-05-19	1	62	49.2647	136	69	116	62.0321	1	10	18	nb	nb	54	21	0	30	16.0428	10	5.34759	15	8.02139
UKD-52	51	2015-05-18	91	0	170	64	22.1	1.72	1	0	1	1	0	0	0	0	0	0	1	20	3	1	0	1.6	37	13.8	2077	14.04.2015, 11:32	2	60	56.3492	126	55	73	42.4419	0	5	10	4	3.8	45	18	0	52	30.2326	18	10.4651	20	11.6279
UKD-120	118	2014-11-24	64	0	175	80	26.1	1.97	0	1	1	1	0	1	0	1	0	1	0	20	4	1	kein Pacer	0.7	100	7.8	6607	2014-11-11	3	50	53.7143	87.5	40.5	108.375	55.0127	1	16	22	6	9	35	10	1	56	28.4264	47	23.8579	22	11.1675
UKD-55	54	2014-01-20	73	0	178	100	32	2.18	0	1	1	0	0	1	0	1	2	0	0	13.9	3	1	ICD	1.8	33	11.3	6137	2013-11-20	2	43	34.6835	197.5	129	106	48.6239	1			7	5	52	17	0	64	29.3578	36	16.5138	25	11.4679
UKD-122	120	2015-11-06	73	0	173	66		1.79	0	0	1	0	0	1	1	1	2	1	0	25.8	3	0	0	1.8	36	14.1	2648	2015-11-05	3	20	21.2465	176.5	139	103	57.5419	1	37	47	8	7.5	50	15	1	45	25.1397	11	6.14525	20	11.1732
UKD-57	56	2014-06-02	82	0	172	62	21	1.72	0	0	1	0	0	1	0	1	0	1	0	36	3	1	kein Pacer	2.1	29	10.3	15545	2014-05-30	3	35	34.4371	151	99	135	78.4884	1	29	56	9	7	46	9	1	69	40.1163	50	29.0698	25	14.5349
UKD-59	58	2015-08-28	79	0	172	74	23.5	1.87	0	1	1	0	0	1	0	1	0	0	0	27	3	0	kein Pacer	3.7	15	9.7	5847	12.08.2015, 14:33	3	60	52.3148	108	51.5	81	43.3155	0	36	63	9.6	6	38	21	0	38	20.3209	9	4.81283	17	9.09091
UKD-60	59	2017-02-21	85	1	157	61	24.7	1.61	0	0	1	0	0	0	0	0	0	0	0	41.2	3	1	kein Pacer	0.8	68	13.8	2340	2017-01-04	3	40	42.0792	101	58.5	120	74.5342	1	40	64	10	-	50	19	0	34	21.118	22	13.6646	16	9.93789
UKD-124	122	2017-05-16	75	0	165	75	27.5	1.82		1	1	0	0	1	0	1	0	1	0	9.5	3	1	kein Pacer	1.9	35	9.7	12957	2016-08-05	1	25	31.5113	155.5	106.5	83	45.6044	1		33	nb	nb	81	10	1	50	27.4725	35	19.2308	20	10.989
UKD-63	61	2018-08-07	79	1	160	80	31.3	1.83	0	1	1	0	0	1	0	0	0	0	0	17.33	3	1	nein	1.35	37	9.6	3128	2018-06-21	2	58	59.3909	98.5	40	128	69.9454	0	24	41	0.82		56	19	0	92	50.2732	50	27.3224	30	16.3934
UKD-64	62	2016-05-09	72	1	170	52	18	1.58	0	0	1	0	0	0	0	0	0	0	0	7.58	0	1	nein	0.6	91	10	1822	nur TEE		28	27.6139	186.5	135	130.9	82.8481	1						22	0
UKD-65	63	2012-09-10	44	0	163	88	33.1	1.99	0	0	1	1	0	0	0	0	0	0	0	28.5	3	0	kein Pacer	1	79	11.2	1254	nur TEE	3	35	35			106.25	53.392	1			9	9	75	17	0
UKD-132	130	2015-11-06	78	1	170	75		1.86	0	0	1	0	0	1	0	0	0	1	0	59	4	1	kein Pacer	1.4	37	13.7	2610	24.09.2015/12.10.2015	2.5	60	60.1449	138	55	96	51.6129	1				6.5	38			41	22.043	28	15.0538	17	9.13978
UKD-135	133	2014-06-16	85	1	155	49	20.4	1.45	1	0	1	1	0	1	0	1	2	0	0	43.5	4	1	SM	1	51	13.3	20626	2014-06-03	3	60	43.8356	36.5	20.5	53	36.5517	1	16	33	7	5	68	15	1	36	24.8276	29	20	17	11.7241
UKD-137	135	2013-10-07	64	0	172	90		2.03	0	1	1	0	0	1	0	0	2	1	0	22.85	2	0	kein Pacer			13.4		2013-10-01	3	35	37.0861	151	95	95	46.798	1			7	5	64	14	1	52		24		20
UKD-138	136	2013-10-07	87	1	160	75	29.3	1.83	0	1	0	0	0	1	0	1	0	0	0	11	3	1	kein Pacer	1.5		9	3044	2013-07-30	2	60	53.7572	86.5	40	127	69.3989	0			6	5		21	0	33	18.0328	12	6.55738	17	9.28962
UKD-70	68	2014-01-20	73	0	180	82	23	2	0	0	1	0	0	1	0	1	0	1	0	38.8	3	0	CRT	2.4	26	9.6	1488	2014-01-06	3	31	30.4054	148	103	92	46	1	14	15	6	4.3	34	16	0	49	24.5	29	14.5	19	9.5
UKD-139	137	2013-08-05	73	0	178	93	29.4	2.1	0	1	0	0	0	1	0	1	0	1	1	16	3	0	SM	1.1	66	11.4	1616	2013-07-24	3	38	23.3333	270	207	157.25	74.881	1		nb	6	6	32	14	1
UKD-72	70	2014-05-22	80	1	169	69	24.2	1.8	0	0	1	0	0	1	0	1	0	1	0	37	3	0	kein Pacer	1.3	40	12	789	2014-03-20	2	60	70.8029	68.5	20	59	32.7778	1	18	24	5	5	65	21	0	54	30	35	19.4444	23	12.7778
UKD-75	73	2016-06-13	81	0	174	102	33.7	2.16		1	1	0	1	1	0	0	0	1	1	7.2	3	1	CRT	1	69	11.7	4023	2016-05-12	2	30	25.1852	202.5	151.5	112	51.8519	0					53	13	1	100	46.2963	50	23.1481	35	16.2037
UKD-76	74	2014-01-21	62	1	180	83	26	2.03	0	0	0	0	0	1	0	1	0	0	0	21	2	0	kein Pacer	1	59	9.7	2137	2014-01-08	3	49	60.6695	119.5	47	128.52	63.3103	0	30	65	10	7	40	23	0	33	16.2562	17	8.37438	16	7.88177
UKD-77	75	2015-06-22	89	1	167	65	22	1.73	0	1	0	0	1	0	0	1	0	0	0	20.23	3	1	Pacer	0.9	54	11.7	826	2015-05-26	2	57	55.0562	89	40	109	63.0058	0		n.b	n.b	5	64	20	0	60	34.6821	40	23.1214	23	13.2948
UKD-78	76	2014-12-05	88	1	150	63	28	1.62	0	1	1	0	1	1	0	1	2	0	0	24.15	3	1	kein Pacer	1.3	36	10.8	3630	24.09.2014, 09:02	3	60	57.0093	53.5	23	57	35.1852	1			4.5	9.1	31	19	0	19	11.7284	12	7.40741	11	6.79012
UKD-140	138	2016-06-24	69	0	178	87	27.5	2.05		1	1	0	0	0	0	0	0	0	0	23	3	0	ICD	1.3	55	13	2530	nur TEE		25	14.3426	251	215			0	25	38	8			18	0
UKD-81	79	2017-07-18	84	1	165	60	22	1.66	0	0	1	0	0	1	0	0	0	0	0	19	3	0	SM	1.4	35	12.7	906	2017-06-29	3	43	43.5294	85	48	116	69.8795	1	28	43	0.6	16	43	20	0	37	22.2892	11	6.62651	17	10.241
UKD-83	81	2017-05-23	78	1	168	62	22	1.7	0	0	1	0	0	1	1	1	2	0	0	2	3	0	kein Pacer	1	58	12.1	427	2016-10-26	3	60	65.812	58.5	20	37	21.7647	1	29	81	8		43	20	0	27	15.8824	6	3.52941	14	8.23529
UKD-86	84	2016-09-27	79	1	158	60	24	1.61		0	1	1	0	1	0	0	2	0	0	37	3	1	kein Pacer	1.2	44	7.8	1144	2016-08-23	3	52	54.2373	88.5	40.5	118.32	73.4907	0	20	43	7.5	6	70	16	0	82	50.9317	37	22.9814	22	13.6646
UKD-141	139	2011-10-10	83	1	175	68	22.2	1.8	0	0	0	1	0	0	0	0	0	0	0	10.7	3	0	kein Pacer	0.8	72	10.5	398	2011-06-15	3	58	49.7561	102.5	51.5	68	37.7778	1		nb	nb	5.5	34	25	0	49	27.2222	15	8.33333	21	11.6667
UKD-88	86	2015-11-02	71	0	171	71	23	1.83	0	1	1	0	0	0	0	0	0	0	0	22.1	3	1	ICD	1.1	64	16.3	5767	2015-09-30	2	32	35.3147	143	92.5	111	60.6557	1	24	36	7.5	6	58	13	1	77	42.0765	58	31.694	29	15.847
UKD-89	87	2014-05-26	85	0	174	73	24.4	2.5	0	0	1	0	0	1	0	1	0	0	1	32.9	3	1	SM	1.3	60	11.2	5624	2014-01-23	3	54	49.3243	148	75	144	57.6	1				7	65			59	23.6	22	8.8	22	8.8
UKD-90	88	2015-09-14	74	0	170	68		1.79	1	1	1	1	0	1	1	1	0	1	0	14.7	3	0	Pacer	1.9	34	12.2	15435	2015-05-20	3	20	25.486	231.5	172.5	64	35.7542	1	32	47	7.6	6.5	45	15	1	64	35.7542	33	18.4358	25	13.9665
UKD-91	89	2013-05-27	74	0	180	71	21.9	1.89	0	0	1	0	0	0	0	0	0	0	1	27	3	0	ICD	1.3	54	13.5	1895	2013-04-24	3	42	29.7872	235	165	96	50.7937	0	42	70	11	6		18	0	57	30.1587	30	15.873	22	11.6402
UKD-93	91	2017-02-14	63	1	167	80	28.7	1.83	0	0	0	0	0	0	0	0	0	0	1	41.3	3	1	nein	1	62	14.3	207			65	65.2582	106.5	37	55.5333	30.3461	0	41	61	16	6	87	21	0	30	16.3934	12	6.55738	15	8.19672
UKD-94	92	2014-07-14	85	1	163	69	26	1.68	0	0	1	0	0	0	0	0	0	0	1	43.56	2	0	SM	0.8	55	9.8	3639	2014-06-16	2	60	68.9655	43.5	13.5	64	38.0952	1	23	42	7	6	52	19	0	37	22.0238	14	8.33333	17	10.119
UKD-95	93	2017-03-03	85	0	176	68	22	1.83	0	0	1	0	0	0	0	0	0	0	0	3	3	1	nein	1.5	41	12.8	12109	2017-01-26		52	43.4211	114	64.5	87	47.541	0					51	21	0
UKD-96	94	2012-11-05	48	0	169	84	29.4	1.95	0	1	1	0	0	0	0	0	0	0	0	54.9	4	1	kein Pacer	0.8	97	12.9	1192		3	29	22.516	548.5	425	110	56.4103	1				6.5	27	24	0	31	15.8974	25	12.8205	17	8.71795
UKD-144	142	2016-04-04	67	1	160	70	27.3	1.73	1	0	1	1	1	1	1	1	0	0	0	14.78	4	0	kein Pacer	1.2	49	9.3	630	2016-02-02	2	64	55.4945	91	40.5	102.638	59.328	0		71	10	7.5	53	19	0	37	21.3873	17	9.82659	17	9.82659
UKD-98	96	2016-03-14	78	1	176	93	30	2.13	0	0	1	0	0	0	0	0	0	1	0	25	3	1	kein Pacer	0.9	66	12.1	2350	2016-02-11	3	leichtgradig reduziert	41.6667	120	70	70	32.8638	1					71	21	0	58	27.23	36	16.9014	23	10.7981
UKD-99	97	2016-09-13	85	1	163	81	30.5	1.87		1	1	0	0	1	0	0	0	0	1	37	2	0	kein Pacer	1.1	46	10.5	1420	2016-05-12	2	53	47.7157	98.5	51.5	87	46.5241	0	22	40	7.7		56	13	1	90	48.1283	51	27.2727	28	14.9733
UKD-100	98	2016-07-26	83	1	168	60	21.3	1.68		0	1	0	0	1	0	0	0	1	1	19.5	3	1	kein Pacer	1.7	28	11.7	6295	2016-07-11	3	48	52.5862	116	55	79	47.0238	1	23	46	8	5.2	52	17	0	43	25.5952	16	9.52381	20	11.9048
UKD-101	99	2013-02-25	84	0	166	57	20.7	1.66	0	0	1	1	0	1	0	1	0	0	0	23.4	3	0	kein Pacer	1	73	16.2	8186	2012-03-27	3	50	39.1509	106	64.5	57	34.3373	0			7	6.9	67	23	0	38	22.8916	24	14.4578	18	10.8434
UKD-102	100	2014-08-25	77	0	169	76	26.6	1.87	0	0	1	0	0	0	0	0	0	0	0	72	2	0	kein Pacer	1.3	54	13.7	4360	2014-08-06	3	32	30.9339	257	177.5	157.371	84.1558	1		nb	8	9	42	19	0	55	29.4118	19	10.1604	21	11.2299
UKD-103	101	2011-10-24	81	0	168	62	22	1.68	0	0	1	1	1	1	0	1	0	0	0	5.2	3	1	CRT	2.9	21	12.4	7887	2011-06-09	3	28	32.9154	159.5	107	65	38.6905	1			6	5	36	13	1	30	17.8571	17	10.119	16	9.52381
UKD-104	102	2016-11-14	73	1	159	47	18.6	1.4	0	0	1	0	0	0	0	0	0	0	0	15.7	3	0	nein	1.4	38	11.7	2581	2016-09-02	3	50	50.9091	55	27	27	19.2857	1			6		55	17	0	29	20.7143	13	9.28571	15	10.7143
UKD-161	159	2015-09-25	79	0	168	60	21.3	1.68	0	1	1	1	0	1	0	0	0	1	0	28.5	3	1	ICD	1.9	33	10.6	19932	31.08.2015/20.11.2014	2	28	21.1494	217.5	171.5	83	49.4048	1	38	65	9	6.5	77	14	1	30	17.8571	25	14.881	16	9.52381
UKD-172	170	2016-04-22	81	0	170	90	31.1	2.01	0	1	1	0	1	1	0	1	2	1	0	44	4	0	ICD	3	18	12	24822	30.03.2016, 16:35	3	35	32.6034	205.5	138.5	86	42.7861	0	53	89	7	8	54	14	1	50	24.8756	25	12.4378	21	10.4478
UKD-175	173	2013-04-08	75	1	160	80	31.2	1.87	0	0	1	1	0	1	0	1	0	1	0	46.5	3	1	kein Pacer	1	55	9.6	2897	2013-01-03	3	57	39.7661	85.5	51.5	102	54.5455	1				8	89	18	0	60	32.0856	25	13.369	22	11.7647
UKD-108	106	2016-02-29	74	1	168	68	24.1	1.78	0	0	1	0	0	0	0	0	0	0	0	20	2	1	kein Pacer	0.8	75	14	6217	2016-01-29	3	42	25.2033	123	92	139	78.0899	1	32	44.7	8.4	9.6	51	21	0	32	17.9775	22	12.3596	17	9.55056
UKD-179	177	2014-06-24	83	0	174	71	23.5	1.85	0	0	1	0	0	1	1	1	0	1	1	19.3	3	1	ICD	2	30	9	7307	12.06.2014, 17:19	2	50	57.1918	146	62.5	71	38.3784	1		nb	6	5	36			84	45.4054	22	11.8919	29	15.6757
UKD-112	110	2015-01-26	92	1	168	78	27.6	1.91	0	0	1	0	0	0	0	0	0	0	0	31	2	1	kein Pacer	1.3	35	12.9	1061	2015-01-21	3	51	51.3514	111	54	84	43.9791	1			0	8	55	26	0	39	20.4188	15	7.8534	19	9.94764
UKD-183	181	2014-03-04	80	1	180	63	19	1.8	0	0	1	1	0	0	0	0	0	0	0	10.2	3	1	kein Pacer	0.7	83	15.7	2652	21.02.2014, 15:43	2	55	56.9378	104.5	45	123.76	68.7556	1	10	16			43	17	0	32	17.7778	20	11.1111	17	9.44444
UKD-114	112	2015-02-20	78	1	170	60	20.8	1.68	0	0	1	0	0	1	0	1	0	0	0	8.06	2	1	SM	1.1	51	9.9	413	2014-12-08	3	60	54.9708	85.5	38.5	72	42.8571	1	18	45	7.3	6.5	43	24	0	30	17.8571	12	7.14286	16	9.52381
UKD-185	183	2014-05-12	79	1	164	80	29.7	1.87	0	0	1	0	0	1	0	1	2	0	1	37	3	1	kein Pacer	1.3	39	12.4	2816	2014-03-10	3	60	60			123.25	65.9091	1	23	38	8	9	44	14	1	55	29.4118	29	15.508	21	11.2299
UKD-192	190	2015-06-16	78	0	166	73	26.5	1.83	1	1	1	1	1	1	1	1	2	1	1	44	4	1	Pacer	2.2	28	9.4	1441	27.05.2015, 09:29	3	53	42.3398	179.5	103.5	106	57.9235	0				9	66	16	0	111	60.6557	63	34.4262	33	18.0328
UKD-2	2	2013-01-14	77	0	175	75	24.5	1.9	1	0	1	1	1	1	1	1	0	1	1	57.87	3	1	SM	1.3	52	8.9	2140	2012-11-28	3	45	11.7647	297.5	262.5	162	85.2632	1	30		9	4	48	20	0	190	100	97	51.0526	50	26.3158
UKD-118	116	2013-11-18	81	0	168	69	24.4	2	0	0	1	0	0	1	0	1	0	0	0	28	2	0	kein Pacer	1.3	56	13.6	1615	2013-08-15	3	60	53.1157	168.5	79	194	97	1			9	3.7	47			51	25.5	28	14	23	11.5
UKD-119	117	2017-09-19	79	1	163	61	23	1.66	0	0	0	0	0	0	0	0	2	0	0	12.6	3	1	nein	0.8	74	16	1195	14.04.2016/28.04.2016		44	44.1989	90.5	50.5	84	50.6024	1	20	53	8	7.2	61	18	0	30	18.0723	9	5.42169	16	9.63855
UKD-207	205	2013-06-27	74	0	179	85	26.5	2.04	0	1	1	0	0	1	0	1	0	1	0	19	3	0	CRT	3	20	13.5	16220	2013-05-15	3	43	41.5512	180.5	105.5	110	53.9216	1	35	46	6	5.5	55	15	1	107	52.451	47	23.0392	34	16.6667
UKD-121	119	2016-08-30	91	1	163	65	24.5	1.7		0	1	0	0	0	0	0	0	0	0	57	0	1	kein Pacer	2.4	17	13.8	3154	2016-08-12	3	53	66.3551	53.5	18	88	51.7647	0	41	84	10	7	65	14	1	32	18.8235	14	8.23529	14	8.23529
UKD-209	207	2014-04-07	86	0	174	74	24.4	1.9	0	1	1	0	0	1	0	1	0	0	0	8.5	3	0	kein Pacer	2.8	19	10.8	9872	2014-03-21	3	29	13.245	151	131	126	66.3158	1	35	55	9	7	37	15	1	68	35.7895	35	18.4211	24	12.6316
UKD-123	121	2013-12-09	74	1	168	77	27.3	1.87	0	1	1	0	0	0	0	0	0	0	0	43.7	4	0	kein Pacer	0.8	73	12.6		2013-11-27	3	28	44.0318	188.5	105.5	121	64.7059	1			10	7	53	15	1	60	32.0856	46	24.5989	25	13.369
UKD-21	21	2016-04-25	21	1	164	85	31.6	1.91	0	0	1	0	0	0	0	0	0	1	0	6	3	1	kein Pacer	1.1	52	14.4	1976	2016-03-07	2	51	48.6486	129.5	66.5	57	29.8429	0	29	38	7	5	59	21	0	65	34.0314	41	21.466	25	13.089
UKD-125	123	2013-07-22	83	1	160	70	27.3	1.73	0	0	0	0	0	0	0	0	2	0	0	6.84	3	0	kein Pacer	1	53	10.2	7701	2013-06-26	3	46	45.6647	86.5	47	61	35.2601	0	22	43	8	2.8	83	14	1	37	21.3873	13	7.51445	17	9.82659
UKD-126	124	2015-09-21	77	0	140	55	28.1	1.46	0	1	1	0	0	1	0	0	0	0	0	15	3	0	kein Pacer	1.7	39	7.9	5627	2015-02-09	2.5	47	39.7004	133.5	80.5	90	61.6438	1	27	41	8	8.7	77	16	0	33	22.6027	8	5.47945	16	10.9589
UKD-127	125	2017-02-14	67	0	160	81	31.6	1.84	1	0	1	0	0	0	0	0	2	0	0	15	3	1	nein	0.9	88	11	2937	2017-01-21	3	42	41.841	119.5	69.5	127.358	69.2165	1	58	82	12	11	90	15	1	75	40.7609	52	28.2609	26	14.1304
UKD-128	126	2016-11-22	80	1	167	89	31.9	1.98	0	0	1	0	0	1	0	0	0	0	0	46	3	1	kein Pacer	1.3	38	12.9	2529	2016-11-10	2	50	61.3636	88	34	122.188	61.7109	0	16	27	7		49	20	0	48	24.2424	20	10.101	20	10.101
UKD-129	127	2011-03-28	80	0	171	88	30.1	2	0	1	1	1	0	1	0	0	0	1	0	26.7	3	0	SM	0.9	81	12.4	1520		3	42	42			133.28	66.64	0			7	5.5	38	12	1
UKD-130	128	2014-04-28	80	0	171	70	24.2	1.81	0	0	1	1	0	1	0	1	2	0	1	28.6	3	0	kein Pacer	1.2	54	13.8	599	2014-02-27	3	60	60.9665	134.5	52.5	75	41.4365	0	36	50	12		70			48	26.5193	20	11.0497	21	11.6022
UKD-131	129	2017-11-21	88	1	163	78	29.4	1.84	0	1	1	0	0	0	0	0	0	0	1	17.05	2	1	nein	1.2	43	10.6	1288	2017-09-29	2	71	57.6923	78	33	85	46.1957	1	18	26	0.6	5		17	0	31	16.8478	16	8.69565	14	7.6087
UKD-213	211	2012-07-16	70	0	176	80	25.8	2.04	0	1	1	1	0	1	0	1	0	1	0	24.6	3	1	kein Pacer	1.5	48	12.5	1120	2012-04-12	3	45	47.3896	124.5	65.5	69	33.8235	1			5.5	32	26	31	0	26	12.7451	11	5.39216	14	6.86275
UKD-133	131	2015-01-19	82	1	158	73	29.2	1.79	0	1	1	1	0	1	0	1	0	1	0	19.86	3	1	SM	1.1	48	11.2	2153	2014-11-14	3	38	41.2879	132	77.5	66	36.8715	1	24	53	9	8.7	62	24	0	44	24.581	25	13.9665	20	11.1732
UKD-134	132	2015-09-14	81	0	187	86	24.6	2.11	1	1	1	0	0	1	0	0	0	1	1	23.5	3	1	ICD	1.1	64	14.5	3646	2015-09-11	3	22	33.691	233	154.5	127	60.1896	1	37	58	9	8	37	17	0	70	33.1754	21	9.95261	26	12.3223
UKD-217	215	2016-03-11	70	1	169	89.5	31.5	2.06	0	1	1	0	0	0	0	0	0	0	0	25	4	1	kein Pacer	0.8	76	12.1	1735	2016-02-19	2	31	44.3099	206.5	115	68	33.0097	1			5.5	4.4	63	24	0	105	50.9709	57	27.6699	32	15.534
UKD-136	134	2014-09-15	79	0	176	76	24.5	1.93	0	0	1	0	1	1	0	0	2	0	0	14.8	4	0	kein Pacer	4.3	12	8	35000	2014-09-11	3	38	41.4894	141	82.5	139	72.0207	1				9	70	9	1	55	28.4974	27	13.9896	22	11.399
UKD-220	217	2015-09-11	71	0	170	82	28.4	1.94	1	1	1	0	0	1	1	1	0	1	0	75.3	3	0	ICD	1.4	51	12	2764	04.08.2015, 14:00	3	32	26.5659	231.5	170	106.25	54.768	1	50	65	7	6.5	24	19	0	43	22.1649	33	17.0103	18	9.27835
UKD-225	222	2016-06-06	51	0	193	120	32.2	2.49	0	0	0	0	0	0	0	0	0	0	0	9.2	3	1	ICD	0.9	93	12.9	1389	2016-05-11	3	27	18.9781	274	222	120	48.1928	1	56	61	9.9	10	76	17	0	93	37.3494	73	29.3173	32	12.8514
UKD-226	223	2014-12-18	71	0	174	81	26.8	1.98	0	0	1	0	0	0	0	0	0	0	0	32	3	1	ICD	1.9	35	14.4	26631	2014-10-08	2	29	26.1538	162.5	120	93	46.9697	1	20	19	6	5	59	11	1	49	24.7475	33	16.6667	20	10.101
UKD-227	224	2015-08-03	79	0	178	80	25.2	1.99	1	0	1	0	0	1	0	0	0	1	0	6	4	1	ICD	3.3	17	11	9677	2015-07-23	3	36	36.1809	199	127	120	60.3015	1	26	39	7	7	32			125	62.8141	75	37.6884	26	13.0653
UKD-228	225	2012-11-19	61	0	180	61	18.8	2.07	0	1	1	0	0	0	0	1	0	0	0	19	4	0	CRT	0.9	82	13	3891	2012-10-18	2	20	23.6726	226	172.5	138	66.6667	1				4.5	51	17	0	81	39.1304	44	21.256	25	12.0773
UKD-142	140	2014-02-27	85	1	163	55	21	1.85	0	0	1	0	0	1	0	1	0	0	0	6	3	1	kein Pacer	1.1	45	10.8	619	2014-02-13	3	58	65	110	38.5	71	38.3784	1			5	4	40	19	0	29	15.6757	14	7.56757	15	8.10811
UKD-143	141	2013-08-12	75	1	155	45	18.7	1.4	0	0	1	0	0	0	0	0	0	0	0	28	3	1	kein Pacer	0.8	71	10.9	1021	2013-07-18	2	60	65.7534	73	25	87	62.1429	1		nb	6	4	58			21	15	10	7.14286	12	8.57143
UKD-230	227	2016-04-01	60	0	180	70	21.6	1.89	0	0	1	0	0	1	0	1	0	1	0	23.9	4	0	kein Pacer	1	87	10.1	2222	2016-03-22	3	25	57.6923	130	55	87	46.0317	0					45	16	0	81	42.8571	66	34.9206	27	14.2857
UKD-145	143	2017-03-07	86	1	160	73	28.5	1.8	0	0	1	0	0	1	0	0	2	0	0	11	3	1	kein Pacer	0.5	88	12.8	989	2017-01-19	3	60	56.4972	88.5	38.5	74	41.1111	0	35	27	9		63	14	1	27	15	19	10.5556	15	8.33333
UKD-147	145	2015-02-23	85	0	167	79	27.7	1.93	0	0	1	0	1	1	0	1	0	1	0	4	3	1	kein Pacer	1.5	41	15.2	4526	2015-02-12	2	25	23.4375	160	122.5	110	56.9948	1	20	20	7	6	67	7	1	101	52.3316	69	35.7513	32	16.5803
UKD-148	146	2013-03-18	82	0	175	80	26.1	1.96	0	0	1	0	0	1	0	1	0	0	0	18.3	2	1	SM	1.2	57	11.6	440	28.02.2013, 10:37	3	60	71.4953	107	30.5	70	35.7143	0	19	42	7	6	38	22	0	37	18.8776	20	10.2041	17	8.67347
UKD-149	147	2016-03-08	59	0	176	100	32.3	2.21	1	1	1	1	0	1	0	0	0	0	0	35	3	0	kein Pacer	1.6	46	13.1	1137	04.02.2016/29.09.2015	3	38	29.4118	204	144	100	45.2489	1	17	32	0.8	0.8	53	18	0	68	30.7692	38	17.1946	26	11.7647
UKD-150	148	2016-10-25	81	1	167	77	27.6	1.89	0	0	0	0	0	1	0	0	2	0	0	20	3	0	kein Pacer	0.9	31	8.8	3812	2016-10-21	3	35	44.7712	153	84.5	70	37.037	1	20	32	7.6		66	21	0	35	18.5185	10	5.29101	17	8.99471
UKD-151	149	2017-11-14	87	1	157	42	17	1.37	0	1	1	0	1	1	0	1	0	0	1	20	2	1	SM	1.2	40	9.5	2007	2017-10-26	3	44	48.9655	72.5	37	85	62.0438	1	26	54	8	-	57	14	1	28	20.438	16	11.6788	14	10.219
UKD-152	150	2017-01-31	49	0	170	61	19.8	1.71	1	0	1	0	0	1	0	0	0	1	0	37	3	0	ICD	6.2	<10	12.6	15906	2016-09-22	3	29	29.4271	192	135.5	88	51.462	1	34	61	9	-	38	18	0	26	15.2047	18	10.5263	13	7.60234
UKD-155	153	2014-01-13	74	0	180	93	27.7	2.16	0	1	1	0	1	1	0	1	2	1	1	43.09	2	0	kein Pacer	0.9	83	13	2192	06.12.2013, 14:52	2	65	56.2842	183	80	94	43.5185	1		nb	nb	5	58	19	0	55	25.463	18	8.33333	23	10.6481
UKD-156	154	2015-05-04	91	0	180	75	23.1	1.94	1	0	1	0	0	1	0	0	0	0	0	74	3	1	SM	1	67	12.7	1092	21.04.2015, 13:43	2	56	62.0438	68.5	26	82	42.268	1	23	40	40	8	96	23	0	75	38.6598	26	13.4021	25	12.8866
UKD-157	155	2016-08-23	79	0	176	112	36.2	2.27	1	1	1	1	0	1	1	1	0	1	0	16	3	0	kein Pacer	2.2	28	11.9	3441	2016-07-15	1	20	53.7037	162	75	102	44.9339	0	38	82	10		52	13	1	61	26.8722	24	10.5727	24	10.5727
UKD-158	156	2017-06-13	58	1	151	71	31.14	1.66		0	1	0	0	1	0	0	0	1	0	56	3	0	ICD	0.8	84	14.3	1385	2017-03-10	3	30	37.1237	149.5	94	61	36.747	1	23	49	7	7	54	15	1	25	15.0602	12	7.22892	15	9.03614
UKD-159	157	2011-11-07	75	0	168	68	24.1	1.77	0	0	1	0	0	1	0	1	0	1	0	39.5	4	1	ICD	1.4	49	13.3	3457	2011-10-13	3	24	26.8293	225.5	165	67	37.8531	1		nb	5	7	47			23	12.9944	14	7.9096	14	7.9096
UKD-160	158	2016-07-25	89	0	170	75	26	1.86		1	1	0	0	1	0	0	0	0	0	62.4	3	0	kein Pacer	1.4	43	12.8	1253	2016-06-07	3	55	51.4894	117.5	57	68	36.5591	0	23	42	7.4		57	21	0	46	24.7312	22	11.828	21	11.2903
UKD-233	230	2016-06-20	74	1	156	49	20.1	1.46	0	0	1	1	0	1	0	0	0	1	0	18	4	0	ICD	1.6	32	10.1	3315	2016-03-03	3	29	28.9593	110.5	78.5	57	39.0411	1	10	23	0.6	0.4	50	20	0	27	18.4932	10	6.84932	13	8.90411
UKD-162	160	2017-03-14	74	0	192	85	23.1	2.15	1	0	1	1	0	1	0	0	0	0	1	22	3	1	kein Pacer	1.2	62	11.2	302	10.01.2017, 15:11	3	65	68.8811	143	44.5	102.85	47.8372	0	40	74		8	49	11	1
UKD-163	161	2016-07-04	76	0	179	70	21.8	1.88		0	1	0	0	1	0	0	0	0	0	74	4	1	CRT	3.4	16	8.7	25325	10.05.2016, 11:41	3	58	51.831	177.5	85.5	103	54.7872	0	40	68	9.6		50	21	0	76	40.4255	49	26.0638	26	13.8298
UKD-165	163	2017-08-08	79	1	172	89	30	2.09	0	0	1	0	0	1	1	1	0	1	0	19.6	3	0	ICD	1.4	49	14.2	2328	07.08.2017, 15:55	3	42	42.246	187	108	175	83.7321	1	35	52	9	18	70	13	1	74	35.4067	36	17.2249	27	12.9187
UKD-166	164	2016-02-05	78	0	186	103	30	2.24	0	1	1	1	1	0	0	0	0	0	1	10	2	1	SM	1.4	47	15.6	2154	2015-12-18	3	leichtgradig reduziert	67.7632	152	49	174	77.6786	1	40	75	10	9	60	27	0	41	18.3036	14	6.25	18	8.03571
UKD-167	165	2013-07-15	82	0	175	65	21.2	1.84	0	1	1	0	0	1	0	1	0	0	1	71	4	1	kein Pacer	1.1	67	11.8	2399	2013-05-15	3	60	44.0909	110	61.5	64	34.7826	1	26	nb	9	5	75	12	1	132	71.7391	93	50.5435	34	18.4783
UKD-169	167	2014-10-27	46	1	161	63			1	0	1	0	0	0	0	0	0	0	0	41.1	2	0	kein Pacer	1	69	10.2	490	2014-10-07	2	60	65.5431	133.5	46	68		1			6	5		29	0	25		10		13
UKD-170	168	2016-02-22	76	0	178	79	24.9	1.97	0	0	1	0	1	1	0	0	0	1	0	2	1	0	ICD	1.3	55	14.1	6086	2016-02-19	3	30	31.6854	222.5	152	98	49.7462	1	29	62	9	6		15	1	93	47.2081	57	28.934	30	15.2284
UKD-171	169	2012-01-16	64	0	174	85	28.1	2	1	1	1	0	0	0	0	1	0	0	0	42.25	3	1	kein Pacer	1.3	54	13.9	2139	2011-12-21	3	33	34.6939	147	96	61	30.5	1			7	4	42	18	0	50	25	28	14	22	11
UKD-236	233	2013-04-29	61	0	168	80	28.3	1.9	0	1	1	1	0	1	1	1	0	0	0	19.3	4	1	SM	1	73	13.3	3049	17.09.2012/23.04.2012	3	25	32.6203	187	126	185	97.3684	1	19	27	7		40	10	1	77	40.5263	44	23.1579	28	14.7368
UKD-174	172	2015-12-14	44	0	187	100	28.6	2.26	1	0	1	0	0	1	0	0	0	1	0	6	2	0	kein Pacer	1.3	68	13.7	4185	2015-11-09	1	22	28.9017	173	123	145	64.1593	1			0.4	0.6	90	23	0	91	40.2655	70	30.9735	32	14.1593
UKD-239	236	2015-01-05	81	0	170	83	28.7	1.98	0	1	1	1	0	1	0	1	0	0	1	4.6	3	1	kein Pacer	1	74	13.2	2294	02.01.15/16.10.14	3	60	68.2692	156	49.5	96	48.4848	1	16	31	10	7	60	26	0	43	21.7172	24	12.1212	20	10.101
UKD-176	174	2016-06-03	80	0	168	82	29.1	1.92		1	1	0	0	1	0	0	0	1	0	36	3	0	ICD	1.4	47	12.8	3147	2016-05-10	3	42	42.2857	175	101	92	47.9167	0	30	58	10	0	44	14	1	83	43.2292	33	17.1875	29	15.1042
UKD-177	175	2016-05-06	84	0	172	81	27.7	1.94	0	0	0	0	0	1	0	0	0	1	0	6	3	0	SM	2.3	25	12.1	6084	2016-05-03	3	35	24.6154	130	98	97	50	0	28	29	8		52	22	0	76	39.1753	40	20.6186	28	14.433
UKD-178	176	2013-04-15	66	1	162	80	30.5	1.85	0	0	1	0	0	1	0	1	0	0	0	39.2	2	1	kein Pacer	0.7	85	8.9	1451	2013-01-14	3	39	28.5714	126	90	78	42.1622	1	22	44	8.6	8	54	17	0	38	20.5405	14	7.56757	18	9.72973
UKD-249	246	2016-09-13	67	1	160	55	21.5	1.56		0	1	1	1	1	0	1	0	0	0	20.5	3	0	ICD	2.4	21	12.1	35000	2016-06-16	3	28	29.6992	133	93.5	68	43.5897	0	21		7.4		77	20	0	98	62.8205	56	35.8974	33	21.1538
UKD-180	178	2014-08-25	74	1	160	95	37.1	2.05	0	0	1	0	0	1	0	1	0	1	1	39	3	1	SM	1.2	46	14.6	3410	2014-06-23	3	40	35.5882	170	109.5	114	55.6098	1	20	20	6	8	62			43	20.9756	34	16.5854	21	10.2439
UKD-182	180	2015-02-02	75	0	177	89	28.4	2.09	0	1	1	0	0	1	0	1	0	0	0	7.9	3	1	SM	1.2	57	13.4	2329	11.12.2014. 12:18	3	60	52.381	115.5	55	93	44.4976	1					20	18	0	73	34.9282	22	10.5263	27	12.9187
UKD-253	250	2015-05-18	84	0	172	73	24.7	1.86	0	0	1	0	0	1	0	1	0	1	0	29.3	3	1	Pacer	1.1	64	10.8	22717	2015-03-12	3	50	54.023	130.5	60	143	76.8817	0	30	46	8.5	7.8	62	15	1	101	54.3011	62	33.3333	33	17.7419
UKD-184	182	2015-07-06	78	1	168	68	24.1	1.78	0	1	1	0	0	1	0	1	0	0	0	7.5	3	0	0	1.8	27	12.1	6404	2015-04-14	2	36	36.9748	119	75	81	45.5056	1				6				38	21.3483	15	8.42697	18	10.1124
UKD-256	252	2018-03-06	77	1	160	69	27	1.72	0	1	1	0	0	1	0	0	0	0	0	12	3	1	nein	1.5	34	10.1		2018-02-19	3	57	51.7857	84	40.5	58	33.7209	1	32	50	0.32	-	68	17	0	44	25.5814	22	12.7907	18	10.4651
UKD-186	184	2011-03-14	81	0	173	81	27.1	1.85	0	0	1	0	0	1	0	1	0	1	0	10	3	1	kein Pacer	1.1	67	12.7	1871	2011-03-11	3	65	65			142.97	77.2811	1			7.1	6.5	36	19	0
UKD-187	185	2016-08-15	59	0	187	90	25.7	2.16		0	0	0	0	0	0	0	2	0	0	12.3	4	1	ICD	1	79	15.7	1072	2016-07-04	3	33	42.2917	240	138.5	77	35.6481	1	24	43	6		30	17	0	34	15.7407	24	11.1111	17	7.87037
UKD-189	187	2013-01-07	77	0	172	75	25.4	1.88	0	0	1	0	0	0	0	0	0	0	0	8.6	3	1	kein Pacer	1.4	51	12.3	2268	2013-01-03	3	63	60.9467	84.5	33	128	68.0851	1	23	32	8	6	40			48	25.5319	29	15.4255	21	11.1702
UKD-191	189	2012-02-27	73	1	172	55	18.6	1.65	0	0	1	0	0	0	0	0	0	0	0	71	3	1	kein Pacer	0.6	91	13.1	1348	2011-10-13	3	62	70.9877	81	23.5	123	74.5455	0	34	68	10		34	18	0	26	15.7576	19	11.5152	14	8.48485
UKD-265	261	2015-04-20	47	0	180	80	24.7	2	0	0	0	0	0	0	0	0	0	0	0	36	4	1	CRT	2.1	37	12	2695	2015-01-30	3	34	34.9057	212	138	125	62.5	1	26	30	7.2	7.7	65			60	30	34	17	23	11.5
UKD-193	191	2015-03-09	82	1	160	89	34.8	1.99	0	0	1	1	0	1	1	1	0	1	0	30.6	3	0	kein Pacer	2.1	21	10	3762	08.01.2015, 17:06	2	40	43.2515	163	92.5	98	49.2462	1			6	5.9		17	0	58	29.1457	21	10.5528	24	12.0603
UKD-195	193	2015-03-09	80	1	170	79	27.3	1.93	0	0	1	1	1	1	1	1	0	1	0	22	3	1	kein Pacer	0.9	57	12.7	736	2015-01-27	3	60	51.3333	75	36.5	53	27.4611	1					50	17	0	17	8.80829	9	4.66321	11	5.69948
UKD-196	194	2016-11-04	86	1	160	63	24.6	1.7	0	1	1	1	0	1	1	1	0	1	1	17.8	3	1	kein Pacer	1.6	28	12.1	1765	2016-08-18	2	57	51.9608	102	49	94	55.2941	1	18	29	5	6	84	15	1	42	24.7059	26	15.2941	19	11.1765
UKD-198	196	2014-09-22	82	0	168	84	29.8	1.98	0	0	1	1	1	1	0	1	0	1	0	32.4	3	0	kein Pacer	1.8	33	11.4	520	2014-07-24	3	60	62.5	104	39	96	48.4848	0	25	51	8.22	5	73	23	0	78	39.3939	39	19.697	26	13.1313
UKD-200	198	2014-11-03	72	1	152	70	30.3	1.72	0	1	1	0	0	1	0	1	0	1	0	21	3	1	kein Pacer	1.4	39	10	1388	16.10.2014, 12:40	3	60	44.7964	110.5	61	87	50.5814	1	15	27	6	7.2	45	18	0	30	17.4419	6	3.48837	16	9.30233
UKD-202	200	2012-06-04	51	1	172	60	20.3	1.69	1	0	0	0	0	0	0	0	0	0	1	13.1	1	1	kein Pacer	0.9	67	13.6	697	2012-02-28	3	58	55.5985	129.5	57.5	168	99.4083	1			10	7		16	0	39	23.0769	19	11.2426	17	10.0592
UKD-203	201	2014-11-03	70	1	167	63	22.6	1.71	0	0	1	0	0	0	0	0	0	0	0	49.78	2	0	kein Pacer	1.1	51	12.2	7590	12.08.2014, 08:21	2	21	35.0114	218.5	142	91	53.2164	1	14	22	5.2	5.5	51	19	0	53	30.9942	48	28.0702	25	14.6199
UKD-204	202	2017-07-25	63	0	184	97	28.7	2.18	1	1	1	1	0	1	1	1	2	0	0	6.54	3	0	CRT	1.3	58	11.9	2405	20.06.2017, 09:29	1	24	35.533	197	127	75	34.4037	1	19	18	5	nb	61	19	0	116	53.211	84	38.5321	37	16.9725
UKD-206	204	2016-11-08	81	1	158	78	31.2	1.82	0	0	1	0	0	0	0	0	2	0	0	25.2	2	1	kein Pacer	1.1	49	12.3	976	2016-09-05	3	56	57.7181	74.5	31.5	72	39.5604	1	30	42	8		95	22	0	30	16.4835	12	6.59341	15	8.24176
UKD-268	264	2013-07-02	84	0	173	78	26.1	1.92	0	0	0	1	1	1	0	1	0	0	0	10.7	4	0	ICD	1.8	37	15	5122	2013-05-29	2	35	41.0256	156	92	65	33.8542	1			7	4.5	90	21	0	45	23.4375	22	11.4583	19	9.89583
UKD-273	269	2017-05-02	85	1	160	78	30.5	1.81	0	0	1	1	0	0	0	0	0	0	0	13	4	1	ICD	1.3	39	10.5	2324	2017-02-16		normal	46.3158	95	51	44	24.3094	1	22	37	8		82	32	0	24	13.2597	8	4.41989	14	7.73481
UKD-211	209	2017-12-12	71	1	167	78	28	1.88		0	1	0	0	1	0	0	0	0	0	20	3	1	nein	1.2	47	13.6	855	11.10.2017, 12:03	3	66	51.8519	108	52	85	45.2128	1	31	58	5.9	6	55	22	0	51	27.1277	22	11.7021	20	10.6383
UKD-276	272	2017-07-11	78	0	185	98	28.6	2.2	0	0	1	0	0	0	0	0	0	0	1	20.2	4	1	ICD	1.3	55	9.1	3566	2017-06-25	3	normal	57.8704	108	45.5	75	34.0909	1	29	43	7.7	2.2	46	14	1	71	32.2727	46	20.9091	25	11.3636
UKD-215	213	2017-06-06	76	1	170	75	26	1.88	0	0	1	1	0	1	0	0	0	1	0	28.4	3	1	kein Pacer	0.8	63	13.1	613	2017-05-11	2.5	53	55.2	62.5	28	74	39.3617	1	18	28	7	nb	55	19	0	28	14.8936	13	6.91489	14	7.44681
UKD-216	214	2014-06-30	76	0	172	76	25.8	1.91	0	1	1	0	0	1	0	1	0	1	0	6.7	3	0	kein Pacer	2.1	29	9.2	5960	2014-05-30	3	57	53.125	112	52.5	103	53.9267	1		nb	11	5	74	17	0	87	45.5497	71	37.1728	30	15.7068
UKD-278	274	2016-06-06	77	1	177	65	20.7	1.81		1	1	1	0	0	1	1	0	0	0	28.5	3	1	ICD	2.1	22	11.9	13883	2016-04-11	3	20	27.2727	143	104	102	56.3536	0	18	31	6.9	4.8	55	13	1	51	28.1768	27	14.9171	19	10.4972
UKD-219	216	2017-08-15	84	1	149	50	22.5	1.43	0	0	0	1	0	0	0	0	0	1	1	19.7	2	0	kein Pacer	0.6	86	12.3	539	2017-08-08	3	58	59.919	123.5	49.5	99.96	69.9021	0	37	65	-	12	56	24	0	34	23.7762	22	15.3846	26	18.1818
UKD-28	28	2017-08-02	78	0	180	89	27.5	2.14		0	1	0	0	1	0	0	0	0	0	49	3	1	ICD	1.4	48	12.3	12728	07.07.2016, 12:32	3	25	28.7129	252.5	180	110	51.4019	1	41	71	10	-	94	13	1	59	27.5701	36	16.8224	22	10.2804
UKD-221	218	2016-12-06	86	0	168	83	29.4	1.97	0	1	1	0	0	1	1	1	0	1	1	20.4	3	0	SM	3.5	15	12.2	1609	2016-05-19	3	38	29.0909	137.5	97.5	75	38.0711	1	28	63	8	8.6	56	16	0	48	24.3655	12	6.09137	20	10.1523
UKD-287	283	2015-06-22	83	1	168	64	22.7	1.73	0	0	1	0	1	1	0	1	2	0	0	43	2	1	kein Pacer	0.9		11.8	4226	2015-02-06	2	60	58.5526	76	31.5	105	60.6936	1	22	40	0	0	58	19	0	33	19.0751	19	10.9827	16	9.24855
UKD-292	288	2017-07-04	79	0	184	77	22.7	2	0	0	1	0	0	0	0	0	0	0	0	36	3	1	ICD	1.7	37	11.2	25743	2017-06-01	3	28	52.5581	215	102	120	60	1	50	35	10		53	13	1	38	19	25	12.5	17	8.5
UKD-301	297	2011-12-19	68	0	175	70	22.9	1.85	0	1	1	0	0	1	0	1	0	1	1	31.3	2	1	SM	1.2	63	11	1201	2011-11-04	2	10	45.283	79.5	43.5	59	31.8919	1			6	6	49	9	1	52	28.1081	32	17.2973	20	10.8108
UKD-303	299	2016-02-29	81	0	170	70	24.2	1.82	0	0	1	0	0	1	0	1	0	0	0	19.5	4	1	kein Pacer	1.1	65	10.5	2208	2016-01-08	2	40	54.4118	68	31	122	67.033	1					55	18	0	36	19.7802	18	9.89011	16	8.79121
UKD-229	226	2012-12-03	72	0	187	95	27.2	2.21	0	1	1	0	0	0	0	0	0	0	0	8.75	4	1	kein Pacer	2.3	28	10.9	1786	2012-08-28	3	56	59.2357	157	64	143	64.7059	1	15	23	7	4	47	15	1	93	42.0814	29	13.1222	30	13.5747
UKD-308	304	2017-08-01	84	1	155	63	27.5	1.7	0	0	1	0	1	1	0	1	0	0	0	41.5	3	1	kein Pacer	0.9	57	11.3	7178	2017-06-19	3	45	45.1613	93	51	118	69.4118	1	28	45	7	9	73	16	0	42	24.7059	17	10	18	10.5882
UKD-231	228	2015-03-02	83	0	186	83	24	2.07	0	0	1	0	0	1	0	1	0	1	1	7	3	0	kein Pacer	1.3	52	10.4	3321	2015-01-12	2	50	54.3147	98.5	45	75	36.2319	1				5	60			40	19.3237	19	9.17874	17	8.21256
UKD-31	31	2016-06-10	83	1	158	66	26.4	1.67	1	0	1	0	0	1	1	1	0	1	0	66	4	1	kein Pacer	1.3	38	10.3	2207	10.05.2016, 16:46	3	42	39.3939	132	80	118	70.6587	0	19	36.5	6.9		65	16	0	50	29.9401	39	23.3533	22	13.1737
UKD-234	231	2014-09-01	71	0	183	89	26.6	2.13	0	0	1	0	0	1	0	1	0	0	0	30.05	2	1	ICD	1.3	54	13.8	2579	2014-05-08	2	19	21.49	174.5	137	102	47.8873	1		nb	7	6	51			108	50.7042	50	23.4742	34	15.9624
UKD-235	232	2017-10-10	71	0	184	88	26	2.11	1	0	1	0	0	1	0	1	0	1	0	29	1	1	ICD	1.1	69	12.5		2017-07-10	3	35	34.0206	194	128	98	46.4455	1	15	28	6	-	34	13	1	72	34.1232	45	21.327	26	12.3223
UKD-311	307	2017-05-05	86	0	178	83	26.6	2.01	0	1	0	0	0	1	1	1	0	1	1	19.3	3	1	Pacer	1.7	35	11.7	13184	2017-04-03	2	26	27.4194	124	90	86	42.7861	1		41	6		50	14	1	85	42.2886	50	24.8756	27	13.4328
UKD-237	234	2016-02-09	89	1	173	80	27	1.96	0	0	1	0	0	1	0	0	0	1	1	46	4	1	kein Pacer	1	50	11.8	4801	2015-11-25	3	48	59.5833	120	48.5	84	42.8571	0	20	64	8	8	70	22	0	36	18.3673	21	10.7143	19	9.69388
UKD-238	235	2011-12-05	79	0	180	82	25.3	2.02	0	0	1	0	0	1	0	1	0	1	0	14.2	3	1	SM	1.4	54	12.5	2422	2011-10-21	3	38	41.6667	156	91	126	62.3762	1			6.7	4.7	49			66	32.6733	26	12.8713	23	11.3861
UKD-312	308	2014-05-22	74	0	160	55	21.5	1.52	0	0	1	0	0	1	0	0	2	0	0	16.81	3	0	kein Pacer	3.5	12	8.8	35000	2014-03-31	3	norm.	51.4925	67	32.5	134	88.1579	1	22	41	9	7	69	20	0	53	34.8684	22	14.4737	18	11.8421
UKD-241	238	2014-09-08	84	0	182	100	30.2	2.25	0	0	1	1	0	1	0	1	0	1	1	30	3	1	SM	1.6	36	10.5	4472	2014-08-07	2	60	45.4545	192.5	105	132	58.6667	1	17	24	5.7	6	58	24	0	53	23.5556	26	11.5556	21	9.33333
UKD-242	239	2017-09-26	81	1	160	55	21.5	1.56	0	0	1	0	0	0	0	0	0	0	0	41.9	3	1	nein	1.2	44	9.3	5195	2017-08-25	3	normal	normal					0		38	-	4.2	45	22	0
UKD-245	242	2014-07-07	81	0	185	84	24.56	2.08	0	0	1	1	0	1	0	1	2	1	0	67	4	1	kein Pacer	1.8	34	11.4	5565	04.07.2014, 14:06	3	60	59.4828	116	47	77	37.0192	1	35	nb	9.6	5	66	16	0	67	32.2115	34	16.3462	24	11.5385
UKD-247	244	2012-07-30	79	0	168	77	27.3	1.83	0	1	1	0	0	1	0	0	0	1	0	34	3	1	kein Pacer	3.3	18	11.3	4922	2012-03-08	3	35	47.3469	122.5	64.5	53	28.9617	1	27	47	9	8	48	15	1	57	31.1475	39	21.3115	21	11.4754
UKD-248	245	2016-04-25	81	1	160	54	21.1	1.55	0	1	0	1	0		0	0	0	1	1	27	3	0	ICD	1.1	62	13.9	2521		3	32	32					1					39	21	0
UKD-313	309	2017-01-03	82	1	158	56	22.4	1.56	0	1	1	0	0	0	0	0	0	0	0	40.47	3	1	SM	1	54	11.3	772	18.10.2016, 13:11	3	normal	55.5556	67.5	30	70	44.8718	1	15	34	8		43	20	0	20	12.8205	11	7.05128	10	6.41026
UKD-250	247	2015-02-09	79	1	178	70	22.1	1.86	0	1	1	0	0	0	0	0	0	0	0	12.3	3	1	kein Pacer	1.7	29	11.8	1987	2014-12-04	2	30	15.8672	135.5	114	97	52.1505	1	24		7.8	7	53	17	0	41	22.043	18	9.67742	18	9.67742
UKD-251	248	2013-08-01	71	0	167	74	26.5	1.83	0	0	1	0	1	0	0	1	0	0	1	14	4	1	SM	0.8	98	7.2	4398	26.07.2013, 07:41	3	60	64.9789	118.5	41.5	75	40.9836	0			8	6	70	19	0	70	38.2514	38	20.765	24	13.1148
UKD-252	249	2015-12-14	78	1	153	71	30.3	1.69	0	0	1	0	0	0	0	0	0	0	0	57	4	1	nein	0.9	64	15.2	2012	Nur TEE	2	normal	normal					0		30			100	17	0
UKD-314	310	2016-08-26	68	1	165	65	23.9	1.72	1	0	1	0	0	0	0	0	0	1	1	12.4	3		CRT	1	56	12	3773	2016-08-03		23	17.4026	192.5	159	71	41.2791	0	25	35	8	8	46	13	1	31	18.0233	15	8.72093	17	9.88372
UKD-255	251	2016-02-22	84	1	165	60		1.66	0	1	1	0	1	1	1	1	2	0	0	29.3	4	1	0	0.8	64	10.2	14136	12.02.2016, 20:21	3	60	51.3393	112	54.5	76	45.7831	0		3.6				15	1	51	30.7229	23	13.8554	21	12.6506
UKD-320	316	2015-02-02	72	0	187	69	19.7	1.89	0	1	1	0	0	0	1	0	0	0	0	6.4	3	0	ICD	2.9	21	12.6	958	2014-08-14	2	30	34.4538	178.5	117	90	47.619	1				12	15	15	1	109	57.672	43	22.7513	36	19.0476
UKD-257	253	2017-05-09	74	0	181	94	28.7	2.15		0	0	0	0	1	0	0	0	0	1	7	3	1	CRT	1.6	41	15.1	1637	2016-11-15	2.5	30	34.1667	180	118.5	92	42.7907	1	12	35	6.2	8	45	23	0	38	17.6744	22	10.2326	19	8.83721
UKD-258	254	2012-10-08	62	0	187	122	34.9	2.44	0	1	1	0	0	1	0	1	0	0	0	13	3	1	SM	1.2	64	14.4	3597	2012-06-04	3	30	53.7071	276.5	128	124	50.8197	1					38	16	0	79	32.377	52	21.3115	29	11.8852
UKD-259	255	2017-09-26	77	0	168	76	26.9	1.86	0	0	1	0	0	1	0	0	0	0	0	49.35	3	1	CRT	1.6	40	10.4	7222	2017-09-20	3	19	25.3133	199.5	149	94	50.5376	1	44	58	0.9	0.7	60	14	1	85	45.6989	61	32.7957	28	15.0538
UKD-261	257	2014-03-24	77	0	186	75	22	1.97	0	1	1	0	0	0	0	0	0	0	0	21	3	1	kein Pacer	1.1	64	12.6	1592	2014-02-20	2	29	28.6364	220	157	106	53.8071	1	20	35	7	6	40	16	0	53	26.9036	23	11.6751	22	11.1675
UKD-262	258	2017-10-17	84	0	165	74	27.2	1.81	0	1	1	0	0	1	0	0	0	0	0	35	3	1	SM	0.9	79	11.1	6371	2017-08-21	3	44	39.934	151.5	91	101	55.8011	1	26	50	8.5		63	21	0	43	23.7569	21	11.6022	19	10.4972
UKD-263	259	2016-06-20	69	0	180	77	23.8	1.96		1	1	0	1	1	0	1	0	1	0	20	3	1	kein Pacer	1.2	64	13.8	2607	2016-06-01	3	42	42.7609	148.5	85	89	45.4082	0	33	64	9.5		50	19	0	67	34.1837	38	19.3878	25	12.7551
UKD-264	260	2017-01-17	70	1	168	51	18.1	1.6	1	0	1	1	0	0	0	0	0	0	0	19.2	3	0	nein	0.7	83	13.6	1629	2016-11-29	3	42	36.2637	136.5	87	79	49.375	0			9		75	19	0	29	18.125	16	10	16	10
UKD-321	317	2016-02-01	65	1	174	88	29.1	2.03	0	1	1	0	0	0	0	0	0	1	1	43	3	1	nein	2.2	22	12.1	900	01.09.2015, 08:33	2	leicht reduziert	48.2456	114	59	158	77.8325	0	15	18	5.2	4.7	72	10	1	98	48.2759	80	39.4089	31	15.2709
UKD-266	262	2012-03-26	68	0	172	62	21	1.72	1	0	1	1	1	1	1	1	0	0	0	16.2	3	0	CRT	0.7	114	13.4	14405	2011-11-25	3	25	24.5333	187.5	141.5	37	21.5116	1	25	35	9.9	8	43	16	0	23	13.3721	14	8.13953	13	7.55814
UKD-267	263	2017-09-05	82	0	158	62	24.8	1.63	1	0	1	0	0	1	0	0	0	1	0	16	2	0	nein	1.9	33	13.2	1488	2017-07-28	2	leichtgradig	68.1633	122.5	39	68	41.7178	1	37	92	1.06	7.5	50	16	0	41	25.1534	14	8.58896	18	11.0429
UKD-325	321	2016-05-19	86	1	168	55		1.62	0	0	1	0	0	0	0	1	0	0	0	2	4	1	1	1.8	25	12.1	2958	2016-04-13	3	60	45.5782	73.5	40	82	50.6173	0	51	84	7		61	21	0	43	26.5432	18	11.1111	18	11.1111
UKD-269	265	2015-03-23	70	1	183	127	37.9	2.46	1	0	1	0	1	1	1	1	0	1	0	13	3	1	Pacer	1.2	64	14.8	1661	2015-01-08	2	48	44.6602	154.5	85.5	172	69.9187	1	5		3	6	38	28	0	46	18.6992	12	4.87805	20	8.13008
UKD-271	267	2016-02-05	87	1	146	58	27.2	1.5	0	0	1	0	0	0	0	1	0	0	1	5	3	1	kein Pacer	1.3		10.5	3060	Keine Bilder im System	3	59	59					0	30	44	8	6	52	14	1
UKD-272	268	2012-03-12	53	0	182	72	21.7	1.92	1	0	1	0	0	0	0	0	0	0	0	29	4	0	kein Pacer	0.6	153	13.1	2507	2011-12-01	3	30	33.758	235.5	156	123	64.0625	0			9.3	5.7	35	19	0	89	46.3542	36	18.75	30	15.625
UKD-329	325	2014-05-19	75	0	170	112	38.8	2.3	0	1	1	1	1	1	1	1	2	1	0	12.3	3	0	CRT	1.9	34	14.3	1144	2014-03-12	3	30	39.3333	150	91	92	40	1	20	35	8	7	32	13	1	70	30.4348	44	19.1304	28	12.1739
UKD-275	271	2015-08-24	61	0	170	59	20.4	1.67	0	1	1	0	0	0	0	0	0	0	0	24.1	2	1	kein Pacer	12.2	<10	10.9	35000	2015-06-26		normal	65.0273	91.5	32	88	52.6946	0					41	10	1	35	20.9581	20	11.976	16	9.58084
UKD-333	329	2015-01-15	75	0	180	88	27.2	2.1	0	0	1	0	0	1	0	1	0	0	0	9	4	0	ICD	1.5	45	14.1	3622	15.09.2014, 17:00	2	43	42.5868	158.5	91	66	31.4286	1	12		5	6		23	0	57	27.1429	27	12.8571	22	10.4762
UKD-277	273	2013-08-12	70	1	170	95	32.9	2.06	0	1	1	0	0	1	1	1	2	1	0	41	4	1	SM	1	52	13.1	2205	12.06.2013, 14:10	2	38	39.8058	103	62	66	32.0388	0	20	30		6	42			62	30.0971	28	13.5922	22	10.6796
UKD-337	333	2017-05-02	88	0	168	75	26.6	1.85	0	1	1	0	0	1	0	0	0	1	0	21.4	2	1	SM	0.9	76	12.8	1453	2017-01-26	2	32	54.5024	105.5	48	104	56.2162	1	15	32	6	6	67	14	1	101	54.5946	56	30.2703	31	16.7568
UKD-280	276	2016-01-29	84	1	160	80	31.3	1.83	0	0	1	1	0	1	0	0	0	0	0	18.4	4	0	kein Pacer	1.2		12	1573	2016-01-21	2	60	56.9231	97.5	42	86	46.9945	1	21	44	0.7	6	89	19	0	21	11.4754	6	3.27869	12	6.55738
UKD-281	277	2014-03-10	64	0	168	61	22	1.7	1	1	1	1	0	1	0	1	2	0	0	4	2	0	kein Pacer	3.2	20	8.5	35000	2014-01-23	3	26	25.1908	196.5	147	95	55.8824	1	31	48	8	9	65	16	0	38	22.3529	29	17.0588	18	10.5882
UKD-282	278	2017-12-15	84	0	170	74	25.6	1.85		1	0	0	0	1	0	0	2	0	1	15.66	3	1	SM	1.5	42	10.7	4767	2017-12-05	3	46	50.6667	112.5	55.5	86	46.4865	0	24	69		-	66	15	1	40	21.6216	22	11.8919	20	10.8108
UKD-284	280	2012-04-23	42	0	189	120	33.6	2.37	1	0	1	0	0	0	0	0	0	0	0	5.99	3	0	ICD	1.1	76	16.1	5178	2011-12-21	3	31	32.7402	421.5	283.5	210	88.6076	1				10	90	22	0	98	41.3502	76	32.0675	34	14.346
UKD-285	281	2015-08-17	64	0	183	80	23.9	2.02	0	0	0	0	0	0	0	0	0	0	0	22	3	0	kein Pacer	1.4	54	11.9	351	2015-05-26	3	60	58.5635	90.5	37.5	23	11.3861	0						26	0	23	11.3861	10	4.9505	13	6.43564
UKD-286	282	2017-09-05	80	1	158	82	32.8	1.84	0	0	1	0	0	0	0	0	0	0	0	28.1	3	1	nein	0.9	59	13.9	1256	2017-08-01	2	49	51.0345	72.5	35.5	56	30.4348	1	17	37	0.65	-	78	14	1	37	20.1087	21	11.413	17	9.23913
UKD-338	334	2017-04-07	62	0	180	94		2.14	1	0	1	0	0	1	0	0	0	1	0	4.9	3	1	kein Pacer	0.8	98	6.8	2452	2017-03-14	3	42	42.1687	83	48	95	44.3925	0	28	45	8.9	n.b	79	10	1	102	47.6636	45	21.028	33	15.4206
UKD-288	284	2013-05-06	73	1	166	107	38.8	2.24	0	1	1	0	0	1	0	1	0	0	0	46	3	0	kein Pacer	2.2	22	10.5		2013-01-11	3	59	60	155	62	68	30.3571	1					28	15	1	45	20.0893	28	12.5	21	9.375
UKD-289	285	2016-03-07	83	1	176	74	23.9	1.9	0	0	1	0	0	0	0	0	0	0	1	16.6	3	1	kein Pacer	1.2	44	9.5	3019	2016-01-25	3	52	47.651	74.5	39	195	102.632	1	41	64		8.5	47	16	0	51	26.8421	25	13.1579	18	9.47368
UKD-290	286	2014-02-02	81	1	158	68	21	1.7	0	0	1	0	0	0	0	0	0	0	0	17.4	3	1	kein Pacer	0.9	62	13.2	1072	2013-12-13	3	54	63.6364	99	36	114	67.0588	0			12	6	59	23	0	60	35.2941	17	10	22	12.9412
UKD-343	339	2016-03-29	79	1	174	64	21.1	1.76	0	1	1	0	0	1	0	0	0	0	0	8	4	1	kein Pacer	3.2	13	11.1	>35000	2016-03-17	3	46	47.5862	145	76	195	110.795	0	25	53	9		78			34	19.3182	25	14.2045	18	10.2273
UKD-294	290	2016-08-16	75	1	160	65	25.4	1.68		1	1	0	1	1	0	1	0	1	1	54.82	4	0	nein	0.9	62	9.9	35000	04.08.2016, 09:48	2	hochgradig reduziert	28.9593	221	157	76	45.2381	0	16	32	6	7	57	16	0	51	30.3571	25	14.881	22	13.0952
UKD-296	292	2013-01-28	82	1	161	54	20.8	1.56	0	0	1	1	0	0	0	0	0	0	0	4	3	0	kein Pacer	1.5	35	10.4	322	25.01.2013, 18:41	2	63	62.8378	74	27.5	49	31.4103	1	26	41	8		34	15	1	26	16.6667	9	5.76923	13	8.33333
UKD-298	294	2016-06-03	86	0	179	78	24.3	1.96		0	1	0	0	1	0	0	0	1	0	33	4	1	ICD	1.3	47	12.5	1319	11.05.2016, 17:00	3	leichtgradig	36.803	134.5	85	181	92.3469	0	49	71	10		75	15	1	49	25	34	17.3469	20	10.2041
UKD-299	295	2016-05-30	85	0	172	84	28.4	1.97	0	0	1	0	1	0	0	1	0	0	0	6	3	1	SM	1.9	31	9.4	4831	2016-04-15	3	40	31.6176	136	93	86	43.6548	0	35	47.36	8.4	6	61	12	1	79	40.1015	27	13.7056	28	14.2132
UKD-36	36	2013-02-25	81	1	170	75	26	1.79	0	0	1	0	0	0	0	0	0	0	1	35.1	4	1	kein Pacer	0.8	66	10.2	2135	2012-02-22	3	57	57.2254	86.5	37	80	44.6927	1				3.5	34	15	1	35	19.5531	21	11.7318	16	8.93855
UKD-45	44	2016-11-08	78	0	168	75	26.6	1.85	0	1	1	1	0	1	0	0	0	0	0	42	3	1	SM	1.1	67	14.2	1937	2016-10-27	3	49	50	98	49	41	22.1622	1	21	30	7.5		55	19	0	55	29.7297	25	13.5135	22	11.8919
UKD-304	300	2015-02-10	84	1	155	60	25	1.61	0	1	1	0	0	1	0	1	0	0	0	31	2	1	kein Pacer	1.1	45	9.8	1244	2014-12-19	3	60	56.2814	99.5	43.5	85	52.795	1				7.3	40	14	1	41	25.4658	10	6.21118	19	11.8012
UKD-305	301	2017-06-27	78	0	178	73	23	1.96	1	1	1	1	0	1	0	0	0	1	0	10.1	3	0	ICD	1.1	64	12.8	870	04.05.2017, 07.12.2016	3	27	32.9268	328	220	83	42.3469	1	22	37	7.7	nb	48	11	1	51	26.0204	12	6.12245	23	11.7347
UKD-306	302	2014-12-08	84	1	164	104	38.7	2.18	0	1	1	0	0	0	0	0	0	0	0	43.7	4	1	SM	1.4	36	11.5	2172	22.10.2014, 15:20	3	54	46.5574	152.5	81.5	113	51.8349	1	23	37	7.1	8.1	39	19	0	54	24.7706	28	12.844	22	10.0917
UKD-307	303	2017-08-04	70	1	165	60	22	1.75	1	0	1	0	0	0	0	0	0	0	0	44.45	1	0	kein Pacer	1	51	15	1589	2017-05-22		26	26.4286	140	103	66	37.7143	1					68	20	0	69	39.4286	38	21.7143	29	16.5714
UKD-46	45	2016-06-13	59	0	190	98	27.1	2.26	1	1	1	0	0	1	0	0	0	1	0	21.2	3	1	CRT	1.2	69	12	1292	2016-05-10	3	15	25.9475	171.5	127	166	73.4513	1	30	40	8	7	46	12	1	123	54.4248	89	39.3805	38	16.8142
UKD-309	305	2013-06-03	90	0	165	71	26.1	1.78	0	0	1	0	0	1	0	1	0	1	0	21.09	3	1	ICD	1.1	62	12.8	1891	2013-04-25	2	44	51.5982	109.5	53	75	42.1348	1				7				30	16.8539	20	11.236	15	8.42697
UKD-310	306	2013-11-04	74	0	172	72	24.3	1.85	0	1	0	0	0	0	0	0	0	0	0	45	3	0	kein Pacer	2.2	30	14.3	4770	2013-09-27	3	25	37.7729	229	142.5	114	61.6216	0			8	6	68	25	0	36	19.4595	27	14.5946	18	9.72973
UKD-49	48	2014-10-20	86	0	176	84	27.1	2.03	0	0	1	0	1	1	0	1	0	1	1	27.7	2	1	SM	1.5	43	11.5	2067	2014-10-13	3	40	17.619	105	86.5	267	131.527	1			9	8	48	19	0	97	47.7833	51	25.1232	34	16.7488
UKD-54	53	2017-01-10	89	1	148	77	35.2	1.71	0	0	1	0	0	1	0	0	0	0	0	14	3	1	kein Pacer	1.1	46	13.2	603	2016-10-28	3	56	62.6761	71	26.5	75	43.8596	0	28	32	8		45	24	0	26	15.2047	7	4.09357	14	8.18713
UKD-56	55	2014-06-30	89	0	179	73	22.8	1.9	0	1	0	0	0	1	0	0	0	1	0	50.2	3	0	kein Pacer	0.9	77	8.6	17177	10.02.2014, 17:25	2	28	40.4332	138.5	82.5	123.93	65.2263	1	20	27	6.3	6.3	67	13	1	52	27.3684	29	15.2632	20	10.5263
UKD-62	60	2017-10-24	58	0	180	95	29.3	2.15	0	0	1	0	0	1	0	1	0	0	0	32.7	3	1	ICD	1.5	52	12.2	4317	2017-08-25	3	25	26.9841	283.5	207	140	65.1163	1	20	31	7	-	54	11	1
UKD-315	311	2014-11-24	70	0	171	82	28	1.97	0	0	1	1	0	1	0	1	0	1	0	9.2	3	1	kein Pacer	1.2	59	15.1	4520	25.03.2014, 14:13	3	25	22.6415	212	164	135	68.5279	0			8	5	56	14	1	52	26.3959	30	15.2284	21	10.6599
UKD-316	312	2014-07-07	76	0	185	75	21.9	2.19	0	0	1	0	0	0	0	0	0	0	0	9.2	3	1	ICD	1.1	71	14.4	908	2014-05-27	3	38	39.0572	148.5	90.5	117	53.4247	0		60	10	7	44	14	1	87	39.726	60	27.3973	30	13.6986
UKD-317	313	2014-07-07	68	0	185	75	21.9	2.19	0	0	1	0	0	0	0	0	0	1	1	7.3	3	1	ICD	2.5	25	9.9	5666	2014-05-27	2	38	40.056	178.5	107	99	45.2055	0		60	10		34	16	0	107	48.8584	53	24.2009	32	14.6119
UKD-318	314	2015-05-11	59	0	185	113		2.03	1	0	1	0	0	1	0	0	0	0	0	17.38	2	1	ICD	1.1	75	15.8	165	2015-01-14	2		57.4405	168	71.5	103	50.7389	1	23	45	5.7	4.7	30	21	0	92	45.3202	44	21.6749	29	14.2857
UKD-319	315	2015-10-23	92	1	168	53	18.8	1.57	0	1	1	0	0	0	0	0	0	0	0	17	3	1	0	1	52	12.7	1969	2015-10-21	3	60	66.1972	71	24	110	70.0637	0	18	30	8.6		31	18	0	39	24.8408	16	10.1911	17	10.828
UKD-66	64	2013-09-10	80	0	180	89	27.5	1.89	0	1	1	1	0	0	0	1	0	0	0	25	4	1	CRT	1.8	37	11.2	7706	2013-09-09	3	30	27.6596	211.5	153	110	58.2011	1	34	64	9	6	56	18	0	130	68.7831	82	43.3862	38	20.1058
UKD-67	65	2017-01-10	70	0	170	68	23.5	1.81	0	1	1	0	0	1	0	0	0	1	0	42	3	0	ICD	0.9	88	14	2391	26.10.2016, 10:35	3	23	23.2394	213	163.5	63	34.8066	1	17	32	6		48	19	0	34	18.7845	13	7.18232	18	9.94475
UKD-322	318	2015-03-06	75	0	166	90	32.7	2.04	0	1	1	0	1	1	0	1	0	1	0	12.56	4	1	SM	0.8	87	10.5		18.02.2015, 08:50	2	52	56.2162	92.5	40.5	128	62.7451	1				11	47	19	0	67	32.8431	24	11.7647	23	11.2745
UKD-323	319	2016-01-18	77	0	170	74	25.6	1.87	0	0	1	0	0	1	0	1	0	1	0	9	2	1	0	2	37	13.8	6296	2015-12-08	3	30	36.7089	197.5	125	110	58.8235	1	57	59	9.5	7.9	43	13	1	93	49.7326	63	33.6898	30	16.0428
UKD-324	320	2015-01-26	36	0	169	80	28	1.94	0	0	1	0	0	0	0	0	0	0	0	38.4	3	0	ICD	0.4	140	11.4	5594	2014-09-09	3	30	31.2155	181	124.5	93	47.9381	1	30	33		8.3	62	13	1	80	41.2371	47	24.2268	29	14.9485
UKD-68	66	2017-03-24	84	0	175	83	27.1	1.87	0	0	0	0	0	1	0	0	0	1	1	53	3	1	CRT	1.9	31	11.2	25472	2017-02-16	3	43	46.2338	192.5	103.5	170	90.9091	0	40	58	9		70	10	1	158	84.492	115	61.4973	41	21.9251
UKD-326	322	2012-07-02	61	0	185	118	34.5	2.4	0	0	1	0	0	0	0	1	0	0	0	4	3	0	kein Pacer	1.2	60	15.2	314	2011-11-30	3	30	32.4324	166.5	112.5	92	38.3333	0	22	24	7.6	5.8	45	17	0	123	51.25	58	24.1667	37	15.4167
UKD-327	323	2013-04-09	74	0	182	64	19.3	1.83	0	0	1	1	0	1	0	1	0	0	0	5.09	3	1	kein Pacer	0.9	81	10.4	1919	2013-01-23	3	60	56.5445	95.5	41.5	64	34.9727	0			10	7	32	12	1	51	27.8689	27	14.7541	19	10.3825
UKD-328	324	2017-02-21	81	1	168	75	26.6	1.83	0	0	1	0	0	0	0	0	0	0	0	50	3	0	nein	1.7	28	12.5	3247	13.01.2017 TTE+TEE	3	normal	53.1646	79	37	66	36.0656	0	28	61	8.4	7	38	25	0	21	11.4754	11	6.01093	11	6.01093
UKD-69	67	2013-05-06	71	0	176	70	22.6	1.85	0	0	1	0	0	1	0	0	0	1	0	24	3	1	CRT	4.4	13	11	20483	2013-03-31	3	19	19.3333	225	181.5	110	59.4595	1					56	7	1	137	74.0541	95	51.3514	38	20.5405
UKD-330	326	2016-02-12	76	1	166	65	23.6	1.73	0	0	1	0	0	0	0	0	0	0	0	8.4	2	1	0	1	56	12.8	2727	2016-01-22	3	60	49.2958	106.5	54	105	60.6936	1	20	45	6	4.5	58	24	0	43	24.8555	20	11.5607	20	11.5607
UKD-332	328	2014-12-01	82	1	168	68	24.1	1.78	0	0	1	0	0	1	0	1	0	0	0	22	3	0	kein Pacer	1.6	31	11.9	1207	23.10.2014, 16:49	2	60	61.0169	88.5	34.5	36	20.2247	1	17	25	5.5	6	33	21	0	25	14.0449	11	6.17978	15	8.42697
UKD-71	69	2013-07-01	89	0	175	80	26.1	1.96	0	0	1	0	0	1	1	1	0	0	0	26.3	3	0	ICD	2.7	22	11.6	1869	07.01.2013/25.04.2013	3	42	48.6111	108	55.5	84	42.8571	0	33	56	9		30	18	0	58	29.5918	35	17.8571	22	11.2245
UKD-334	330	2013-02-25	62	0	163	65	24.5	1.7	0	0	1	0	0	1	0	1	0	1	1	13.3	3	0	kein Pacer	1	77	13.1	1355	17.08.2012, 27.03.2012	2	45	28.5714	105	75	85	50	1			5	4	61	16	0	48	28.2353	16	9.41176	22	12.9412
UKD-335	331	2015-04-13	84	1	165	67	24.6	1.75	0	0	0	0	0	0	0	0	0	0	0	34.8	3	1	1	1.3	37	15.8	5688	06.03.2015, 10:54	3	60	62.585	73.5	27.5	89	50.8571	0	55	70		7.5	55			73	41.7143	62	35.4286	23	13.1429
UKD-336	332	2016-09-27	76	0	174	82	27.1	1.97		0	1	0	1	1	0	1	0	1	0	25.7	3	1	nein	2.3	26	12.7	898	2016-09-02	3	leichtgradig	55.5118	127	56.5	73	37.0558	0	21	63	7.6		51	23	0	45	22.8426	22	11.1675	20	10.1523
UKD-80	78	2014-07-28	68	0	170	80	27.7	1.94	0	1	1	1	0	1	1	1	0	1	0	50.12	3	0	kein Pacer	1.3	58	11	2236	2014-05-30	2	50	47.9245	132.5	69	86	44.3299	0	20	32	8	6	48	17	0	45	23.1959	28	14.433	20	10.3093
UKD-87	85	2014-07-28	81	0	182	72	21.7	1.92	0	1	1	0	0	1	0	1	0	1	0	22	3	1	kein Pacer	1.8	34	11.7	3003	2014-07-09	2	48	51.9608	102	49	77	40.1042	1	16	20.31	6	6	59	17	0	40	20.8333	16	8.33333	19	9.89583
UKD-339	335	2016-02-12	69	1	181	92	28.1	1.25	0	1	0	0	0	1	0	0	0	1	0	30.4	4	1	0	1.2	64	13.5	1169	2016-01-14	3	33	33.7349	83	55	84	67.2	0	38	70	8	5	35	24	0	27	21.6	13	10.4	14	11.2
UKD-340	336	2014-05-12	82	1	160	58	22.7	1.6	0	0	1	0	1	1	1	1	2	0	1	10	3	1	SM	0.9	62	9	9095	2014-02-25	2	60	38.8298	94	57.5	91	56.875	1			7		40	14	1	39	24.375	15	9.375	16	10
UKD-341	337	2013-02-18	72	0	183	83	24.8	2.05	0	0	1	0	0	1	0	1	0	0	0	18.3	2	1	ICD	1.1	64	13	1506	19.11.2012, 14:35	2	25	26.0465	215	159	112	54.6341	1	15	27.6	6	5	80	19	0	83	40.4878	45	21.9512	30	14.6341
UKD-97	95	2013-10-21	82	0	172	88	20	2.01	0	1	1	1	1	1	0	1	0	1	0	36.5	3	0	kein Pacer	1	76	13.9	1301	2013-08-22	3	50	67.4095	179.5	58.5	137	68.1592	1	41	69	10	7.5	49	16	0	87	43.2836	72	35.8209	29	14.4279
UKD-344	340	2017-12-05	76	1	175	102	33.3	2.17	0	0	1	1	0	1	0	0	0	0	0	40.12	3	1	nein	1.3	40	12.1	1687	2017-01-26	1	55	49.2126	127	64.5	83	38.2488	1	10	19	4	-	44	24	0	54	24.8848	19	8.75576	22	10.1382
UKD-345	341	2016-07-04	78	0	189	90	25.2	2.17	0	0	0	0	0	0	0	0	0	0	0	6	2	1	ICD	2.2	27	12.9	5493	2016-05-19	2	25	29.3436	129.5	91.5	114	52.5346	0					54	14	1	50	23.0415	36	16.5899	21	9.67742
UKD-346	342	2013-04-08	81	0	174	80	26.4	1.97	1	0	1		0	1	0	1	0	1	1	6.24	3	0	kein Pacer	1.2	56	12.6	6071	2012-11-05	3	59	62.2568	128.5	48.5	92	46.7005	0				4.2	63	17	0	66	33.5025	18	9.13706	24	12.1827
UKD-347	343	2015-09-22	64	1	183	83	24.8	2.05	1	1	1	1	0	1	1	1	0	1	0	6.24	3	1	0	1.6	45	11.4	2323	03.09.2015, 15:58	3	29	28.2486	265.5	190.5	145	70.7317	1	32	47	7	7		15	1	54	26.3415	22	10.7317	21	10.2439
[truncated: 57 more columns]

## Sheet: Tabelle
ID	ID NEU	Datum der Intervention	Alter bei Intervention	Geschlecht	Größe	Gewicht	BMI	BSA	Raucher	Diabetes Mellitus	Hypertonie	COPD	cAVK	KHK	pAVK	Vascular Disease	TIA/ Stroke	Z.n. Bypass OP	Z.n. Klappen OP	Log EuroScore	NYHA	VHF	Pacer	Crea prä	GFR prä	Hb prä	NT-proBNP prä	TTE Baseline	Grad der MI (1;2;3)	BaseLVEF (%)	BaseLVEF (%) neu	BaseLVEDV (ml)	BaseLVESV (ml)	BaseLA Volumen (ml)	BaseLA Vol Index /ml/m2)	DMR=0; FMR=1	BaseEROA (mm2)	BaseRV (ml)	BasePISA (mm)	BaseVC (mm)	BaseTRPG (mmHg)	BaseTAPSE (mm)	BaseTAPSE<16	BaseRV end-diast.	BaseRVEDVi	BaseRV end-syst.	BaseRVESVi	BaseRV Area dias	BaseRVDAi
UKD-1	1	2016-03-18	61	1	172	130	43.9	2.49	0	0	1	1	0	0	0	0	0	0	0	26.6	3	0	kein Pacer	1.1	56	16.3	316	2016-01-14	3	43	28.013	153.5	110.5	149	59.8394	1	23	52	7	9	64	15	1	95	38.1526	66	26.506	34	13.6546
UKD-2	2	2013-01-14	77	0	175	75	24.5	1.9	1	0	1	1	1	1	1	1	0	1	1	57.87	3	1	SM	1.3	52	8.9	2140	2012-11-28	3	45	11.7647	297.5	262.5	162	85.2632	1	30		9	4	48	20	0	190	100	97	51.0526	50	26.3158
UKD-3	3	2017-07-11	76	0	182	67	20	1.84	0	0	0	0	0	1	0	0	2	0	0	22	3	0	kein Pacer	1.1	64	12.4	2711	2017-06-02	2	60	30.2483	221.5	154.5			1	15	30	6	5	45	22	0	66	35.8696	23	12.5	26	14.1304
UKD-4	4	2016-04-05	77	1	150	78	34.7	1.73	0	1	1	1	0	0	0	0	0	0	0	32.7	4	1	SM	1.2	42	8.7	1227	2016-02-12	2	50	46.4602	113	60.5	68	39.3064	0	40	80	8.5	4.5	27	17	0	53	30.6358	30	17.341	22	12.7168
UKD-5	5	2013-09-09	77	0	182	83	25.1	2.04	0	0	1	0	0	1	1	1	0	0	0	23	3	1	CRT	3.1	19	9.8	8285	2013-06-06	3	28	21.0762	223	176	78	38.2353	1	75	88	7	6.5	67	18	0	64	31.3725	33	16.1765	27	13.2353
UKD-6	6	2013-10-14	86	0	175	55	18	1.67	1	0	1	1	0	1	0	1	0	0	0	19	3	1	SM	1.8	37	14.4	4760	2013-07-11	3	50	54.6256	113.5	51.5	114.92	68.8144	0	14	27		9	48	17	0	110	65.8683	46	27.5449	33	19.7605
UKD-7	7	2014-02-03	73	0	175	98	32	2.1	0	0	1	0	0	0	0	0	0	0	0	18.6	3	1	kein Pacer	0.7	94	11.7	2440	2014-01-30	2	46	46.5517	116	62	144.5	68.8095	1	14	22	7	6	54	27	0	63	30	48	22.8571	33	15.7143
UKD-8	8	2014-02-10	81	1	163	69	26	1.74	0	0	1	0	0	1	0	1	0	0	0	39.9	2	0	kein Pacer	0.7	80	11.2	1414	2014-01-28	3	37	29.8182	137.5	96.5	77	44.2529	1						17	0	30	17.2414	14	8.04598	15	8.62069
UKD-9	9	2016-10-04	74	0	168	79	28	1.89	0	1	1	1	0	0	0	0	0	0	0	41.6	4	1	kein Pacer	2.8	21	10.2	35000	2016-09-09	3	44	40.5714	175	104	135	71.4286	1	35	53	10		72	18	0	76	40.2116	3	1.5873	26	13.7566
UKD-10	10	2016-04-11	57	1	155	74	28	1.74	0	0	1	0	0	1	0	1	0	0	0	31	3	0	ICD	1.5	37	12.9	5780	2016-02-19	1	35	26.7666	233.5	171	87.4286	50.2463	1	10	11	4	4	42	14	1	57	32.7586	21	12.069	25	14.3678
UKD-11	11	2017-06-06	81	1	166	94	34.1	2.8	0	0	1	0	0	0	1	1	0	0	0	51	3	0	kein Pacer	1.4	35	9.1	1395	2017-05-03	3	52	47.5219	171.5	90	125	44.6429	0	34	71	9	4	52	20	0	57	20.3571	31	11.0714	24	8.57143
UKD-12	12	2017-07-07	72	0	176	72	23.2	1.88	0	1	1	1	0	0	1	1	0	1	0	46	3	1	ICD	1.6	43	9.6	35000		3	21	34.8195	235.5	153.5	93.7125	49.8471	1	21	45	6	4	73
UKD-13	13	2013-04-22	86	0	156	55	22.6	1.54	0	0	1	0	1	1	1	1	0	0	0	16	2	0	kein Pacer	1	68	14.9	353	2013-02-27	3	60	60			122.4	79.4805	1	28	56	9.7	7	44	21	0
UKD-14	14	2014-02-17	69	1	1.74	89	29	2.1	0	0	1	1	1	1	1	1	0	0	1	26.3	3	1	kein Pacer	1.1	50	10.5	766	2014-02-10	2	60	60					1	17	28	7	7	38
UKD-15	15	2014-11-10	71	0	167	75.5	27.1	1.87	0	0	1	0	0	1	0	1	0	1	0	27.8	3	0	kein Pacer	1.1	73	14.9	437	2014-06-26	2	60	57.3487	173.5	74	125.233	66.9697	1			6	5	44	20	0	79	42.246	20	10.6952	28	14.9733
UKD-16	16	2013-04-26	82	0	167	64	23	1.72	0	0	1	0	0	0	0	0	0	0	0	18.4	3	1	SM	2.7	39	14.1	16061	2013-04-18	3	29	21.5	200	157	95	55.2326	1	37	35	8	8	38	12	1	100	58.1395	63	36.6279	30	17.4419
UKD-17	17	2017-05-09	80	0	183	79	23.6	2	0	1	1	0	0	1	0	0	0	1	0	35	2	0	kein Pacer	1.2	60	14	3391	2015-03-30	1	40	34.4358	257	168.5	114.183	57.0917	1	24	43	4	5.7	78	19	0	83	41.5	32	16	29	14.5
UKD-18	18	2015-04-27	79	0	173	66	22.1	1.79	0	0	1	0	0	1	0	0	0	1	0	19.37	3	0	SM	1.4	48	12	4244	2015-02-26	2	35	51.2821	136.5	66.5	137.7	76.9274	1	25	22	7	6	16			150	83.7989	105	58.6592	40	22.3464
UKD-19	19	2013-03-11	89	1	172	70	23.7	1.83	0	0	1	0	0	1	0	1	0	1	0	32.5	3	1	kein Pacer	1.2	13	12.3	1460		3	59	38.9068	155.5	95	87.6714	47.9079	1				5
UKD-20	20	2016-05-27	67	0	175	83	27.1	1.99	1	0	1	0	1	1	0	1	0	1	0	18.87	3		ICD	1.3	54	11.8	1422	2016-03-14	3	26	26.0223	269	199	156.542	78.6642	1			7	7	50	21	0	72	36.1809	40	20.1005	26	13.0653
UKD-21	21	2016-04-25	21	1	164	85	31.6	1.91	0	0	1	0	0	0	0	0	0	1	0	6	3	1	kein Pacer	1.1	52	14.4	1976	2016-03-07	2	51	48.6486	129.5	66.5	57	29.8429	0	29	38	7	5	59	21	0	65	34.0314	41	21.466	25	13.089
UKD-22	22	2015-11-27	74	1	163	70	28	1.71	1	0	1	1	0	1	1	1	0	0	0	49	3	0	ICD	2.2	16	10.4	16667	20.10.2015, 17:42	3	49	41.5301	183	107	70	40.9357	1	26	47	8.7	9	38	22	0	46	26.9006	19	11.1111	21	12.2807
UKD-23	23	2012-07-02	74	0	173	72	24.1	1.86	0	0	1	1	0	0	0	0	0	0	0	16	3	1	SM	1.4	48	12.6	2322	2012-03-15	3	25	14.6586	249	212.5	45.7	24.5699	0	44	67			48
UKD-24	24	2014-06-23	67	0	178	80	25.3	1.99	0	1	1	1	0	1	1	1	0	1	0	27.6	4	1	SM	0.9	89	8.5	3868	2014-06-04	2	60	61.794	150.5	57.5	145	72.8643	1	13	24	6	6.3	76	20	0	98	49.2462	50	25.1256	35	17.5879
UKD-25	25	2016-04-11	85	0	182	58	17.5	1.76	0	0	1	0	0	0	0	0	0	0	0	33.6	3	1	kein Pacer	1	66	11.7	2289	16.03.2016, 16:43	2	55	58.8983	118	48.5	123	69.8864	1	11	21	5		44	22	0	48	27.2727	15	8.52273	19	10.7955
UKD-26	26	2015-06-16	75	0	164	60	22.3	1.95	1	0	1	0	0	1	0	0	0	1	0	20.68	3	0	kein Pacer	1.1	67	13.5	934	08.06.2015, 15:09	2	60	47.7876	113	59	66	33.8462	1				6	19			38	19.4872	24	12.3077	17	8.71795
UKD-27	27	2016-10-11	81	1	153	100	42.7	1.96	0	1	1	0	0	1	0	0	2	0	0	45.15	3	1	kein Pacer	1.2	43	11.2	3623	2016-09-07	2.5	47	51.9651	114.5	55	45	22.9592	1	20	42	8		34			57	29.0816	21	10.7143	20	10.2041
UKD-28	28	2017-08-02	78	0	180	89	27.5	2.14		0	1	0	0	1	0	0	0	0	0	49	3	1	ICD	1.4	48	12.3	12728	07.07.2016, 12:32	3	25	28.7129	252.5	180	110	51.4019	1	41	71	10	-	94	13	1	59	27.5701	36	16.8224	22	10.2804
UKD-29	29	2016-01-08	75	1	164	75	27.9	1.82	0	0	1	0	0	0	1	1	0	0	0	51.5	4	1	kein Pacer	1	53	14.4	560	2015-12-23	2	47	51.2195	102.5	50	97	53.2967	1	22	32	7.7	6.7	64	24	0	53	29.1209	23	12.6374	22	12.0879
UKD-30	30	2016-05-02	76	0	190	117	32.4	2.44	0	1	1	0	0	1	1	1	0	1	0	51	4	1	kein Pacer	3	19	8.5	6337	15.04.2016, 16:45	3	59	54.6448	183	83	113	46.3115	0	33	72	9.2	7.3	58	18	0	113	46.3115	62	25.4098	33	13.5246
UKD-31	31	2016-06-10	83	1	158	66	26.4	1.67	1	0	1	0	0	1	1	1	0	1	0	66	4	1	kein Pacer	1.3	38	10.3	2207	10.05.2016, 16:46	3	42	39.3939	132	80	118	70.6587	0	19	36.5	6.9		65	16	0	50	29.9401	39	23.3533	22	13.1737
UKD-32	32	2017-05-09	87	0	175	85	27.8	2.01	0	0	1	0	0	1	0	0	0	1	1	52.68	3	1	kein Pacer	2	30	9.8	1325		3	57	57					1					47	21	0
UKD-33	33	2010-09-01	73	1	165	57	20.9	1.62	0	1	0	1	0		0	1	0	0	0	52.3	4	1	ICD	1.4	37	9.6	19995		3	20	20					1			9	7.5	48	8.5	1
UKD-34	34	2015-07-20	56	0	170	85	29	1.97	0	0	0	0	0	0	0	0	0	0	0	33.5	3	1	CRT	0.8	100	10	3750	01.06.2015, 12:12	3	30	34.4633	177	116	80	40.6091	0	40	50	9	8	61	18	0	50	25.3807	31	15.736	22	11.1675
UKD-35	35	2016-08-05	77	1	154	60	25.3	1.58	0	1	1	1	0	0	0	0	0	0	1	24	3	1	kein Pacer	0.8	70	11.5	1001	2016-05-13	2	57	56.7797	118	51	87	55.0633	0	24	52	9		94	17	0	50	31.6456	22	13.9241	18	11.3924
UKD-36	36	2013-02-25	81	1	170	75	26	1.79	0	0	1	0	0	0	0	0	0	0	1	35.1	4	1	kein Pacer	0.8	66	10.2	2135	2012-02-22	3	57	57.2254	86.5	37	80	44.6927	1				3.5	34	15	1	35	19.5531	21	11.7318	16	8.93855
UKD-37	37	2017-04-04	77	1	177	93	29.7	1.81		0	1	0	1	1	1	1	0	0	0	54.8	3	1	kein Pacer	0.9	60	12.5	7227	02.02.2017, 16:19	2	37	34.1176	85	56	83	45.8564	1	10	30	0.6	0.4	72	13	1	51	28.1768	24	13.2597	20	11.0497
UKD-38	38	2014-09-01	78	1	160	73	28.5	1.76	0	0	1	0	0	0	0	0	0	0	0	13.9	4	1	SM	1.1	48	13.8	4608	nur TEE	3	60	48.3871	77.5	40	105.188	59.7656	0	61	104			49	15	1
UKD-39	39	2015-01-19	78	1	165	68	25	1.77	0	0	1	0	0	0	0	0	0	0	0	13	2	0	kein Pacer	0.9	59	12.7	2133	17.11.2014, 10:45	3	41	38.1443	97	60	40	22.5989	1	11	23	5.4	4.4	56	19	0	46	25.9887	16	9.03955	20	11.2994
UKD-40	40	2016-08-01	83	1	163	62	23.3	1.67		0	1	0	1	0	0	1	0	1	0	30	3	1	kein Pacer	1.1	49	10.4	872	kein Echo		65	65					1					28	24	0
UKD-42	41	2014-12-18	75	0	175	87	28.4	2.06	0	0	1	0	0	1	0	1	0	0	0	11.7	3	1	kein Pacer	1.6	41	11.9	18288	2014-10-30	3	31	34.4037	218	143	162	78.6408	0	37	60	11	9.6	57	13	1	159	77.1845	93	45.1456	41	19.9029
UKD-43	42	2012-03-12	72	1	160	85	33.2	1.94	0	0	1	0	0	1	0	1	0	0	0	32.26	3	0	kein Pacer	1.2	45	11.7	503	2012-01-13	3	61	63.5452	149.5	54.5	80	41.2371	1	12	23	5	2.7	58	26	0	63	32.4742	19	9.79381	24	12.3711
UKD-44	43	2013-09-23	53	0	172	57	19	1.68	0	0	1	0	0	1	1	1	0	1	0	7.4	2	0	CRT	0.7	120	14.8	645	2013-06-18	2	52	54.1485	114.5	52.5	54.4	32.381	1	6	9	3.5	3.5	26	16	0
UKD-45	44	2016-11-08	78	0	168	75	26.6	1.85	0	1	1	1	0	1	0	0	0	0	0	42	3	1	SM	1.1	67	14.2	1937	2016-10-27	3	49	50	98	49	41	22.1622	1	21	30	7.5		55	19	0	55	29.7297	25	13.5135	22	11.8919
UKD-46	45	2016-06-13	59	0	190	98	27.1	2.26	1	1	1	0	0	1	0	0	0	1	0	21.2	3	1	CRT	1.2	69	12	1292	2016-05-10	3	15	25.9475	171.5	127	166	73.4513	1	30	40	8	7	46	12	1	123	54.4248	89	39.3805	38	16.8142
UKD-47	46	2017-03-17	79	0	182	116	35	2.36	0	1	1	1	0	1	0	0	0	1	0	32	4	0	kein Pacer	1.6	41	121	6164	2017-03-20	3	40	50.1493	167.5	83.5	115	48.7288	1					37	12	1	86	36.4407	49	20.7627	29	12.2881
UKD-48	47	2013-02-04	79	1	160	52	20.3	1.53	0	0	1	0	0	0	0	0	0	0	0	13	3	1	kein Pacer	1	10.6	10.6	2511	2012-10-24	3	66	60.4167	96	38	234	152.941	1	35	70	10	8	72	15	1	27	17.6471	16	10.4575	13	8.49673
UKD-49	48	2014-10-20	86	0	176	84	27.1	2.03	0	0	1	0	1	1	0	1	0	1	1	27.7	2	1	SM	1.5	43	11.5	2067	2014-10-13	3	40	17.619	105	86.5	267	131.527	1			9	8	48	19	0	97	47.7833	51	25.1232	34	16.7488
UKD-50	49	2017-05-23	70	1	165	80	29.4	1.87	0	1	0	1	0	1	1	1	0	0	0	33.37	3	1	kein Pacer	0.8	71	11	3432	2017-05-19	1	62	49.2647	136	69	116	62.0321	1	10	18	nb	nb	54	21	0	30	16.0428	10	5.34759	15	8.02139
UKD-51	50	2016-01-11	71	1	158	62		1.63	1	1	1	0	0	1	1	1	0	1	0	61.5	4	0	0	2.2	21	11.8	28026			25	25					0
UKD-52	51	2015-05-18	91	0	170	64	22.1	1.72	1	0	1	1	0	0	0	0	0	0	1	20	3	1	0	1.6	37	13.8	2077	14.04.2015, 11:32	2	60	56.3492	126	55	73	42.4419	0	5	10	4	3.8	45	18	0	52	30.2326	18	10.4651	20	11.6279
UKD-53	52	2013-07-22	76	0	185	76	22.2	1.98	0	0	1	0	0	1	1	1	0	0	0	9.2	3	1	kein Pacer	0.7	115	12.5	2003	auswärts	3	60	60					0
UKD-54	53	2017-01-10	89	1	148	77	35.2	1.71	0	0	1	0	0	1	0	0	0	0	0	14	3	1	kein Pacer	1.1	46	13.2	603	2016-10-28	3	56	62.6761	71	26.5	75	43.8596	0	28	32	8		45	24	0	26	15.2047	7	4.09357	14	8.18713
UKD-55	54	2014-01-20	73	0	178	100	32	2.18	0	1	1	0	0	1	0	1	2	0	0	13.9	3	1	ICD	1.8	33	11.3	6137	2013-11-20	2	43	34.6835	197.5	129	106	48.6239	1			7	5	52	17	0	64	29.3578	36	16.5138	25	11.4679
UKD-56	55	2014-06-30	89	0	179	73	22.8	1.9	0	1	0	0	0	1	0	0	0	1	0	50.2	3	0	kein Pacer	0.9	77	8.6	17177	10.02.2014, 17:25	2	28	40.4332	138.5	82.5	123.93	65.2263	1	20	27	6.3	6.3	67	13	1	52	27.3684	29	15.2632	20	10.5263
UKD-57	56	2014-06-02	82	0	172	62	21	1.72	0	0	1	0	0	1	0	1	0	1	0	36	3	1	kein Pacer	2.1	29	10.3	15545	2014-05-30	3	35	34.4371	151	99	135	78.4884	1	29	56	9	7	46	9	1	69	40.1163	50	29.0698	25	14.5349
UKD-58	57	2016-06-27	66	0	170	70	27.2	1.81	0	0	1	0	0	1	0	0	0	1	0	21	4	1	nein	1.2	61	10.9	1499	nur TEE	3	50	50					0					64
UKD-59	58	2015-08-28	79	0	172	74	23.5	1.87	0	1	1	0	0	1	0	1	0	0	0	27	3	0	kein Pacer	3.7	15	9.7	5847	12.08.2015, 14:33	3	60	52.3148	108	51.5	81	43.3155	0	36	63	9.6	6	38	21	0	38	20.3209	9	4.81283	17	9.09091
UKD-60	59	2017-02-21	85	1	157	61	24.7	1.61	0	0	1	0	0	0	0	0	0	0	0	41.2	3	1	kein Pacer	0.8	68	13.8	2340	2017-01-04	3	40	42.0792	101	58.5	120	74.5342	1	40	64	10	-	50	19	0	34	21.118	22	13.6646	16	9.93789
UKD-62	60	2017-10-24	58	0	180	95	29.3	2.15	0	0	1	0	0	1	0	1	0	0	0	32.7	3	1	ICD	1.5	52	12.2	4317	2017-08-25	3	25	26.9841	283.5	207	140	65.1163	1	20	31	7	-	54	11	1
UKD-63	61	2018-08-07	79	1	160	80	31.3	1.83	0	1	1	0	0	1	0	0	0	0	0	17.33	3	1	nein	1.35	37	9.6	3128	2018-06-21	2	58	59.3909	98.5	40	128	69.9454	0	24	41	0.82		56	19	0	92	50.2732	50	27.3224	30	16.3934
UKD-64	62	2016-05-09	72	1	170	52	18	1.58	0	0	1	0	0	0	0	0	0	0	0	7.58	0	1	nein	0.6	91	10	1822	nur TEE		28	27.6139	186.5	135	130.9	82.8481	1						22	0
UKD-65	63	2012-09-10	44	0	163	88	33.1	1.99	0	0	1	1	0	0	0	0	0	0	0	28.5	3	0	kein Pacer	1	79	11.2	1254	nur TEE	3	35	35			106.25	53.392	1			9	9	75	17	0
UKD-66	64	2013-09-10	80	0	180	89	27.5	1.89	0	1	1	1	0	0	0	1	0	0	0	25	4	1	CRT	1.8	37	11.2	7706	2013-09-09	3	30	27.6596	211.5	153	110	58.2011	1	34	64	9	6	56	18	0	130	68.7831	82	43.3862	38	20.1058
UKD-67	65	2017-01-10	70	0	170	68	23.5	1.81	0	1	1	0	0	1	0	0	0	1	0	42	3	0	ICD	0.9	88	14	2391	26.10.2016, 10:35	3	23	23.2394	213	163.5	63	34.8066	1	17	32	6		48	19	0	34	18.7845	13	7.18232	18	9.94475
UKD-68	66	2017-03-24	84	0	175	83	27.1	1.87	0	0	0	0	0	1	0	0	0	1	1	53	3	1	CRT	1.9	31	11.2	25472	2017-02-16	3	43	46.2338	192.5	103.5	170	90.9091	0	40	58	9		70	10	1	158	84.492	115	61.4973	41	21.9251
UKD-69	67	2013-05-06	71	0	176	70	22.6	1.85	0	0	1	0	0	1	0	0	0	1	0	24	3	1	CRT	4.4	13	11	20483	2013-03-31	3	19	19.3333	225	181.5	110	59.4595	1					56	7	1	137	74.0541	95	51.3514	38	20.5405
UKD-70	68	2014-01-20	73	0	180	82	23	2	0	0	1	0	0	1	0	1	0	1	0	38.8	3	0	CRT	2.4	26	9.6	1488	2014-01-06	3	31	30.4054	148	103	92	46	1	14	15	6	4.3	34	16	0	49	24.5	29	14.5	19	9.5
UKD-71	69	2013-07-01	89	0	175	80	26.1	1.96	0	0	1	0	0	1	1	1	0	0	0	26.3	3	0	ICD	2.7	22	11.6	1869	07.01.2013/25.04.2013	3	42	48.6111	108	55.5	84	42.8571	0	33	56	9		30	18	0	58	29.5918	35	17.8571	22	11.2245
UKD-72	70	2014-05-22	80	1	169	69	24.2	1.8	0	0	1	0	0	1	0	1	0	1	0	37	3	0	kein Pacer	1.3	40	12	789	2014-03-20	2	60	70.8029	68.5	20	59	32.7778	1	18	24	5	5	65	21	0	54	30	35	19.4444	23	12.7778
UKD-73	71	2010-09-30	71	0	187	93	26.6	2.13	0	0	1	0	0	0	0	0	0	0	1	14	3	1	ICD	1.5	46	14.5	4763	keine Bilder im System	3	22	22			180.349	84.6708	1			9.7	7	49	14	1
UKD-74	72	2010-08-18	56	0	176	78	25.2	1.95	1	0	1	0	0	0	0	0	2	0	1	30	2	0	kein Pacer	0.8	98	13.4		keine Bilder im System	3	36	36			106.25	54.4872	1			7	7	38
UKD-75	73	2016-06-13	81	0	174	102	33.7	2.16		1	1	0	1	1	0	0	0	1	1	7.2	3	1	CRT	1	69	11.7	4023	2016-05-12	2	30	25.1852	202.5	151.5	112	51.8519	0					53	13	1	100	46.2963	50	23.1481	35	16.2037
UKD-76	74	2014-01-21	62	1	180	83	26	2.03	0	0	0	0	0	1	0	1	0	0	0	21	2	0	kein Pacer	1	59	9.7	2137	2014-01-08	3	49	60.6695	119.5	47	128.52	63.3103	0	30	65	10	7	40	23	0	33	16.2562	17	8.37438	16	7.88177
UKD-77	75	2015-06-22	89	1	167	65	22	1.73	0	1	0	0	1	0	0	1	0	0	0	20.23	3	1	Pacer	0.9	54	11.7	826	2015-05-26	2	57	55.0562	89	40	109	63.0058	0		n.b	n.b	5	64	20	0	60	34.6821	40	23.1214	23	13.2948
UKD-78	76	2014-12-05	88	1	150	63	28	1.62	0	1	1	0	1	1	0	1	2	0	0	24.15	3	1	kein Pacer	1.3	36	10.8	3630	24.09.2014, 09:02	3	60	57.0093	53.5	23	57	35.1852	1			4.5	9.1	31	19	0	19	11.7284	12	7.40741	11	6.79012
UKD-79	77	2017-06-27	78	0	184	88	26	2.11	0	0	0	0	0	0	0	0	2	0	0	60.7	3	1	kein Pacer	1.4	47	16.1	424	nur TEE		normal	60					1
UKD-80	78	2014-07-28	68	0	170	80	27.7	1.94	0	1	1	1	0	1	1	1	0	1	0	50.12	3	0	kein Pacer	1.3	58	11	2236	2014-05-30	2	50	47.9245	132.5	69	86	44.3299	0	20	32	8	6	48	17	0	45	23.1959	28	14.433	20	10.3093
UKD-81	79	2017-07-18	84	1	165	60	22	1.66	0	0	1	0	0	1	0	0	0	0	0	19	3	0	SM	1.4	35	12.7	906	2017-06-29	3	43	43.5294	85	48	116	69.8795	1	28	43	0.6	16	43	20	0	37	22.2892	11	6.62651	17	10.241
UKD-82	80	2012-12-03	74	1	163	88	33.1	1.93	0	0	1	0	0	1	0	1	0	0	0	46.05	3	1	kein Pacer	1	52	12.5	1124	Bilder 12 Monat alt	2	60	60			122.4	63.4197	1			7	7	45
UKD-83	81	2017-05-23	78	1	168	62	22	1.7	0	0	1	0	0	1	1	1	2	0	0	2	3	0	kein Pacer	1	58	12.1	427	2016-10-26	3	60	65.812	58.5	20	37	21.7647	1	29	81	8		43	20	0	27	15.8824	6	3.52941	14	8.23529
UKD-84	82	2012-09-10	51	0	187	120	34.3	1.98	0	1	1	0	0	0	0	0	0	0	0	41	3	0	kein Pacer	0.9	87	14.3	309	nur TEE	3	38	60					1			10	7
UKD-85	83	2012-08-27	61	0	189	100	28	2.25	0	1	1	1	0	1	0	1	2	0	0	43.6	3	0	CRT	1.4	51	13.7	3792	2012-05-09	2	25	22.3301	257.5	200	113	50.2222	1	29	42	8	5	34	16	0	64	28.4444	30	13.3333	24	10.6667
UKD-86	84	2016-09-27	79	1	158	60	24	1.61		0	1	1	0	1	0	0	2	0	0	37	3	1	kein Pacer	1.2	44	7.8	1144	2016-08-23	3	52	54.2373	88.5	40.5	118.32	73.4907	0	20	43	7.5	6	70	16	0	82	50.9317	37	22.9814	22	13.6646
UKD-87	85	2014-07-28	81	0	182	72	21.7	1.92	0	1	1	0	0	1	0	1	0	1	0	22	3	1	kein Pacer	1.8	34	11.7	3003	2014-07-09	2	48	51.9608	102	49	77	40.1042	1	16	20.31	6	6	59	17	0	40	20.8333	16	8.33333	19	9.89583
UKD-88	86	2015-11-02	71	0	171	71	23	1.83	0	1	1	0	0	0	0	0	0	0	0	22.1	3	1	ICD	1.1	64	16.3	5767	2015-09-30	2	32	35.3147	143	92.5	111	60.6557	1	24	36	7.5	6	58	13	1	77	42.0765	58	31.694	29	15.847
UKD-89	87	2014-05-26	85	0	174	73	24.4	2.5	0	0	1	0	0	1	0	1	0	0	1	32.9	3	1	SM	1.3	60	11.2	5624	2014-01-23	3	54	49.3243	148	75	144	57.6	1				7	65			59	23.6	22	8.8	22	8.8
UKD-90	88	2015-09-14	74	0	170	68		1.79	1	1	1	1	0	1	1	1	0	1	0	14.7	3	0	Pacer	1.9	34	12.2	15435	2015-05-20	3	20	25.486	231.5	172.5	64	35.7542	1	32	47	7.6	6.5	45	15	1	64	35.7542	33	18.4358	25	13.9665
UKD-91	89	2013-05-27	74	0	180	71	21.9	1.89	0	0	1	0	0	0	0	0	0	0	1	27	3	0	ICD	1.3	54	13.5	1895	2013-04-24	3	42	29.7872	235	165	96	50.7937	0	42	70	11	6		18	0	57	30.1587	30	15.873	22	11.6402
UKD-92	90	2010-09-30	85	1	168	90	31.9	2	0	0	1	0	0	1	0	0	0	0	0	14	3	1	kein Pacer	1	51	11		keine Bilder im System	3	normal	60			180.88	90.44	1			6.3	4
UKD-93	91	2017-02-14	63	1	167	80	28.7	1.83	0	0	0	0	0	0	0	0	0	0	1	41.3	3	1	nein	1	62	14.3	207			65	65.2582	106.5	37	55.5333	30.3461	0	41	61	16	6	87	21	0	30	16.3934	12	6.55738	15	8.19672
UKD-94	92	2014-07-14	85	1	163	69	26	1.68	0	0	1	0	0	0	0	0	0	0	1	43.56	2	0	SM	0.8	55	9.8	3639	2014-06-16	2	60	68.9655	43.5	13.5	64	38.0952	1	23	42	7	6	52	19	0	37	22.0238	14	8.33333	17	10.119
UKD-95	93	2017-03-03	85	0	176	68	22	1.83	0	0	1	0	0	0	0	0	0	0	0	3	3	1	nein	1.5	41	12.8	12109	2017-01-26		52	43.4211	114	64.5	87	47.541	0					51	21	0
UKD-96	94	2012-11-05	48	0	169	84	29.4	1.95	0	1	1	0	0	0	0	0	0	0	0	54.9	4	1	kein Pacer	0.8	97	12.9	1192		3	29	22.516	548.5	425	110	56.4103	1				6.5	27	24	0	31	15.8974	25	12.8205	17	8.71795
UKD-97	95	2013-10-21	82	0	172	88	20	2.01	0	1	1	1	1	1	0	1	0	1	0	36.5	3	0	kein Pacer	1	76	13.9	1301	2013-08-22	3	50	67.4095	179.5	58.5	137	68.1592	1	41	69	10	7.5	49	16	0	87	43.2836	72	35.8209	29	14.4279
UKD-98	96	2016-03-14	78	1	176	93	30	2.13	0	0	1	0	0	0	0	0	0	1	0	25	3	1	kein Pacer	0.9	66	12.1	2350	2016-02-11	3	leichtgradig reduziert	41.6667	120	70	70	32.8638	1					71	21	0	58	27.23	36	16.9014	23	10.7981
UKD-99	97	2016-09-13	85	1	163	81	30.5	1.87		1	1	0	0	1	0	0	0	0	1	37	2	0	kein Pacer	1.1	46	10.5	1420	2016-05-12	2	53	47.7157	98.5	51.5	87	46.5241	0	22	40	7.7		56	13	1	90	48.1283	51	27.2727	28	14.9733
UKD-100	98	2016-07-26	83	1	168	60	21.3	1.68		0	1	0	0	1	0	0	0	1	1	19.5	3	1	kein Pacer	1.7	28	11.7	6295	2016-07-11	3	48	52.5862	116	55	79	47.0238	1	23	46	8	5.2	52	17	0	43	25.5952	16	9.52381	20	11.9048
UKD-101	99	2013-02-25	84	0	166	57	20.7	1.66	0	0	1	1	0	1	0	1	0	0	0	23.4	3	0	kein Pacer	1	73	16.2	8186	2012-03-27	3	50	39.1509	106	64.5	57	34.3373	0			7	6.9	67	23	0	38	22.8916	24	14.4578	18	10.8434
UKD-102	100	2014-08-25	77	0	169	76	26.6	1.87	0	0	1	0	0	0	0	0	0	0	0	72	2	0	kein Pacer	1.3	54	13.7	4360	2014-08-06	3	32	30.9339	257	177.5	157.371	84.1558	1		nb	8	9	42	19	0	55	29.4118	19	10.1604	21	11.2299
UKD-103	101	2011-10-24	81	0	168	62	22	1.68	0	0	1	1	1	1	0	1	0	0	0	5.2	3	1	CRT	2.9	21	12.4	7887	2011-06-09	3	28	32.9154	159.5	107	65	38.6905	1			6	5	36	13	1	30	17.8571	17	10.119	16	9.52381
UKD-104	102	2016-11-14	73	1	159	47	18.6	1.4	0	0	1	0	0	0	0	0	0	0	0	15.7	3	0	nein	1.4	38	11.7	2581	2016-09-02	3	50	50.9091	55	27	27	19.2857	1			6		55	17	0	29	20.7143	13	9.28571	15	10.7143
UKD-105	103	2014-07-21	80	1	160	68.5	27	1.75	0	0	1	0	0	0	0	1	0	0	1	7.9	3	1	SM	1.9	25	10	4251	2014-07-14	2	55	61.7834	78.5	30	93	53.1429	1	16	30	6	6	141	12	1	97	55.4286	61	34.8571	31	17.7143
UKD-106	104	2013-03-18	65	1	156	78	32.1	1.78	0	0	1	0	0	1	0	1	0	1	0	8.7	4	1	kein Pacer	1.4	39	13.1	2805	2013-01-10	2	57	61.0619	113	44	58	32.5843	1	13	29	5.5	4		13	1	38	21.3483	20	11.236	16	8.98876
UKD-107	105	2013-12-02	63	1	161	60	24	1.93	0	0	1	0	1	1	1	1	2	0	0	14	3	1	kein Pacer	3.2	15	12	35000	2013-10-15	3	normal	70.7317	123	36	93.5	48.4456	0			7	6	67	14	1	59	30.5699	32	16.5803	23	11.9171
UKD-108	106	2016-02-29	74	1	168	68	24.1	1.78	0	0	1	0	0	0	0	0	0	0	0	20	2	1	kein Pacer	0.8	75	14	6217	2016-01-29	3	42	25.2033	123	92	139	78.0899	1	32	44.7	8.4	9.6	51	21	0	32	17.9775	22	12.3596	17	9.55056
UKD-109	107	2015-05-08	80	1	160	69	24	1.72	0	0	1	0	0	1	0	1	0	0	0	15.6	3	1	Pacer	1.2	43	10.8	1402	2014-11-25	3	55	64.1975	121.5	43.5	87	50.5814	1	23	50	8	6.5	47	24	0	50	29.0698	16	9.30233	20	11.6279
UKD-110	108	2012-06-18	75	1	177	85	27.1	1.62	1	0	0	0	0	0	0	0	0	0	0	5.24	4	0	kein Pacer	0.7	78	11.5	2780	2012-04-24	3	25	33.3333	331.5	221	161.5	99.6914	1	30	65			67	26	0
UKD-111	109	2013-05-03	72	0	174	78	25.8	1.78	0	1	1	0	0	0	0	0	0	0	0	17.1	3	1	SM	1.9	36	14.4	18778	nur TEE	3	30	18.0328	305	250	133.28	74.8764	1	16			4	50
UKD-112	110	2015-01-26	92	1	168	78	27.6	1.91	0	0	1	0	0	0	0	0	0	0	0	31	2	1	kein Pacer	1.3	35	12.9	1061	2015-01-21	3	51	51.3514	111	54	84	43.9791	1			0	8	55	26	0	39	20.4188	15	7.8534	19	9.94764
UKD-113	111	2015-11-09	70	0	173	70	23.4	1.83	1	0	1	1	0	1	0	1	2	0	0	32.7	3	0	ICD	1	79	11.8	3927	13.08.2015, 13:51	2	29	25.4587	218	162.5	75	40.9836	1	17	28	5	5	38	20	0	27	14.7541	5	2.73224	17	9.28962
UKD-114	112	2015-02-20	78	1	170	60	20.8	1.68	0	0	1	0	0	1	0	1	0	0	0	8.06	2	1	SM	1.1	51	9.9	413	2014-12-08	3	60	54.9708	85.5	38.5	72	42.8571	1	18	45	7.3	6.5	43	24	0	30	17.8571	12	7.14286	16	9.52381
UKD-115	113	2014-07-21	57	0	172	87	29.4	2	0	0	1	0	0	0	0	0	0	0	0	13.9	3	0	ICD	2.8	24	14.9	2019	18.07.2014, 15:37	2	13	27.5701	214	155	114	57	1	50	48	6.3	4.5	60	15	1	77	38.5	32	16	27	13.5
UKD-116	114	2013-12-17	57	0	165	67	22	1.75	0	0	1	0	0	0	0	0	0	0	0	48	3	1	ICD	1.5	47	14.6	2176	2013-11-07	2	21	20.1729	173.5	138.5	105	60	1	12	16	6.6	5	41	10	1	69	39.4286	48	27.4286	26	14.8571
UKD-117	115	2015-03-02	78	0	169	84	29.4	1.99	0	0	1	0	1	1	0	1	2	1	0	6.6	4	0	ICD	1.5	44	13.3	3068	2015-01-28	3	19	19.598	298.5	240	130	65.3266	1	21	27		8	72	15	1	40	20.1005	26	13.0653	18	9.04523
UKD-118	116	2013-11-18	81	0	168	69	24.4	2	0	0	1	0	0	1	0	1	0	0	0	28	2	0	kein Pacer	1.3	56	13.6	1615	2013-08-15	3	60	53.1157	168.5	79	194	97	1			9	3.7	47			51	25.5	28	14	23	11.5
UKD-119	117	2017-09-19	79	1	163	61	23	1.66	0	0	0	0	0	0	0	0	2	0	0	12.6	3	1	nein	0.8	74	16	1195	14.04.2016/28.04.2016		44	44.1989	90.5	50.5	84	50.6024	1	20	53	8	7.2	61	18	0	30	18.0723	9	5.42169	16	9.63855
UKD-120	118	2014-11-24	64	0	175	80	26.1	1.97	0	1	1	1	0	1	0	1	0	1	0	20	4	1	kein Pacer	0.7	100	7.8	6607	2014-11-11	3	50	53.7143	87.5	40.5	108.375	55.0127	1	16	22	6	9	35	10	1	56	28.4264	47	23.8579	22	11.1675
UKD-121	119	2016-08-30	91	1	163	65	24.5	1.7		0	1	0	0	0	0	0	0	0	0	57	0	1	kein Pacer	2.4	17	13.8	3154	2016-08-12	3	53	66.3551	53.5	18	88	51.7647	0	41	84	10	7	65	14	1	32	18.8235	14	8.23529	14	8.23529
UKD-122	120	2015-11-06	73	0	173	66		1.79	0	0	1	0	0	1	1	1	2	1	0	25.8	3	0	0	1.8	36	14.1	2648	2015-11-05	3	20	21.2465	176.5	139	103	57.5419	1	37	47	8	7.5	50	15	1	45	25.1397	11	6.14525	20	11.1732
UKD-123	121	2013-12-09	74	1	168	77	27.3	1.87	0	1	1	0	0	0	0	0	0	0	0	43.7	4	0	kein Pacer	0.8	73	12.6		2013-11-27	3	28	44.0318	188.5	105.5	121	64.7059	1			10	7	53	15	1	60	32.0856	46	24.5989	25	13.369
UKD-124	122	2017-05-16	75	0	165	75	27.5	1.82		1	1	0	0	1	0	1	0	1	0	9.5	3	1	kein Pacer	1.9	35	9.7	12957	2016-08-05	1	25	31.5113	155.5	106.5	83	45.6044	1		33	nb	nb	81	10	1	50	27.4725	35	19.2308	20	10.989
UKD-125	123	2013-07-22	83	1	160	70	27.3	1.73	0	0	0	0	0	0	0	0	2	0	0	6.84	3	0	kein Pacer	1	53	10.2	7701	2013-06-26	3	46	45.6647	86.5	47	61	35.2601	0	22	43	8	2.8	83	14	1	37	21.3873	13	7.51445	17	9.82659
UKD-126	124	2015-09-21	77	0	140	55	28.1	1.46	0	1	1	0	0	1	0	0	0	0	0	15	3	0	kein Pacer	1.7	39	7.9	5627	2015-02-09	2.5	47	39.7004	133.5	80.5	90	61.6438	1	27	41	8	8.7	77	16	0	33	22.6027	8	5.47945	16	10.9589
UKD-127	125	2017-02-14	67	0	160	81	31.6	1.84	1	0	1	0	0	0	0	0	2	0	0	15	3	1	nein	0.9	88	11	2937	2017-01-21	3	42	41.841	119.5	69.5	127.358	69.2165	1	58	82	12	11	90	15	1	75	40.7609	52	28.2609	26	14.1304
UKD-128	126	2016-11-22	80	1	167	89	31.9	1.98	0	0	1	0	0	1	0	0	0	0	0	46	3	1	kein Pacer	1.3	38	12.9	2529	2016-11-10	2	50	61.3636	88	34	122.188	61.7109	0	16	27	7		49	20	0	48	24.2424	20	10.101	20	10.101
UKD-129	127	2011-03-28	80	0	171	88	30.1	2	0	1	1	1	0	1	0	0	0	1	0	26.7	3	0	SM	0.9	81	12.4	1520		3	42	42			133.28	66.64	0			7	5.5	38	12	1
UKD-130	128	2014-04-28	80	0	171	70	24.2	1.81	0	0	1	1	0	1	0	1	2	0	1	28.6	3	0	kein Pacer	1.2	54	13.8	599	2014-02-27	3	60	60.9665	134.5	52.5	75	41.4365	0	36	50	12		70			48	26.5193	20	11.0497	21	11.6022
UKD-131	129	2017-11-21	88	1	163	78	29.4	1.84	0	1	1	0	0	0	0	0	0	0	1	17.05	2	1	nein	1.2	43	10.6	1288	2017-09-29	2	71	57.6923	78	33	85	46.1957	1	18	26	0.6	5		17	0	31	16.8478	16	8.69565	14	7.6087
UKD-132	130	2015-11-06	78	1	170	75		1.86	0	0	1	0	0	1	0	0	0	1	0	59	4	1	kein Pacer	1.4	37	13.7	2610	24.09.2015/12.10.2015	2.5	60	60.1449	138	55	96	51.6129	1				6.5	38			41	22.043	28	15.0538	17	9.13978
UKD-133	131	2015-01-19	82	1	158	73	29.2	1.79	0	1	1	1	0	1	0	1	0	1	0	19.86	3	1	SM	1.1	48	11.2	2153	2014-11-14	3	38	41.2879	132	77.5	66	36.8715	1	24	53	9	8.7	62	24	0	44	24.581	25	13.9665	20	11.1732
UKD-134	132	2015-09-14	81	0	187	86	24.6	2.11	1	1	1	0	0	1	0	0	0	1	1	23.5	3	1	ICD	1.1	64	14.5	3646	2015-09-11	3	22	33.691	233	154.5	127	60.1896	1	37	58	9	8	37	17	0	70	33.1754	21	9.95261	26	12.3223
UKD-135	133	2014-06-16	85	1	155	49	20.4	1.45	1	0	1	1	0	1	0	1	2	0	0	43.5	4	1	SM	1	51	13.3	20626	2014-06-03	3	60	43.8356	36.5	20.5	53	36.5517	1	16	33	7	5	68	15	1	36	24.8276	29	20	17	11.7241
UKD-136	134	2014-09-15	79	0	176	76	24.5	1.93	0	0	1	0	1	1	0	0	2	0	0	14.8	4	0	kein Pacer	4.3	12	8	35000	2014-09-11	3	38	41.4894	141	82.5	139	72.0207	1				9	70	9	1	55	28.4974	27	13.9896	22	11.399
UKD-137	135	2013-10-07	64	0	172	90		2.03	0	1	1	0	0	1	0	0	2	1	0	22.85	2	0	kein Pacer			13.4		2013-10-01	3	35	37.0861	151	95	95	46.798	1			7	5	64	14	1	52		24		20
UKD-138	136	2013-10-07	87	1	160	75	29.3	1.83	0	1	0	0	0	1	0	1	0	0	0	11	3	1	kein Pacer	1.5		9	3044	2013-07-30	2	60	53.7572	86.5	40	127	69.3989	0			6	5		21	0	33	18.0328	12	6.55738	17	9.28962
UKD-139	137	2013-08-05	73	0	178	93	29.4	2.1	0	1	0	0	0	1	0	1	0	1	1	16	3	0	SM	1.1	66	11.4	1616	2013-07-24	3	38	23.3333	270	207	157.25	74.881	1		nb	6	6	32	14	1
UKD-140	138	2016-06-24	69	0	178	87	27.5	2.05		1	1	0	0	0	0	0	0	0	0	23	3	0	ICD	1.3	55	13	2530	nur TEE		25	14.3426	251	215			0	25	38	8			18	0
UKD-141	139	2011-10-10	83	1	175	68	22.2	1.8	0	0	0	1	0	0	0	0	0	0	0	10.7	3	0	kein Pacer	0.8	72	10.5	398	2011-06-15	3	58	49.7561	102.5	51.5	68	37.7778	1		nb	nb	5.5	34	25	0	49	27.2222	15	8.33333	21	11.6667
UKD-142	140	2014-02-27	85	1	163	55	21	1.85	0	0	1	0	0	1	0	1	0	0	0	6	3	1	kein Pacer	1.1	45	10.8	619	2014-02-13	3	58	65	110	38.5	71	38.3784	1			5	4	40	19	0	29	15.6757	14	7.56757	15	8.10811
UKD-143	141	2013-08-12	75	1	155	45	18.7	1.4	0	0	1	0	0	0	0	0	0	0	0	28	3	1	kein Pacer	0.8	71	10.9	1021	2013-07-18	2	60	65.7534	73	25	87	62.1429	1		nb	6	4	58			21	15	10	7.14286	12	8.57143
UKD-144	142	2016-04-04	67	1	160	70	27.3	1.73	1	0	1	1	1	1	1	1	0	0	0	14.78	4	0	kein Pacer	1.2	49	9.3	630	2016-02-02	2	64	55.4945	91	40.5	102.638	59.328	0		71	10	7.5	53	19	0	37	21.3873	17	9.82659	17	9.82659
UKD-145	143	2017-03-07	86	1	160	73	28.5	1.8	0	0	1	0	0	1	0	0	2	0	0	11	3	1	kein Pacer	0.5	88	12.8	989	2017-01-19	3	60	56.4972	88.5	38.5	74	41.1111	0	35	27	9		63	14	1	27	15	19	10.5556	15	8.33333
UKD-146	144	2013-09-09	75	1	156	53		1.51	0	0	1	0	0	0	0	0	0	0	1	74.5	2	0	kein Pacer	1.4	38	12.1	660	nur TEE	3	53	53					0	42	74	11	9
UKD-147	145	2015-02-23	85	0	167	79	27.7	1.93	0	0	1	0	1	1	0	1	0	1	0	4	3	1	kein Pacer	1.5	41	15.2	4526	2015-02-12	2	25	23.4375	160	122.5	110	56.9948	1	20	20	7	6	67	7	1	101	52.3316	69	35.7513	32	16.5803
UKD-148	146	2013-03-18	82	0	175	80	26.1	1.96	0	0	1	0	0	1	0	1	0	0	0	18.3	2	1	SM	1.2	57	11.6	440	28.02.2013, 10:37	3	60	71.4953	107	30.5	70	35.7143	0	19	42	7	6	38	22	0	37	18.8776	20	10.2041	17	8.67347
UKD-149	147	2016-03-08	59	0	176	100	32.3	2.21	1	1	1	1	0	1	0	0	0	0	0	35	3	0	kein Pacer	1.6	46	13.1	1137	04.02.2016/29.09.2015	3	38	29.4118	204	144	100	45.2489	1	17	32	0.8	0.8	53	18	0	68	30.7692	38	17.1946	26	11.7647
UKD-150	148	2016-10-25	81	1	167	77	27.6	1.89	0	0	0	0	0	1	0	0	2	0	0	20	3	0	kein Pacer	0.9	31	8.8	3812	2016-10-21	3	35	44.7712	153	84.5	70	37.037	1	20	32	7.6		66	21	0	35	18.5185	10	5.29101	17	8.99471
UKD-151	149	2017-11-14	87	1	157	42	17	1.37	0	1	1	0	1	1	0	1	0	0	1	20	2	1	SM	1.2	40	9.5	2007	2017-10-26	3	44	48.9655	72.5	37	85	62.0438	1	26	54	8	-	57	14	1	28	20.438	16	11.6788	14	10.219
UKD-152	150	2017-01-31	49	0	170	61	19.8	1.71	1	0	1	0	0	1	0	0	0	1	0	37	3	0	ICD	6.2	<10	12.6	15906	2016-09-22	3	29	29.4271	192	135.5	88	51.462	1	34	61	9	-	38	18	0	26	15.2047	18	10.5263	13	7.60234
UKD-153	151	2017-04-18	76	1	170	77	26.6	1.88	0	1	1	0	0	1	0	0	0	1	1	17.8	3	1	nein	1	55	9.9	1966			49	49					1
UKD-154	152	2015-03-13	76	1	164	61	22.7	1.67	0	0	1	0	0	1	0	0	0	0	0	11	3	1	kein Pacer	1.4	37	12	3273	nur TEE		leichtgradig reduziert	leichtgradig reduziert					0					68
UKD-155	153	2014-01-13	74	0	180	93	27.7	2.16	0	1	1	0	1	1	0	1	2	1	1	43.09	2	0	kein Pacer	0.9	83	13	2192	06.12.2013, 14:52	2	65	56.2842	183	80	94	43.5185	1		nb	nb	5	58	19	0	55	25.463	18	8.33333	23	10.6481
UKD-156	154	2015-05-04	91	0	180	75	23.1	1.94	1	0	1	0	0	1	0	0	0	0	0	74	3	1	SM	1	67	12.7	1092	21.04.2015, 13:43	2	56	62.0438	68.5	26	82	42.268	1	23	40	40	8	96	23	0	75	38.6598	26	13.4021	25	12.8866
UKD-157	155	2016-08-23	79	0	176	112	36.2	2.27	1	1	1	1	0	1	1	1	0	1	0	16	3	0	kein Pacer	2.2	28	11.9	3441	2016-07-15	1	20	53.7037	162	75	102	44.9339	0	38	82	10		52	13	1	61	26.8722	24	10.5727	24	10.5727
UKD-158	156	2017-06-13	58	1	151	71	31.14	1.66		0	1	0	0	1	0	0	0	1	0	56	3	0	ICD	0.8	84	14.3	1385	2017-03-10	3	30	37.1237	149.5	94	61	36.747	1	23	49	7	7	54	15	1	25	15.0602	12	7.22892	15	9.03614
UKD-159	157	2011-11-07	75	0	168	68	24.1	1.77	0	0	1	0	0	1	0	1	0	1	0	39.5	4	1	ICD	1.4	49	13.3	3457	2011-10-13	3	24	26.8293	225.5	165	67	37.8531	1		nb	5	7	47			23	12.9944	14	7.9096	14	7.9096
UKD-160	158	2016-07-25	89	0	170	75	26	1.86		1	1	0	0	1	0	0	0	0	0	62.4	3	0	kein Pacer	1.4	43	12.8	1253	2016-06-07	3	55	51.4894	117.5	57	68	36.5591	0	23	42	7.4		57	21	0	46	24.7312	22	11.828	21	11.2903
UKD-161	159	2015-09-25	79	0	168	60	21.3	1.68	0	1	1	1	0	1	0	0	0	1	0	28.5	3	1	ICD	1.9	33	10.6	19932	31.08.2015/20.11.2014	2	28	21.1494	217.5	171.5	83	49.4048	1	38	65	9	6.5	77	14	1	30	17.8571	25	14.881	16	9.52381
UKD-162	160	2017-03-14	74	0	192	85	23.1	2.15	1	0	1	1	0	1	0	0	0	0	1	22	3	1	kein Pacer	1.2	62	11.2	302	10.01.2017, 15:11	3	65	68.8811	143	44.5	102.85	47.8372	0	40	74		8	49	11	1
UKD-163	161	2016-07-04	76	0	179	70	21.8	1.88		0	1	0	0	1	0	0	0	0	0	74	4	1	CRT	3.4	16	8.7	25325	10.05.2016, 11:41	3	58	51.831	177.5	85.5	103	54.7872	0	40	68	9.6		50	21	0	76	40.4255	49	26.0638	26	13.8298
UKD-164	162	2016-04-07	92	0	178	74		1.92	1	1	1	0	0	1	0	1	0	1	1	40.46	3	1	Pacer	1.4	45	12.5	2443	2015-11-09	3	60	59.4937	118.5	48	207	107.812	0					65			58	30.2083	39	20.3125	23	11.9792
UKD-165	163	2017-08-08	79	1	172	89	30	2.09	0	0	1	0	0	1	1	1	0	1	0	19.6	3	0	ICD	1.4	49	14.2	2328	07.08.2017, 15:55	3	42	42.246	187	108	175	83.7321	1	35	52	9	18	70	13	1	74	35.4067	36	17.2249	27	12.9187
UKD-166	164	2016-02-05	78	0	186	103	30	2.24	0	1	1	1	1	0	0	0	0	0	1	10	2	1	SM	1.4	47	15.6	2154	2015-12-18	3	leichtgradig reduziert	67.7632	152	49	174	77.6786	1	40	75	10	9	60	27	0	41	18.3036	14	6.25	18	8.03571
UKD-167	165	2013-07-15	82	0	175	65	21.2	1.84	0	1	1	0	0	1	0	1	0	0	1	71	4	1	kein Pacer	1.1	67	11.8	2399	2013-05-15	3	60	44.0909	110	61.5	64	34.7826	1	26	nb	9	5	75	12	1	132	71.7391	93	50.5435	34	18.4783
UKD-168	166	2010-08-19	85	1	157	50	20.3	1.62	0	0	1	0	0	1	0	1	0	1	0	20.2	3	0	kein Pacer	1.9	25	12.1	3117	Keine Bilder im System	3	25	25					1		nb	6	4	60	16	0
UKD-169	167	2014-10-27	46	1	161	63			1	0	1	0	0	0	0	0	0	0	0	41.1	2	0	kein Pacer	1	69	10.2	490	2014-10-07	2	60	65.5431	133.5	46	68		1			6	5		29	0	25		10		13
UKD-170	168	2016-02-22	76	0	178	79	24.9	1.97	0	0	1	0	1	1	0	0	0	1	0	2	1	0	ICD	1.3	55	14.1	6086	2016-02-19	3	30	31.6854	222.5	152	98	49.7462	1	29	62	9	6		15	1	93	47.2081	57	28.934	30	15.2284
UKD-171	169	2012-01-16	64	0	174	85	28.1	2	1	1	1	0	0	0	0	1	0	0	0	42.25	3	1	kein Pacer	1.3	54	13.9	2139	2011-12-21	3	33	34.6939	147	96	61	30.5	1			7	4	42	18	0	50	25	28	14	22	11
UKD-172	170	2016-04-22	81	0	170	90	31.1	2.01	0	1	1	0	1	1	0	1	2	1	0	44	4	0	ICD	3	18	12	24822	30.03.2016, 16:35	3	35	32.6034	205.5	138.5	86	42.7861	0	53	89	7	8	54	14	1	50	24.8756	25	12.4378	21	10.4478
UKD-173	171	2011-01-24	77	0	175	80	26.1	1.97	0	1	1	0	0	1	0	1	0	1	0	11	3	1	kein Pacer	1.9	36	14.8	8078	keine Bilder im System	3	27	27			163.767	83.1303	1			10	6.8	58	12	1
UKD-174	172	2015-12-14	44	0	187	100	28.6	2.26	1	0	1	0	0	1	0	0	0	1	0	6	2	0	kein Pacer	1.3	68	13.7	4185	2015-11-09	1	22	28.9017	173	123	145	64.1593	1			0.4	0.6	90	23	0	91	40.2655	70	30.9735	32	14.1593
UKD-175	173	2013-04-08	75	1	160	80	31.2	1.87	0	0	1	1	0	1	0	1	0	1	0	46.5	3	1	kein Pacer	1	55	9.6	2897	2013-01-03	3	57	39.7661	85.5	51.5	102	54.5455	1				8	89	18	0	60	32.0856	25	13.369	22	11.7647
UKD-176	174	2016-06-03	80	0	168	82	29.1	1.92		1	1	0	0	1	0	0	0	1	0	36	3	0	ICD	1.4	47	12.8	3147	2016-05-10	3	42	42.2857	175	101	92	47.9167	0	30	58	10	0	44	14	1	83	43.2292	33	17.1875	29	15.1042
UKD-177	175	2016-05-06	84	0	172	81	27.7	1.94	0	0	0	0	0	1	0	0	0	1	0	6	3	0	SM	2.3	25	12.1	6084	2016-05-03	3	35	24.6154	130	98	97	50	0	28	29	8		52	22	0	76	39.1753	40	20.6186	28	14.433
UKD-178	176	2013-04-15	66	1	162	80	30.5	1.85	0	0	1	0	0	1	0	1	0	0	0	39.2	2	1	kein Pacer	0.7	85	8.9	1451	2013-01-14	3	39	28.5714	126	90	78	42.1622	1	22	44	8.6	8	54	17	0	38	20.5405	14	7.56757	18	9.72973
UKD-179	177	2014-06-24	83	0	174	71	23.5	1.85	0	0	1	0	0	1	1	1	0	1	1	19.3	3	1	ICD	2	30	9	7307	12.06.2014, 17:19	2	50	57.1918	146	62.5	71	38.3784	1		nb	6	5	36			84	45.4054	22	11.8919	29	15.6757
UKD-180	178	2014-08-25	74	1	160	95	37.1	2.05	0	0	1	0	0	1	0	1	0	1	1	39	3	1	SM	1.2	46	14.6	3410	2014-06-23	3	40	35.5882	170	109.5	114	55.6098	1	20	20	6	8	62			43	20.9756	34	16.5854	21	10.2439
UKD-181	179	2013-03-11	83	1	167	65	23.3	1.74	0	0	0	0	0	0	0	0	0	0	0	4.3	3	1	kein Pacer	1.1	50	13.4	2941	2013-01-03	2	30	29.7521	121	85	102	58.6207	1	16	19	5.5	7	60	15	1	53	30.4598	24	13.7931	21	12.069
UKD-182	180	2015-02-02	75	0	177	89	28.4	2.09	0	1	1	0	0	1	0	1	0	0	0	7.9	3	1	SM	1.2	57	13.4	2329	11.12.2014. 12:18	3	60	52.381	115.5	55	93	44.4976	1					20	18	0	73	34.9282	22	10.5263	27	12.9187
UKD-183	181	2014-03-04	80	1	180	63	19	1.8	0	0	1	1	0	0	0	0	0	0	0	10.2	3	1	kein Pacer	0.7	83	15.7	2652	21.02.2014, 15:43	2	55	56.9378	104.5	45	123.76	68.7556	1	10	16			43	17	0	32	17.7778	20	11.1111	17	9.44444
UKD-184	182	2015-07-06	78	1	168	68	24.1	1.78	0	1	1	0	0	1	0	1	0	0	0	7.5	3	0	0	1.8	27	12.1	6404	2015-04-14	2	36	36.9748	119	75	81	45.5056	1				6				38	21.3483	15	8.42697	18	10.1124
UKD-185	183	2014-05-12	79	1	164	80	29.7	1.87	0	0	1	0	0	1	0	1	2	0	1	37	3	1	kein Pacer	1.3	39	12.4	2816	2014-03-10	3	60	60			123.25	65.9091	1	23	38	8	9	44	14	1	55	29.4118	29	15.508	21	11.2299
UKD-186	184	2011-03-14	81	0	173	81	27.1	1.85	0	0	1	0	0	1	0	1	0	1	0	10	3	1	kein Pacer	1.1	67	12.7	1871	2011-03-11	3	65	65			142.97	77.2811	1			7.1	6.5	36	19	0
UKD-187	185	2016-08-15	59	0	187	90	25.7	2.16		0	0	0	0	0	0	0	2	0	0	12.3	4	1	ICD	1	79	15.7	1072	2016-07-04	3	33	42.2917	240	138.5	77	35.6481	1	24	43	6		30	17	0	34	15.7407	24	11.1111	17	7.87037
UKD-188	186	2013-09-30	81	1	159	54	21	1.54	1	0	1	0	0	1	0	0	0	0	0	9.9	3	1	kein Pacer	0.7	86	15.7		nur TEE		45	45			123	79.8701	1	16	31	7	5
UKD-189	187	2013-01-07	77	0	172	75	25.4	1.88	0	0	1	0	0	0	0	0	0	0	0	8.6	3	1	kein Pacer	1.4	51	12.3	2268	2013-01-03	3	63	60.9467	84.5	33	128	68.0851	1	23	32	8	6	40			48	25.5319	29	15.4255	21	11.1702
UKD-190	188	2015-05-04	80	0	174	85	28.1	2.03	0	0	1	0	0	0	0	0	0	0	0	6	3	1	kein Pacer	1.2	54	13.5	3870	nur TEE	3	51	50.495	151.5	75			1			7	4
UKD-191	189	2012-02-27	73	1	172	55	18.6	1.65	0	0	1	0	0	0	0	0	0	0	0	71	3	1	kein Pacer	0.6	91	13.1	1348	2011-10-13	3	62	70.9877	81	23.5	123	74.5455	0	34	68	10		34	18	0	26	15.7576	19	11.5152	14	8.48485
UKD-192	190	2015-06-16	78	0	166	73	26.5	1.83	1	1	1	1	1	1	1	1	2	1	1	44	4	1	Pacer	2.2	28	9.4	1441	27.05.2015, 09:29	3	53	42.3398	179.5	103.5	106	57.9235	0				9	66	16	0	111	60.6557	63	34.4262	33	18.0328
UKD-193	191	2015-03-09	82	1	160	89	34.8	1.99	0	0	1	1	0	1	1	1	0	1	0	30.6	3	0	kein Pacer	2.1	21	10	3762	08.01.2015, 17:06	2	40	43.2515	163	92.5	98	49.2462	1			6	5.9		17	0	58	29.1457	21	10.5528	24	12.0603
UKD-194	192	2013-06-24	78	0	162	67	25.5	1.72	0	0	1	0	0	1	0	1	0	1	0	42.1	3	1	kein Pacer	2	33	13.2	2298	2013-06-14	3	35	30	125	87.5	57	33.1395	0	80	111	8		35	15	1	85	49.4186	58	33.7209	30	17.4419
UKD-195	193	2015-03-09	80	1	170	79	27.3	1.93	0	0	1	1	1	1	1	1	0	1	0	22	3	1	kein Pacer	0.9	57	12.7	736	2015-01-27	3	60	51.3333	75	36.5	53	27.4611	1					50	17	0	17	8.80829	9	4.66321	11	5.69948
UKD-196	194	2016-11-04	86	1	160	63	24.6	1.7	0	1	1	1	0	1	1	1	0	1	1	17.8	3	1	kein Pacer	1.6	28	12.1	1765	2016-08-18	2	57	51.9608	102	49	94	55.2941	1	18	29	5	6	84	15	1	42	24.7059	26	15.2941	19	11.1765
UKD-197	195	2014-01-27	76	1	168	58	21	1.66	0	1	1	0	0	1	0	1	0	0	0	37.8	3	0	SM	1.1	43	10.4		nur TEE	3	51	51					1	35	45		7.5	44
UKD-198	196	2014-09-22	82	0	168	84	29.8	1.98	0	0	1	1	1	1	0	1	0	1	0	32.4	3	0	kein Pacer	1.8	33	11.4	520	2014-07-24	3	60	62.5	104	39	96	48.4848	0	25	51	8.22	5	73	23	0	78	39.3939	39	19.697	26	13.1313
UKD-199	197	2015-02-20	73	0	173	100	33.4	2.19	0	1	1	0	0	0	0	0	2	0	0	31.1	3	1	ICD	4	14	9.7	21731	12.02.2015, 09:09	3	27	37.0455	220	138.5	192	87.6712	1	40	50		>8	67	25	0	101	46.1187	52	23.7443	33	15.0685
UKD-200	198	2014-11-03	72	1	152	70	30.3	1.72	0	1	1	0	0	1	0	1	0	1	0	21	3	1	kein Pacer	1.4	39	10	1388	16.10.2014, 12:40	3	60	44.7964	110.5	61	87	50.5814	1	15	27	6	7.2	45	18	0	30	17.4419	6	3.48837	16	9.30233
UKD-201	199	2017-03-28	77	0	164	65	24.2	1.68	0	0	1	1	0	0	1	1	0	0	0	13	3	1	kein Pacer	0.8	86	12.3	3791	nur TEE	3	normal	normal			123.76	73.6667	0	60	85	11	7	33
UKD-202	200	2012-06-04	51	1	172	60	20.3	1.69	1	0	0	0	0	0	0	0	0	0	1	13.1	1	1	kein Pacer	0.9	67	13.6	697	2012-02-28	3	58	55.5985	129.5	57.5	168	99.4083	1			10	7		16	0	39	23.0769	19	11.2426	17	10.0592
UKD-203	201	2014-11-03	70	1	167	63	22.6	1.71	0	0	1	0	0	0	0	0	0	0	0	49.78	2	0	kein Pacer	1.1	51	12.2	7590	12.08.2014, 08:21	2	21	35.0114	218.5	142	91	53.2164	1	14	22	5.2	5.5	51	19	0	53	30.9942	48	28.0702	25	14.6199
UKD-204	202	2017-07-25	63	0	184	97	28.7	2.18	1	1	1	1	0	1	1	1	2	0	0	6.54	3	0	CRT	1.3	58	11.9	2405	20.06.2017, 09:29	1	24	35.533	197	127	75	34.4037	1	19	18	5	nb	61	19	0	116	53.211	84	38.5321	37	16.9725
UKD-205	203	2016-04-18	85	1	162	60	22.9	1.64	0	0	1	0	0	0	0	0	0	0	0	15	2	1	kein Pacer	0.8	72	14.8	980	nur TEE	2	55	55			168.421	102.696	0	58	120	13.5	7		25	0
UKD-206	204	2016-11-08	81	1	158	78	31.2	1.82	0	0	1	0	0	0	0	0	2	0	0	25.2	2	1	kein Pacer	1.1	49	12.3	976	2016-09-05	3	56	57.7181	74.5	31.5	72	39.5604	1	30	42	8		95	22	0	30	16.4835	12	6.59341	15	8.24176
UKD-207	205	2013-06-27	74	0	179	85	26.5	2.04	0	1	1	0	0	1	0	1	0	1	0	19	3	0	CRT	3	20	13.5	16220	2013-05-15	3	43	41.5512	180.5	105.5	110	53.9216	1	35	46	6	5.5	55	15	1	107	52.451	47	23.0392	34	16.6667
UKD-208	206	2012-05-07	83	0	176	73	23.6	1.86	0	0	1	0	0	1	0	1	0	1	0	21.6	3	1	kein Pacer	2.4	25	10.7	8541	nur TEE	3	41	41					1				9	20
UKD-209	207	2014-04-07	86	0	174	74	24.4	1.9	0	1	1	0	0	1	0	1	0	0	0	8.5	3	0	kein Pacer	2.8	19	10.8	9872	2014-03-21	3	29	13.245	151	131	126	66.3158	1	35	55	9	7	37	15	1	68	35.7895	35	18.4211	24	12.6316
UKD-210	208	2014-04-07	70	0	171	75	25.6	1.84	1	1	1	1	0	1	1	1	0	0	1	7	3	0	kein Pacer	1.6	42	12.5	784	19.03.2014, 13:02 Keine Bilder	2	43	43			109.969	59.7656	1						23	0
UKD-211	209	2017-12-12	71	1	167	78	28	1.88		0	1	0	0	1	0	0	0	0	0	20	3	1	nein	1.2	47	13.6	855	11.10.2017, 12:03	3	66	51.8519	108	52	85	45.2128	1	31	58	5.9	6	55	22	0	51	27.1277	22	11.7021	20	10.6383
UKD-212	210	2011-02-14	76	1	168	76	26.9	1.88	0	0	0	0	0	0	0	0	0	0	0	15	3	1	kein Pacer	0.5	120	13.5	2047	Keine Bilder im System	3	30	30			127.5	67.8191	1				7.9	32
UKD-213	211	2012-07-16	70	0	176	80	25.8	2.04	0	1	1	1	0	1	0	1	0	1	0	24.6	3	1	kein Pacer	1.5	48	12.5	1120	2012-04-12	3	45	47.3896	124.5	65.5	69	33.8235	1			5.5	32	26	31	0	26	12.7451	11	5.39216	14	6.86275
UKD-214	212	2013-07-12	63	0	180	130	40.1	2.25	0	1	1	0	1	1	1	1	0	1	0	38.8	4	0	kein Pacer	1.3	57	9.5		2013-07-11	3	48	46.4589	176.5	94.5	121	53.7778	1			4.5			22	0	44	19.5556	27	12	22	9.77778
UKD-215	213	2017-06-06	76	1	170	75	26	1.88	0	0	1	1	0	1	0	0	0	1	0	28.4	3	1	kein Pacer	0.8	63	13.1	613	2017-05-11	2.5	53	55.2	62.5	28	74	39.3617	1	18	28	7	nb	55	19	0	28	14.8936	13	6.91489	14	7.44681
UKD-216	214	2014-06-30	76	0	172	76	25.8	1.91	0	1	1	0	0	1	0	1	0	1	0	6.7	3	0	kein Pacer	2.1	29	9.2	5960	2014-05-30	3	57	53.125	112	52.5	103	53.9267	1		nb	11	5	74	17	0	87	45.5497	71	37.1728	30	15.7068
UKD-217	215	2016-03-11	70	1	169	89.5	31.5	2.06	0	1	1	0	0	0	0	0	0	0	0	25	4	1	kein Pacer	0.8	76	12.1	1735	2016-02-19	2	31	44.3099	206.5	115	68	33.0097	1			5.5	4.4	63	24	0	105	50.9709	57	27.6699	32	15.534
UKD-219	216	2017-08-15	84	1	149	50	22.5	1.43	0	0	0	1	0	0	0	0	0	1	1	19.7	2	0	kein Pacer	0.6	86	12.3	539	2017-08-08	3	58	59.919	123.5	49.5	99.96	69.9021	0	37	65	-	12	56	24	0	34	23.7762	22	15.3846	26	18.1818
UKD-220	217	2015-09-11	71	0	170	82	28.4	1.94	1	1	1	0	0	1	1	1	0	1	0	75.3	3	0	ICD	1.4	51	12	2764	04.08.2015, 14:00	3	32	26.5659	231.5	170	106.25	54.768	1	50	65	7	6.5	24	19	0	43	22.1649	33	17.0103	18	9.27835
UKD-221	218	2016-12-06	86	0	168	83	29.4	1.97	0	1	1	0	0	1	1	1	0	1	1	20.4	3	0	SM	3.5	15	12.2	1609	2016-05-19	3	38	29.0909	137.5	97.5	75	38.0711	1	28	63	8	8.6	56	16	0	48	24.3655	12	6.09137	20	10.1523
UKD-222	219	2014-02-17	75	1	163	65	24	1.73	0	0	1	0	0	0	0	0	0	0	0	46.2	3	1	kein Pacer	0.9	65	15.6	1229	nur TEE	3	40	40					0
UKD-223	220	2015-09-15	82	1	180	72		1.91		0	1	0	0	1	1	1	2	0	0	35	4	1		0.9	80	9.5	2982	nur TEE	3	hochgradig	hochgradig					1
UKD-224	221	2017-12-05	74	0	166	60	21.8	1.66	1	1	1	0	0	1	0	1	0	1	0	13.88	3	1	nein		52	9.2	2244	nur TEE	3	mittelgradig	mittelgradig					1	30	50			46
UKD-225	222	2016-06-06	51	0	193	120	32.2	2.49	0	0	0	0	0	0	0	0	0	0	0	9.2	3	1	ICD	0.9	93	12.9	1389	2016-05-11	3	27	18.9781	274	222	120	48.1928	1	56	61	9.9	10	76	17	0	93	37.3494	73	29.3173	32	12.8514
UKD-226	223	2014-12-18	71	0	174	81	26.8	1.98	0	0	1	0	0	0	0	0	0	0	0	32	3	1	ICD	1.9	35	14.4	26631	2014-10-08	2	29	26.1538	162.5	120	93	46.9697	1	20	19	6	5	59	11	1	49	24.7475	33	16.6667	20	10.101
UKD-227	224	2015-08-03	79	0	178	80	25.2	1.99	1	0	1	0	0	1	0	0	0	1	0	6	4	1	ICD	3.3	17	11	9677	2015-07-23	3	36	36.1809	199	127	120	60.3015	1	26	39	7	7	32			125	62.8141	75	37.6884	26	13.0653
UKD-228	225	2012-11-19	61	0	180	61	18.8	2.07	0	1	1	0	0	0	0	1	0	0	0	19	4	0	CRT	0.9	82	13	3891	2012-10-18	2	20	23.6726	226	172.5	138	66.6667	1				4.5	51	17	0	81	39.1304	44	21.256	25	12.0773
UKD-229	226	2012-12-03	72	0	187	95	27.2	2.21	0	1	1	0	0	0	0	0	0	0	0	8.75	4	1	kein Pacer	2.3	28	10.9	1786	2012-08-28	3	56	59.2357	157	64	143	64.7059	1	15	23	7	4	47	15	1	93	42.0814	29	13.1222	30	13.5747
UKD-230	227	2016-04-01	60	0	180	70	21.6	1.89	0	0	1	0	0	1	0	1	0	1	0	23.9	4	0	kein Pacer	1	87	10.1	2222	2016-03-22	3	25	57.6923	130	55	87	46.0317	0					45	16	0	81	42.8571	66	34.9206	27	14.2857
UKD-231	228	2015-03-02	83	0	186	83	24	2.07	0	0	1	0	0	1	0	1	0	1	1	7	3	0	kein Pacer	1.3	52	10.4	3321	2015-01-12	2	50	54.3147	98.5	45	75	36.2319	1				5	60			40	19.3237	19	9.17874	17	8.21256
UKD-232	229	2013-01-14	60	0	173	103	34.4	2.21	0	0	1	0	0	1	0	1	0	1	0	42	4	0	SM	1.1	65	11.1		2012-08-01	3	22	23.0072	276	212.5	78	35.2941	1			5	4		17	0	91	41.1765	48	21.7195	31	14.0271
UKD-233	230	2016-06-20	74	1	156	49	20.1	1.46	0	0	1	1	0	1	0	0	0	1	0	18	4	0	ICD	1.6	32	10.1	3315	2016-03-03	3	29	28.9593	110.5	78.5	57	39.0411	1	10	23	0.6	0.4	50	20	0	27	18.4932	10	6.84932	13	8.90411
UKD-234	231	2014-09-01	71	0	183	89	26.6	2.13	0	0	1	0	0	1	0	1	0	0	0	30.05	2	1	ICD	1.3	54	13.8	2579	2014-05-08	2	19	21.49	174.5	137	102	47.8873	1		nb	7	6	51			108	50.7042	50	23.4742	34	15.9624
UKD-235	232	2017-10-10	71	0	184	88	26	2.11	1	0	1	0	0	1	0	1	0	1	0	29	1	1	ICD	1.1	69	12.5		2017-07-10	3	35	34.0206	194	128	98	46.4455	1	15	28	6	-	34	13	1	72	34.1232	45	21.327	26	12.3223
UKD-236	233	2013-04-29	61	0	168	80	28.3	1.9	0	1	1	1	0	1	1	1	0	0	0	19.3	4	1	SM	1	73	13.3	3049	17.09.2012/23.04.2012	3	25	32.6203	187	126	185	97.3684	1	19	27	7		40	10	1	77	40.5263	44	23.1579	28	14.7368
UKD-237	234	2016-02-09	89	1	173	80	27	1.96	0	0	1	0	0	1	0	0	0	1	1	46	4	1	kein Pacer	1	50	11.8	4801	2015-11-25	3	48	59.5833	120	48.5	84	42.8571	0	20	64	8	8	70	22	0	36	18.3673	21	10.7143	19	9.69388
UKD-238	235	2011-12-05	79	0	180	82	25.3	2.02	0	0	1	0	0	1	0	1	0	1	0	14.2	3	1	SM	1.4	54	12.5	2422	2011-10-21	3	38	41.6667	156	91	126	62.3762	1			6.7	4.7	49			66	32.6733	26	12.8713	23	11.3861
UKD-239	236	2015-01-05	81	0	170	83	28.7	1.98	0	1	1	1	0	1	0	1	0	0	1	4.6	3	1	kein Pacer	1	74	13.2	2294	02.01.15/16.10.14	3	60	68.2692	156	49.5	96	48.4848	1	16	31	10	7	60	26	0	43	21.7172	24	12.1212	20	10.101
UKD-240	237	2017-08-29	86	0	173	78	26.1	1.92	0	0	0	0	0	1	0	1	0	0	0	43.7	1	1	CRT	1.5	42	13.4	2910	keine Bilder im System		40	40					1					58
UKD-241	238	2014-09-08	84	0	182	100	30.2	2.25	0	0	1	1	0	1	0	1	0	1	1	30	3	1	SM	1.6	36	10.5	4472	2014-08-07	2	60	45.4545	192.5	105	132	58.6667	1	17	24	5.7	6	58	24	0	53	23.5556	26	11.5556	21	9.33333
UKD-242	239	2017-09-26	81	1	160	55	21.5	1.56	0	0	1	0	0	0	0	0	0	0	0	41.9	3	1	nein	1.2	44	9.3	5195	2017-08-25	3	normal	normal					0		38	-	4.2	45	22	0
UKD-243	240	2017-04-04	78	0	182	82	24.8	2.03		0	0	1	0	0	0	0	0	0	0	23	3	1	CRT	1.1	65	13.7	9655	keine Bilder im System								1
UKD-244	241	2015-02-10	72	0	173	79	26.4	1.95	0	1	1	0	0	1	0	1	0	1	0	49	3	1	kein Pacer	0.9	82	11.6	1367	2015-02-05	3	34	45.3125	160	87.5	73	37.4359	0	61	79	12	12	71	15	1	53	27.1795	22	11.2821	22	11.2821
UKD-245	242	2014-07-07	81	0	185	84	24.56	2.08	0	0	1	1	0	1	0	1	2	1	0	67	4	1	kein Pacer	1.8	34	11.4	5565	04.07.2014, 14:06	3	60	59.4828	116	47	77	37.0192	1	35	nb	9.6	5	66	16	0	67	32.2115	34	16.3462	24	11.5385
UKD-246	243	2010-08-18	82	0	178	81	25.6	2	0	1	1	0	0	1	0	0	2	1	1	35	4	1	kein Pacer	2	31	11.6	4897	keine Bilder im System	3	40	40					0				4.6	58
UKD-247	244	2012-07-30	79	0	168	77	27.3	1.83	0	1	1	0	0	1	0	0	0	1	0	34	3	1	kein Pacer	3.3	18	11.3	4922	2012-03-08	3	35	47.3469	122.5	64.5	53	28.9617	1	27	47	9	8	48	15	1	57	31.1475	39	21.3115	21	11.4754
UKD-248	245	2016-04-25	81	1	160	54	21.1	1.55	0	1	0	1	0		0	0	0	1	1	27	3	0	ICD	1.1	62	13.9	2521		3	32	32					1					39	21	0
UKD-249	246	2016-09-13	67	1	160	55	21.5	1.56		0	1	1	1	1	0	1	0	0	0	20.5	3	0	ICD	2.4	21	12.1	35000	2016-06-16	3	28	29.6992	133	93.5	68	43.5897	0	21		7.4		77	20	0	98	62.8205	56	35.8974	33	21.1538
UKD-250	247	2015-02-09	79	1	178	70	22.1	1.86	0	1	1	0	0	0	0	0	0	0	0	12.3	3	1	kein Pacer	1.7	29	11.8	1987	2014-12-04	2	30	15.8672	135.5	114	97	52.1505	1	24		7.8	7	53	17	0	41	22.043	18	9.67742	18	9.67742
UKD-251	248	2013-08-01	71	0	167	74	26.5	1.83	0	0	1	0	1	0	0	1	0	0	1	14	4	1	SM	0.8	98	7.2	4398	26.07.2013, 07:41	3	60	64.9789	118.5	41.5	75	40.9836	0			8	6	70	19	0	70	38.2514	38	20.765	24	13.1148
UKD-252	249	2015-12-14	78	1	153	71	30.3	1.69	0	0	1	0	0	0	0	0	0	0	0	57	4	1	nein	0.9	64	15.2	2012	Nur TEE	2	normal	normal					0		30			100	17	0
UKD-253	250	2015-05-18	84	0	172	73	24.7	1.86	0	0	1	0	0	1	0	1	0	1	0	29.3	3	1	Pacer	1.1	64	10.8	22717	2015-03-12	3	50	54.023	130.5	60	143	76.8817	0	30	46	8.5	7.8	62	15	1	101	54.3011	62	33.3333	33	17.7419
UKD-255	251	2016-02-22	84	1	165	60		1.66	0	1	1	0	1	1	1	1	2	0	0	29.3	4	1	0	0.8	64	10.2	14136	12.02.2016, 20:21	3	60	51.3393	112	54.5	76	45.7831	0		3.6				15	1	51	30.7229	23	13.8554	21	12.6506
UKD-256	252	2018-03-06	77	1	160	69	27	1.72	0	1	1	0	0	1	0	0	0	0	0	12	3	1	nein	1.5	34	10.1		2018-02-19	3	57	51.7857	84	40.5	58	33.7209	1	32	50	0.32	-	68	17	0	44	25.5814	22	12.7907	18	10.4651
UKD-257	253	2017-05-09	74	0	181	94	28.7	2.15		0	0	0	0	1	0	0	0	0	1	7	3	1	CRT	1.6	41	15.1	1637	2016-11-15	2.5	30	34.1667	180	118.5	92	42.7907	1	12	35	6.2	8	45	23	0	38	17.6744	22	10.2326	19	8.83721
UKD-258	254	2012-10-08	62	0	187	122	34.9	2.44	0	1	1	0	0	1	0	1	0	0	0	13	3	1	SM	1.2	64	14.4	3597	2012-06-04	3	30	53.7071	276.5	128	124	50.8197	1					38	16	0	79	32.377	52	21.3115	29	11.8852
UKD-259	255	2017-09-26	77	0	168	76	26.9	1.86	0	0	1	0	0	1	0	0	0	0	0	49.35	3	1	CRT	1.6	40	10.4	7222	2017-09-20	3	19	25.3133	199.5	149	94	50.5376	1	44	58	0.9	0.7	60	14	1	85	45.6989	61	32.7957	28	15.0538
UKD-260	256	2016-05-27	70	0	172	74	25	1.87	0	1	1	0	1	1	1	1	0	1	0	13.9	2		ICD	3	20	11.2		nur TEE								1					85
UKD-261	257	2014-03-24	77	0	186	75	22	1.97	0	1	1	0	0	0	0	0	0	0	0	21	3	1	kein Pacer	1.1	64	12.6	1592	2014-02-20	2	29	28.6364	220	157	106	53.8071	1	20	35	7	6	40	16	0	53	26.9036	23	11.6751	22	11.1675
UKD-262	258	2017-10-17	84	0	165	74	27.2	1.81	0	1	1	0	0	1	0	0	0	0	0	35	3	1	SM	0.9	79	11.1	6371	2017-08-21	3	44	39.934	151.5	91	101	55.8011	1	26	50	8.5		63	21	0	43	23.7569	21	11.6022	19	10.4972
UKD-263	259	2016-06-20	69	0	180	77	23.8	1.96		1	1	0	1	1	0	1	0	1	0	20	3	1	kein Pacer	1.2	64	13.8	2607	2016-06-01	3	42	42.7609	148.5	85	89	45.4082	0	33	64	9.5		50	19	0	67	34.1837	38	19.3878	25	12.7551
UKD-264	260	2017-01-17	70	1	168	51	18.1	1.6	1	0	1	1	0	0	0	0	0	0	0	19.2	3	0	nein	0.7	83	13.6	1629	2016-11-29	3	42	36.2637	136.5	87	79	49.375	0			9		75	19	0	29	18.125	16	10	16	10
UKD-265	261	2015-04-20	47	0	180	80	24.7	2	0	0	0	0	0	0	0	0	0	0	0	36	4	1	CRT	2.1	37	12	2695	2015-01-30	3	34	34.9057	212	138	125	62.5	1	26	30	7.2	7.7	65			60	30	34	17	23	11.5
UKD-266	262	2012-03-26	68	0	172	62	21	1.72	1	0	1	1	1	1	1	1	0	0	0	16.2	3	0	CRT	0.7	114	13.4	14405	2011-11-25	3	25	24.5333	187.5	141.5	37	21.5116	1	25	35	9.9	8	43	16	0	23	13.3721	14	8.13953	13	7.55814
UKD-267	263	2017-09-05	82	0	158	62	24.8	1.63	1	0	1	0	0	1	0	0	0	1	0	16	2	0	nein	1.9	33	13.2	1488	2017-07-28	2	leichtgradig	68.1633	122.5	39	68	41.7178	1	37	92	1.06	7.5	50	16	0	41	25.1534	14	8.58896	18	11.0429
UKD-268	264	2013-07-02	84	0	173	78	26.1	1.92	0	0	0	1	1	1	0	1	0	0	0	10.7	4	0	ICD	1.8	37	15	5122	2013-05-29	2	35	41.0256	156	92	65	33.8542	1			7	4.5	90	21	0	45	23.4375	22	11.4583	19	9.89583
UKD-269	265	2015-03-23	70	1	183	127	37.9	2.46	1	0	1	0	1	1	1	1	0	1	0	13	3	1	Pacer	1.2	64	14.8	1661	2015-01-08	2	48	44.6602	154.5	85.5	172	69.9187	1	5		3	6	38	28	0	46	18.6992	12	4.87805	20	8.13008
UKD-270	266	2010-08-19	82	0	180	78	24.1	1.98	0	0	1	1	0		0	1	0	1	1	52	4	1	kein Pacer	1.1	67	10.5	10699	Keine Bilder im System	3	normal	normal					1					75	16	0
UKD-271	267	2016-02-05	87	1	146	58	27.2	1.5	0	0	1	0	0	0	0	1	0	0	1	5	3	1	kein Pacer	1.3		10.5	3060	Keine Bilder im System	3	59	59					0	30	44	8	6	52	14	1
UKD-272	268	2012-03-12	53	0	182	72	21.7	1.92	1	0	1	0	0	0	0	0	0	0	0	29	4	0	kein Pacer	0.6	153	13.1	2507	2011-12-01	3	30	33.758	235.5	156	123	64.0625	0			9.3	5.7	35	19	0	89	46.3542	36	18.75	30	15.625
UKD-273	269	2017-05-02	85	1	160	78	30.5	1.81	0	0	1	1	0	0	0	0	0	0	0	13	4	1	ICD	1.3	39	10.5	2324	2017-02-16		normal	46.3158	95	51	44	24.3094	1	22	37	8		82	32	0	24	13.2597	8	4.41989	14	7.73481
UKD-274	270	2012-02-13	75	0	171	70	23.9	1.82	0	1	1	0	1	1	1	1	2	1	0	3.2	3	0	ICD	1.3	53	14.6	660	22.12.2011, läd nicht	3	25	25					1			6.3	4.6	68
UKD-275	271	2015-08-24	61	0	170	59	20.4	1.67	0	1	1	0	0	0	0	0	0	0	0	24.1	2	1	kein Pacer	12.2	<10	10.9	35000	2015-06-26		normal	65.0273	91.5	32	88	52.6946	0					41	10	1	35	20.9581	20	11.976	16	9.58084
UKD-276	272	2017-07-11	78	0	185	98	28.6	2.2	0	0	1	0	0	0	0	0	0	0	1	20.2	4	1	ICD	1.3	55	9.1	3566	2017-06-25	3	normal	57.8704	108	45.5	75	34.0909	1	29	43	7.7	2.2	46	14	1	71	32.2727	46	20.9091	25	11.3636
UKD-277	273	2013-08-12	70	1	170	95	32.9	2.06	0	1	1	0	0	1	1	1	2	1	0	41	4	1	SM	1	52	13.1	2205	12.06.2013, 14:10	2	38	39.8058	103	62	66	32.0388	0	20	30		6	42			62	30.0971	28	13.5922	22	10.6796
UKD-278	274	2016-06-06	77	1	177	65	20.7	1.81		1	1	1	0	0	1	1	0	0	0	28.5	3	1	ICD	2.1	22	11.9	13883	2016-04-11	3	20	27.2727	143	104	102	56.3536	0	18	31	6.9	4.8	55	13	1	51	28.1768	27	14.9171	19	10.4972
UKD-279	275	2015-03-30	73	1	168	118	41.8	2.22	1	1	1	0	0	1	0	1	0	0	0	16.5	3	1	kein Pacer	1.6		10.9	1471	Nur TEE	3	60	60					0
UKD-280	276	2016-01-29	84	1	160	80	31.3	1.83	0	0	1	1	0	1	0	0	0	0	0	18.4	4	0	kein Pacer	1.2		12	1573	2016-01-21	2	60	56.9231	97.5	42	86	46.9945	1	21	44	0.7	6	89	19	0	21	11.4754	6	3.27869	12	6.55738
UKD-281	277	2014-03-10	64	0	168	61	22	1.7	1	1	1	1	0	1	0	1	2	0	0	4	2	0	kein Pacer	3.2	20	8.5	35000	2014-01-23	3	26	25.1908	196.5	147	95	55.8824	1	31	48	8	9	65	16	0	38	22.3529	29	17.0588	18	10.5882
UKD-282	278	2017-12-15	84	0	170	74	25.6	1.85		1	0	0	0	1	0	0	2	0	1	15.66	3	1	SM	1.5	42	10.7	4767	2017-12-05	3	46	50.6667	112.5	55.5	86	46.4865	0	24	69		-	66	15	1	40	21.6216	22	11.8919	20	10.8108
UKD-283	279	2013-05-18	80	1	160	38	14.8	1.34	0	0	1	0	0	0	0	0	0	0	0	5	3	0	kein Pacer	0.5	119	13.5	1025	Nur TEE	3	70	70					0
UKD-284	280	2012-04-23	42	0	189	120	33.6	2.37	1	0	1	0	0	0	0	0	0	0	0	5.99	3	0	ICD	1.1	76	16.1	5178	2011-12-21	3	31	32.7402	421.5	283.5	210	88.6076	1				10	90	22	0	98	41.3502	76	32.0675	34	14.346
UKD-285	281	2015-08-17	64	0	183	80	23.9	2.02	0	0	0	0	0	0	0	0	0	0	0	22	3	0	kein Pacer	1.4	54	11.9	351	2015-05-26	3	60	58.5635	90.5	37.5	23	11.3861	0						26	0	23	11.3861	10	4.9505	13	6.43564
UKD-286	282	2017-09-05	80	1	158	82	32.8	1.84	0	0	1	0	0	0	0	0	0	0	0	28.1	3	1	nein	0.9	59	13.9	1256	2017-08-01	2	49	51.0345	72.5	35.5	56	30.4348	1	17	37	0.65	-	78	14	1	37	20.1087	21	11.413	17	9.23913
UKD-287	283	2015-06-22	83	1	168	64	22.7	1.73	0	0	1	0	1	1	0	1	2	0	0	43	2	1	kein Pacer	0.9		11.8	4226	2015-02-06	2	60	58.5526	76	31.5	105	60.6936	1	22	40	0	0	58	19	0	33	19.0751	19	10.9827	16	9.24855
UKD-288	284	2013-05-06	73	1	166	107	38.8	2.24	0	1	1	0	0	1	0	1	0	0	0	46	3	0	kein Pacer	2.2	22	10.5		2013-01-11	3	59	60	155	62	68	30.3571	1					28	15	1	45	20.0893	28	12.5	21	9.375
UKD-289	285	2016-03-07	83	1	176	74	23.9	1.9	0	0	1	0	0	0	0	0	0	0	1	16.6	3	1	kein Pacer	1.2	44	9.5	3019	2016-01-25	3	52	47.651	74.5	39	195	102.632	1	41	64		8.5	47	16	0	51	26.8421	25	13.1579	18	9.47368
UKD-290	286	2014-02-02	81	1	158	68	21	1.7	0	0	1	0	0	0	0	0	0	0	0	17.4	3	1	kein Pacer	0.9	62	13.2	1072	2013-12-13	3	54	63.6364	99	36	114	67.0588	0			12	6	59	23	0	60	35.2941	17	10	22	12.9412
UKD-291	287	2014-12-04	86	1	168	75	26.6	1.87	0	0	1	1	1	0	0	0	2	0	0	14.7	3	0	kein Pacer	0.8	68	14.1	1025	nur TEE	3	55	55					0
UKD-292	288	2017-07-04	79	0	184	77	22.7	2	0	0	1	0	0	0	0	0	0	0	0	36	3	1	ICD	1.7	37	11.2	25743	2017-06-01	3	28	52.5581	215	102	120	60	1	50	35	10		53	13	1	38	19	25	12.5	17	8.5
UKD-293	289	2011-02-28	69	0	170	84	29.1	1.99	0	1	1	1	0	1	0	1	0	0	0	52	3	0	kein Pacer	2.8	23	15.8	3057	21.10.2010, Keine Bilder im System	3	27	27			106.25	53.392	1			7.5	8	75
UKD-294	290	2016-08-16	75	1	160	65	25.4	1.68		1	1	0	1	1	0	1	0	1	1	54.82	4	0	nein	0.9	62	9.9	35000	04.08.2016, 09:48	2	hochgradig reduziert	28.9593	221	157	76	45.2381	0	16	32	6	7	57	16	0	51	30.3571	25	14.881	22	13.0952
UKD-295	291	2017-05-23	82	0	164	74	27.5	1.84		1	1	0	0	1	0	0	0	1	1	24	3	1	kein Pacer	2.6	22	13	5271	2017-01-19	3	42	47.482	139	73	113	61.413	1	14	34	6		103	15	1	44	23.913	16	8.69565	20	10.8696
UKD-296	292	2013-01-28	82	1	161	54	20.8	1.56	0	0	1	1	0	0	0	0	0	0	0	4	3	0	kein Pacer	1.5	35	10.4	322	25.01.2013, 18:41	2	63	62.8378	74	27.5	49	31.4103	1	26	41	8		34	15	1	26	16.6667	9	5.76923	13	8.33333
UKD-297	293	2012-11-05	76	0	179	90	28.1	2.09	0	1	1	0	0	1	0	1	2	0	0	34.32	4	1	kein Pacer	1	70	15.1	2655	nur TEE	3	43	43					1			9	7
UKD-298	294	2016-06-03	86	0	179	78	24.3	1.96		0	1	0	0	1	0	0	0	1	0	33	4	1	ICD	1.3	47	12.5	1319	11.05.2016, 17:00	3	leichtgradig	36.803	134.5	85	181	92.3469	0	49	71	10		75	15	1	49	25	34	17.3469	20	10.2041
UKD-299	295	2016-05-30	85	0	172	84	28.4	1.97	0	0	1	0	1	0	0	1	0	0	0	6	3	1	SM	1.9	31	9.4	4831	2016-04-15	3	40	31.6176	136	93	86	43.6548	0	35	47.36	8.4	6	61	12	1	79	40.1015	27	13.7056	28	14.2132
UKD-300	296	2012-12-17	77	1	165	81	29.8	1.88	0	0	1	0	0	0	0	0	0	0	0	13	3	1	kein Pacer	0.8	73	16.5	3526	15.08.2012, Nur TEE im System	2	55	55					0				12
UKD-301	297	2011-12-19	68	0	175	70	22.9	1.85	0	1	1	0	0	1	0	1	0	1	1	31.3	2	1	SM	1.2	63	11	1201	2011-11-04	2	10	45.283	79.5	43.5	59	31.8919	1			6	6	49	9	1	52	28.1081	32	17.2973	20	10.8108
UKD-302	298	2016-02-15	82	0	181	84	26	2.06	0	1	1	0	0	0	0	0	0	0	0	10.56	3	1	CRT	1.7	37	11.9	869	Nur TEE	3	leichtgradig	leichtgradig reduziert					1				10	70
UKD-303	299	2016-02-29	81	0	170	70	24.2	1.82	0	0	1	0	0	1	0	1	0	0	0	19.5	4	1	kein Pacer	1.1	65	10.5	2208	2016-01-08	2	40	54.4118	68	31	122	67.033	1					55	18	0	36	19.7802	18	9.89011	16	8.79121
UKD-304	300	2015-02-10	84	1	155	60	25	1.61	0	1	1	0	0	1	0	1	0	0	0	31	2	1	kein Pacer	1.1	45	9.8	1244	2014-12-19	3	60	56.2814	99.5	43.5	85	52.795	1				7.3	40	14	1	41	25.4658	10	6.21118	19	11.8012
UKD-305	301	2017-06-27	78	0	178	73	23	1.96	1	1	1	1	0	1	0	0	0	1	0	10.1	3	0	ICD	1.1	64	12.8	870	04.05.2017, 07.12.2016	3	27	32.9268	328	220	83	42.3469	1	22	37	7.7	nb	48	11	1	51	26.0204	12	6.12245	23	11.7347
UKD-306	302	2014-12-08	84	1	164	104	38.7	2.18	0	1	1	0	0	0	0	0	0	0	0	43.7	4	1	SM	1.4	36	11.5	2172	22.10.2014, 15:20	3	54	46.5574	152.5	81.5	113	51.8349	1	23	37	7.1	8.1	39	19	0	54	24.7706	28	12.844	22	10.0917
UKD-307	303	2017-08-04	70	1	165	60	22	1.75	1	0	1	0	0	0	0	0	0	0	0	44.45	1	0	kein Pacer	1	51	15	1589	2017-05-22		26	26.4286	140	103	66	37.7143	1					68	20	0	69	39.4286	38	21.7143	29	16.5714
UKD-308	304	2017-08-01	84	1	155	63	27.5	1.7	0	0	1	0	1	1	0	1	0	0	0	41.5	3	1	kein Pacer	0.9	57	11.3	7178	2017-06-19	3	45	45.1613	93	51	118	69.4118	1	28	45	7	9	73	16	0	42	24.7059	17	10	18	10.5882
UKD-309	305	2013-06-03	90	0	165	71	26.1	1.78	0	0	1	0	0	1	0	1	0	1	0	21.09	3	1	ICD	1.1	62	12.8	1891	2013-04-25	2	44	51.5982	109.5	53	75	42.1348	1				7				30	16.8539	20	11.236	15	8.42697
UKD-310	306	2013-11-04	74	0	172	72	24.3	1.85	0	1	0	0	0	0	0	0	0	0	0	45	3	0	kein Pacer	2.2	30	14.3	4770	2013-09-27	3	25	37.7729	229	142.5	114	61.6216	0			8	6	68	25	0	36	19.4595	27	14.5946	18	9.72973
UKD-311	307	2017-05-05	86	0	178	83	26.6	2.01	0	1	0	0	0	1	1	1	0	1	1	19.3	3	1	Pacer	1.7	35	11.7	13184	2017-04-03	2	26	27.4194	124	90	86	42.7861	1		41	6		50	14	1	85	42.2886	50	24.8756	27	13.4328
UKD-312	308	2014-05-22	74	0	160	55	21.5	1.52	0	0	1	0	0	1	0	0	2	0	0	16.81	3	0	kein Pacer	3.5	12	8.8	35000	2014-03-31	3	norm.	51.4925	67	32.5	134	88.1579	1	22	41	9	7	69	20	0	53	34.8684	22	14.4737	18	11.8421
UKD-313	309	2017-01-03	82	1	158	56	22.4	1.56	0	1	1	0	0	0	0	0	0	0	0	40.47	3	1	SM	1	54	11.3	772	18.10.2016, 13:11	3	normal	55.5556	67.5	30	70	44.8718	1	15	34	8		43	20	0	20	12.8205	11	7.05128	10	6.41026
UKD-314	310	2016-08-26	68	1	165	65	23.9	1.72	1	0	1	0	0	0	0	0	0	1	1	12.4	3		CRT	1	56	12	3773	2016-08-03		23	17.4026	192.5	159	71	41.2791	0	25	35	8	8	46	13	1	31	18.0233	15	8.72093	17	9.88372
UKD-315	311	2014-11-24	70	0	171	82	28	1.97	0	0	1	1	0	1	0	1	0	1	0	9.2	3	1	kein Pacer	1.2	59	15.1	4520	25.03.2014, 14:13	3	25	22.6415	212	164	135	68.5279	0			8	5	56	14	1	52	26.3959	30	15.2284	21	10.6599
UKD-316	312	2014-07-07	76	0	185	75	21.9	2.19	0	0	1	0	0	0	0	0	0	0	0	9.2	3	1	ICD	1.1	71	14.4	908	2014-05-27	3	38	39.0572	148.5	90.5	117	53.4247	0		60	10	7	44	14	1	87	39.726	60	27.3973	30	13.6986
UKD-317	313	2014-07-07	68	0	185	75	21.9	2.19	0	0	1	0	0	0	0	0	0	1	1	7.3	3	1	ICD	2.5	25	9.9	5666	2014-05-27	2	38	40.056	178.5	107	99	45.2055	0		60	10		34	16	0	107	48.8584	53	24.2009	32	14.6119
UKD-318	314	2015-05-11	59	0	185	113		2.03	1	0	1	0	0	1	0	0	0	0	0	17.38	2	1	ICD	1.1	75	15.8	165	2015-01-14	2		57.4405	168	71.5	103	50.7389	1	23	45	5.7	4.7	30	21	0	92	45.3202	44	21.6749	29	14.2857
UKD-319	315	2015-10-23	92	1	168	53	18.8	1.57	0	1	1	0	0	0	0	0	0	0	0	17	3	1	0	1	52	12.7	1969	2015-10-21	3	60	66.1972	71	24	110	70.0637	0	18	30	8.6		31	18	0	39	24.8408	16	10.1911	17	10.828
UKD-320	316	2015-02-02	72	0	187	69	19.7	1.89	0	1	1	0	0	0	1	0	0	0	0	6.4	3	0	ICD	2.9	21	12.6	958	2014-08-14	2	30	34.4538	178.5	117	90	47.619	1				12	15	15	1	109	57.672	43	22.7513	36	19.0476
UKD-321	317	2016-02-01	65	1	174	88	29.1	2.03	0	1	1	0	0	0	0	0	0	1	1	43	3	1	nein	2.2	22	12.1	900	01.09.2015, 08:33	2	leicht reduziert	48.2456	114	59	158	77.8325	0	15	18	5.2	4.7	72	10	1	98	48.2759	80	39.4089	31	15.2709
UKD-322	318	2015-03-06	75	0	166	90	32.7	2.04	0	1	1	0	1	1	0	1	0	1	0	12.56	4	1	SM	0.8	87	10.5		18.02.2015, 08:50	2	52	56.2162	92.5	40.5	128	62.7451	1				11	47	19	0	67	32.8431	24	11.7647	23	11.2745
UKD-323	319	2016-01-18	77	0	170	74	25.6	1.87	0	0	1	0	0	1	0	1	0	1	0	9	2	1	0	2	37	13.8	6296	2015-12-08	3	30	36.7089	197.5	125	110	58.8235	1	57	59	9.5	7.9	43	13	1	93	49.7326	63	33.6898	30	16.0428
UKD-324	320	2015-01-26	36	0	169	80	28	1.94	0	0	1	0	0	0	0	0	0	0	0	38.4	3	0	ICD	0.4	140	11.4	5594	2014-09-09	3	30	31.2155	181	124.5	93	47.9381	1	30	33		8.3	62	13	1	80	41.2371	47	24.2268	29	14.9485
UKD-325	321	2016-05-19	86	1	168	55		1.62	0	0	1	0	0	0	0	1	0	0	0	2	4	1	1	1.8	25	12.1	2958	2016-04-13	3	60	45.5782	73.5	40	82	50.6173	0	51	84	7		61	21	0	43	26.5432	18	11.1111	18	11.1111
UKD-326	322	2012-07-02	61	0	185	118	34.5	2.4	0	0	1	0	0	0	0	1	0	0	0	4	3	0	kein Pacer	1.2	60	15.2	314	2011-11-30	3	30	32.4324	166.5	112.5	92	38.3333	0	22	24	7.6	5.8	45	17	0	123	51.25	58	24.1667	37	15.4167
UKD-327	323	2013-04-09	74	0	182	64	19.3	1.83	0	0	1	1	0	1	0	1	0	0	0	5.09	3	1	kein Pacer	0.9	81	10.4	1919	2013-01-23	3	60	56.5445	95.5	41.5	64	34.9727	0			10	7	32	12	1	51	27.8689	27	14.7541	19	10.3825
UKD-328	324	2017-02-21	81	1	168	75	26.6	1.83	0	0	1	0	0	0	0	0	0	0	0	50	3	0	nein	1.7	28	12.5	3247	13.01.2017 TTE+TEE	3	normal	53.1646	79	37	66	36.0656	0	28	61	8.4	7	38	25	0	21	11.4754	11	6.01093	11	6.01093
UKD-329	325	2014-05-19	75	0	170	112	38.8	2.3	0	1	1	1	1	1	1	1	2	1	0	12.3	3	0	CRT	1.9	34	14.3	1144	2014-03-12	3	30	39.3333	150	91	92	40	1	20	35	8	7	32	13	1	70	30.4348	44	19.1304	28	12.1739
UKD-330	326	2016-02-12	76	1	166	65	23.6	1.73	0	0	1	0	0	0	0	0	0	0	0	8.4	2	1	0	1	56	12.8	2727	2016-01-22	3	60	49.2958	106.5	54	105	60.6936	1	20	45	6	4.5	58	24	0	43	24.8555	20	11.5607	20	11.5607
UKD-331	327
UKD-332	328	2014-12-01	82	1	168	68	24.1	1.78	0	0	1	0	0	1	0	1	0	0	0	22	3	0	kein Pacer	1.6	31	11.9	1207	23.10.2014, 16:49	2	60	61.0169	88.5	34.5	36	20.2247	1	17	25	5.5	6	33	21	0	25	14.0449	11	6.17978	15	8.42697
UKD-333	329	2015-01-15	75	0	180	88	27.2	2.1	0	0	1	0	0	1	0	1	0	0	0	9	4	0	ICD	1.5	45	14.1	3622	15.09.2014, 17:00	2	43	42.5868	158.5	91	66	31.4286	1	12		5	6		23	0	57	27.1429	27	12.8571	22	10.4762
UKD-334	330	2013-02-25	62	0	163	65	24.5	1.7	0	0	1	0	0	1	0	1	0	1	1	13.3	3	0	kein Pacer	1	77	13.1	1355	17.08.2012, 27.03.2012	2	45	28.5714	105	75	85	50	1			5	4	61	16	0	48	28.2353	16	9.41176	22	12.9412
UKD-335	331	2015-04-13	84	1	165	67	24.6	1.75	0	0	0	0	0	0	0	0	0	0	0	34.8	3	1	1	1.3	37	15.8	5688	06.03.2015, 10:54	3	60	62.585	73.5	27.5	89	50.8571	0	55	70		7.5	55			73	41.7143	62	35.4286	23	13.1429
UKD-336	332	2016-09-27	76	0	174	82	27.1	1.97		0	1	0	1	1	0	1	0	1	0	25.7	3	1	nein	2.3	26	12.7	898	2016-09-02	3	leichtgradig	55.5118	127	56.5	73	37.0558	0	21	63	7.6		51	23	0	45	22.8426	22	11.1675	20	10.1523
UKD-337	333	2017-05-02	88	0	168	75	26.6	1.85	0	1	1	0	0	1	0	0	0	1	0	21.4	2	1	SM	0.9	76	12.8	1453	2017-01-26	2	32	54.5024	105.5	48	104	56.2162	1	15	32	6	6	67	14	1	101	54.5946	56	30.2703	31	16.7568
UKD-338	334	2017-04-07	62	0	180	94		2.14	1	0	1	0	0	1	0	0	0	1	0	4.9	3	1	kein Pacer	0.8	98	6.8	2452	2017-03-14	3	42	42.1687	83	48	95	44.3925	0	28	45	8.9	n.b	79	10	1	102	47.6636	45	21.028	33	15.4206
UKD-339	335	2016-02-12	69	1	181	92	28.1	1.25	0	1	0	0	0	1	0	0	0	1	0	30.4	4	1	0	1.2	64	13.5	1169	2016-01-14	3	33	33.7349	83	55	84	67.2	0	38	70	8	5	35	24	0	27	21.6	13	10.4	14	11.2
UKD-340	336	2014-05-12	82	1	160	58	22.7	1.6	0	0	1	0	1	1	1	1	2	0	1	10	3	1	SM	0.9	62	9	9095	2014-02-25	2	60	38.8298	94	57.5	91	56.875	1			7		40	14	1	39	24.375	15	9.375	16	10
UKD-341	337	2013-02-18	72	0	183	83	24.8	2.05	0	0	1	0	0	1	0	1	0	0	0	18.3	2	1	ICD	1.1	64	13	1506	19.11.2012, 14:35	2	25	26.0465	215	159	112	54.6341	1	15	27.6	6	5	80	19	0	83	40.4878	45	21.9512	30	14.6341
UKD-342	338	2014-07-14	88	1	164	46	17.2	1.45	0	0	1	0	0	0	0	1	0	0	0	47	2	1	kein Pacer	1	53	9.2	6995	03.07.2014, 17:11	3	60	40.3141	95.5	57	194	133.793	0	30	50	9	7	51	10	1	22	15.1724	13	8.96552	13	8.96552
UKD-343	339	2016-03-29	79	1	174	64	21.1	1.76	0	1	1	0	0	1	0	0	0	0	0	8	4	1	kein Pacer	3.2	13	11.1	>35000	2016-03-17	3	46	47.5862	145	76	195	110.795	0	25	53	9		78			34	19.3182	25	14.2045	18	10.2273
UKD-344	340	2017-12-05	76	1	175	102	33.3	2.17	0	0	1	1	0	1	0	0	0	0	0	40.12	3	1	nein	1.3	40	12.1	1687	2017-01-26	1	55	49.2126	127	64.5	83	38.2488	1	10	19	4	-	44	24	0	54	24.8848	19	8.75576	22	10.1382
UKD-345	341	2016-07-04	78	0	189	90	25.2	2.17	0	0	0	0	0	0	0	0	0	0	0	6	2	1	ICD	2.2	27	12.9	5493	2016-05-19	2	25	29.3436	129.5	91.5	114	52.5346	0					54	14	1	50	23.0415	36	16.5899	21	9.67742
UKD-346	342	2013-04-08	81	0	174	80	26.4	1.97	1	0	1		0	1	0	1	0	1	1	6.24	3	0	kein Pacer	1.2	56	12.6	6071	2012-11-05	3	59	62.2568	128.5	48.5	92	46.7005	0				4.2	63	17	0	66	33.5025	18	9.13706	24	12.1827
UKD-347	343	2015-09-22	64	1	183	83	24.8	2.05	1	1	1	1	0	1	1	1	0	1	0	6.24	3	1	0	1.6	45	11.4	2323	03.09.2015, 15:58	3	29	28.2486	265.5	190.5	145	70.7317	1	32	47	7	7		15	1	54	26.3415	22	10.7317	21	10.2439
[truncated: 57 more columns]

## Sheet: Tabelle2
	Event rate
Stable/normal	7.7
Normalized	7.1
Deteriorated	13.6
Persistently impaired	14.8
